# Supplementary material for: Comparative transcriptomics reveals hidden issues in the plant response to arthropod herbivores
Source: J Integr Plant Biol. 2021 Feb 12;63(2):312–26. doi: 10.1111/jipb.13026 (PMC7898633; doi:10.1111/jipb.13026)
Supplement: Supplementary file 1 — Data S1. Differentially expressed genes in Arabidopsis at four times of mite infestation [file JIPB-63-312-s001.xlsx]

## Sheet: Hoja1
Differentially expressed genes in Arabidopsis at four times of mite infestation. ns values mean that the difference with the expression in non-infested Arabidopsis plants was not statistically significant.
Gene stable ID	Gene name	Tur_30m	Tur_1h	Tur_3h	Tur_24h	Gene description
AT4G16590	ATCSLA01	ns	9.32635	12.3003	11.5485	cellulose synthase-like A01 [Source:TAIR;Acc:AT4G16590]
AT5G44430	PDF1.2C	ns	3.89456	ns	10.5144	PDF1.2c [Source:UniProtKB/TrEMBL;Acc:A0A178UR42]
AT1G76640	CML39	6.1384	8.53891	10.6955	10.2916	Calcium-binding protein CML39 [Source:UniProtKB/Swiss-Prot;Acc:Q9SRE7]
AT5G44420	PDF1.2A	ns	3.7009	4.08452	10.1074	Defensin-like protein 16 [Source:UniProtKB/Swiss-Prot;Acc:Q9FI23]
AT3G11480	BSMT1	ns	7.65224	11.0724	9.78395	Salicylate/benzoate carboxyl methyltransferase [Source:UniProtKB/Swiss-Prot;Acc:Q6XMI3]
AT2G02990	RNS1	3.32523	8.48374	10.7722	9.64033	Ribonuclease 1 [Source:UniProtKB/Swiss-Prot;Acc:P42813]
AT2G39030	NATA1	ns	2.71464	8.19199	9.48238	L-ornithine N5-acetyltransferase NATA1 [Source:UniProtKB/Swiss-Prot;Acc:Q9ZV05]
AT2G26020	PDF1.2B	ns	ns	ns	9.03241	PDF1.2b [Source:UniProtKB/TrEMBL;Acc:A0A178VQC3]
AT2G26010	PDF1.3	ns	3.46964	ns	8.96489	PDF1.3 [Source:UniProtKB/TrEMBL;Acc:A0A178VSS6]
AT1G66280	BGLU22	4.88077	5.01563	7.2254	8.75247	Beta-glucosidase 22 [Source:UniProtKB/Swiss-Prot;Acc:Q9C8Y9]
AT3G48520	CYP94B3	8.3999	9.47926	9.72522	8.55951	CYP94B3 [Source:UniProtKB/TrEMBL;Acc:A0A178V8H3]
AT4G16730	TPS02	ns	ns	6.91046	8.38487	terpene synthase 02 [Source:TAIR;Acc:AT4G16730]
AT3G55970	JRG21	ns	4.51879	6.84641	8.34218	JRG21 [Source:UniProtKB/TrEMBL;Acc:A0A178V764]
AT3G27415		3.62743	4.71865	8.14894	8.03516	Putative uncharacterized protein [Source:UniProtKB/TrEMBL;Acc:Q9LTY8]
AT1G70130	LECRK52	6.52471	7.69203	8.91621	7.91371	Putative L-type lectin-domain containing receptor kinase V.2 [Source:UniProtKB/Swiss-Prot;Acc:O04533]
AT2G38240	ANS	4.74641	7.91032	9.32801	7.88622	Probable 2-oxoglutarate-dependent dioxygenase ANS [Source:UniProtKB/Swiss-Prot;Acc:O80449]
AT1G72260	THI2.1	ns	ns	4.30335	7.85626	Thionin-2.1 [Source:UniProtKB/Swiss-Prot;Acc:Q42596]
AT3G11180		ns	ns	4.59511	7.84299	2-oxoglutarate (2OG) and Fe(II)-dependent oxygenase superfamily protein [Source:UniProtKB/TrEMBL;Acc:F4J670]
AT2G22760	BHLH19	7.20945	8.02998	8.00447	7.73515	Putative uncharacterized protein At2g22760 (Fragment) [Source:UniProtKB/TrEMBL;Acc:C0SV56]
AT3G25180	CYP82G1	6.63764	8.09663	8.20559	7.67786	Cytochrome P450 82G1 [Source:UniProtKB/Swiss-Prot;Acc:Q9LSF8]
AT3G28290	AT14A	1.26952	2.51954	6.12431	7.67273	UPF0496 protein At3g28290 [Source:UniProtKB/Swiss-Prot;Acc:P0DI78]
AT3G28300	AT14A	1.26952	2.51954	6.12431	7.67273	UPF0496 protein At3g28290 [Source:UniProtKB/Swiss-Prot;Acc:P0DI78]
AT5G52400	CYP715A1	7.25554	7.8855	9.78476	7.67228	Cytochrome P450, family 715, subfamily A, polypeptide 1 [Source:UniProtKB/TrEMBL;Acc:F4KG63]
AT4G10290		4.77009	5.55661	7.9903	7.63087	RmlC-like cupins superfamily protein [Source:UniProtKB/TrEMBL;Acc:F4JLM2]
AT1G61110	NAC025	ns	3.66131	6.98915	7.62874	NAC transcription factor 25 [Source:UniProtKB/Swiss-Prot;Acc:Q8GY42]
AT3G21500	DXPS1	ns	ns	3.4342	7.59931	1-deoxy-D-xylulose 5-phosphate synthase 1 [Source:UniProtKB/TrEMBL;Acc:A0A1I9LTC7]
AT1G32910		8.06545	7.19884	8.37355	7.58436	HXXXD-type acyl-transferase family protein [Source:UniProtKB/TrEMBL;Acc:Q9MAP9]
AT1G54020		1.57138	2.19645	5.88206	7.52448	GDSL esterase/lipase At1g54020 [Source:UniProtKB/Swiss-Prot;Acc:Q9C5N8]
AT4G34410	ERF109	11.404	10.0862	8.97794	7.51578	Ethylene-responsive transcription factor ERF109 [Source:UniProtKB/Swiss-Prot;Acc:Q9SZ06]
AT5G28237		6.47485	7.1502	7.31046	7.47424	Tryptophan synthase [Source:UniProtKB/TrEMBL;Acc:F4K727]
AT3G59850		4.13675	ns	ns	7.44908	Pectin lyase-like superfamily protein [Source:UniProtKB/TrEMBL;Acc:A0A1I9LP65]
AT4G21830	MSRB7	ns	2.3444	5.0843	7.41771	Peptide methionine sulfoxide reductase B7 [Source:UniProtKB/Swiss-Prot;Acc:Q8VY86]
AT5G24780	VSP1	ns	2.45674	6.34877	7.40574	Vegetative storage protein 1 [Source:UniProtKB/Swiss-Prot;Acc:O49195]
AT1G43160	RAP2-6	6.66499	9.82987	9.89649	7.37465	Ethylene-responsive transcription factor RAP2-6 [Source:UniProtKB/Swiss-Prot;Acc:Q7G1L2]
AT2G30830		7.0942	8.95387	9.38758	7.36684	2-oxoglutarate (2OG) and Fe(II)-dependent oxygenase superfamily protein [Source:UniProtKB/TrEMBL;Acc:O80850]
AT1G61120	GES	4.81503	5.44371	6.78607	7.35135	(E,E)-geranyllinalool synthase [Source:UniProtKB/Swiss-Prot;Acc:Q93YV0]
AT4G27140	AT2S1	5.0931	5.74754	7.76053	7.30428	2S seed storage protein 1 [Source:UniProtKB/Swiss-Prot;Acc:P15457]
AT5G01900	WRKY62	ns	2.38504	6.23099	7.27607	WRKY62 [Source:UniProtKB/TrEMBL;Acc:A0A178U8T9]
AT5G42655		ns	ns	7.24619	7.26815	Disease resistance-responsive (dirigent-like protein) family protein [Source:TAIR;Acc:AT5G42655]
AT3G43250		7.24844	6.19436	7.43504	7.24635	Coiled-coil protein (DUF572) [Source:UniProtKB/TrEMBL;Acc:Q9LXK9]
AT1G66370	MYB113	4.31064	3.57474	5.84177	7.22817	Transcription factor MYB113 [Source:UniProtKB/Swiss-Prot;Acc:Q9FNV9]
AT1G51780	ILL5	6.63461	7.52174	8.90431	7.21012	IAA-amino acid hydrolase ILR1-like 5 [Source:UniProtKB/Swiss-Prot;Acc:Q9SWX9]
AT2G24850	TAT3	3.07496	5.28869	6.61821	7.12749	Probable aminotransferase TAT3 [Source:UniProtKB/Swiss-Prot;Acc:Q9SK47]
AT1G76470		5.13995	4.65746	6.89379	7.11047	NAD(P)-binding Rossmann-fold superfamily protein [Source:UniProtKB/TrEMBL;Acc:F4I2E5]
AT4G27654		9.64232	8.28763	8.60858	7.06576	At4g27654 [Source:UniProtKB/TrEMBL;Acc:Q3E9V5]
AT5G07310	ERF115	ns	3.77822	7.19899	7.05889	Ethylene-responsive transcription factor ERF115 [Source:UniProtKB/Swiss-Prot;Acc:Q9LY29]
AT3G61930		ns	ns	ns	7.0512	Putative uncharacterized protein At3g61930 [Source:UniProtKB/TrEMBL;Acc:Q9M272]
AT3G49340		ns	ns	2.06053	7.04114	Cysteine protease-like protein [Source:UniProtKB/TrEMBL;Acc:Q9SG15]
AT3G45130	LAS1	ns	ns	4.01608	6.98333	Terpene cyclase/mutase family member [Source:UniProtKB/TrEMBL;Acc:A0A1I9LTE4]
AT1G26250		ns	ns	ns	6.86911	Proline-rich extensin-like family protein [Source:UniProtKB/TrEMBL;Acc:Q9C669]
AT4G15200	AFH3	5.09863	7.69047	7.72443	6.84249	formin 3 [Source:TAIR;Acc:AT4G15200]
AT4G37990	CAD8	ns	3.96217	5.53755	6.83281	Cinnamyl alcohol dehydrogenase 8 [Source:UniProtKB/Swiss-Prot;Acc:Q02972]
AT1G73325		2.6352	5.54267	7.11436	6.72455	Kunitz family trypsin and protease inhibitor protein [Source:UniProtKB/TrEMBL;Acc:Q9FX28]
AT5G22545		5.06961	3.96054	5.04286	6.68551	Putative uncharacterized protein At5g22545 [Source:UniProtKB/TrEMBL;Acc:Q8GWC9]
AT3G59930		ns	ns	ns	6.63595	Defensin-like protein 206 [Source:UniProtKB/Swiss-Prot;Acc:Q94JR6]
AT2G34600	TIFY 5B	8.46532	8.22163	7.54496	6.63477	Protein TIFY 5B [Source:UniProtKB/Swiss-Prot;Acc:O64687]
AT5G03204		6.34827	6.96657	7.22211	6.61971	unknown protein; Has 30201 Blast hits to 17322 proteins in 780 species: Archae - 12; Bacteria - 1396; Metazoa - 17338; Fungi - 3422; Plants - 5037; Viruses - 0; Other Eukaryotes - 2996 (source: NCBI BLink). [Source:TAIR;Acc:AT5G03204]
AT3G09940	MDAR3	2.25025	2.1314	4.33837	6.52211	Monodehydroascorbate reductase 3 [Source:UniProtKB/Swiss-Prot;Acc:Q9SR59]
AT5G05600		4.98646	5.85913	6.20375	6.49213	Probable 2-oxoglutarate-dependent dioxygenase At5g05600 [Source:UniProtKB/Swiss-Prot;Acc:Q9FFF6]
AT3G46660	UGT76E12	3.98236	6.1431	6.89648	6.46617	Glycosyltransferase (Fragment) [Source:UniProtKB/TrEMBL;Acc:W8QNL7]
AT5G40348		6.97795	6.72409	6.07222	6.46438	other RNA [Source:TAIR;Acc:AT5G40348]
AT1G68290	ENDO2	ns	4.25337	6.49867	6.37196	Endonuclease 2 [Source:UniProtKB/Swiss-Prot;Acc:Q9C9G4]
AT1G32350	AOX3	3.57929	2.40784	4.07885	6.35913	Ubiquinol oxidase 3, mitochondrial [Source:UniProtKB/Swiss-Prot;Acc:Q8LEE7]
AT3G59220	PRN1	1.46798	4.80867	7.63816	6.28509	Pirin-1 [Source:UniProtKB/Swiss-Prot;Acc:Q9LX49]
AT4G16740	TPS03	3.42172	5.77802	6.72906	6.27902	Tricyclene synthase, chloroplastic [Source:UniProtKB/Swiss-Prot;Acc:A4FVP2]
AT1G52040	MBP1	ns	1.23381	4.02614	6.25977	Myrosinase-binding protein 1 [Source:UniProtKB/Swiss-Prot;Acc:Q9SAV0]
AT5G38130		3.53411	5.06977	7.29252	6.24652	At5g38130 [Source:UniProtKB/TrEMBL;Acc:Q6DBD5]
AT5G48070	XTH20	ns	ns	ns	6.21158	Xyloglucan endotransglucosylase/hydrolase protein 20 [Source:UniProtKB/Swiss-Prot;Acc:Q9FI31]
AT3G23250	MYB15	5.66917	6.69026	7.2366	6.17785	Transcription factor MYB15 [Source:UniProtKB/Swiss-Prot;Acc:Q9LTC4]
AT5G17540		ns	4.25783	6.35565	6.13837	At5g17540 [Source:UniProtKB/TrEMBL;Acc:Q9LF70]
AT3G28220		ns	2.79134	5.83669	6.13019	AT3g28220/T19D11_3 [Source:UniProtKB/TrEMBL;Acc:Q9LHA6]
AT4G15100	SCPL30	ns	ns	3.68065	6.09088	Putative serine carboxypeptidase-like 30 [Source:UniProtKB/Swiss-Prot;Acc:O23364]
AT5G61160	ACT	2.50924	ns	ns	6.08311	Agmatine coumaroyltransferase [Source:UniProtKB/Swiss-Prot;Acc:Q9FNP9]
AT3G25760	AOC1	4.66601	4.10867	6.16591	5.93117	At3g25760 [Source:UniProtKB/TrEMBL;Acc:Q2HIV2]
AT5G21960	ERF016	5.08012	5.48065	6.81896	5.89858	Ethylene-responsive transcription factor ERF016 [Source:UniProtKB/Swiss-Prot;Acc:Q9C591]
AT2G41800		ns	ns	ns	5.89579	At2g41800/T11A7.10 [Source:UniProtKB/TrEMBL;Acc:O22940]
AT4G36950	MAPKKK21	6.29269	6.98854	7.18501	5.88652	Mitogen-activated protein kinase kinase kinase 21 [Source:UniProtKB/TrEMBL;Acc:Q6K1M3]
AT3G24982	ATRLP40	ns	ns	3.59318	5.87741	Receptor like protein 40 [Source:UniProtKB/TrEMBL;Acc:F4J7T9]
AT2G30770	CYP71A13	3.02263	4.40962	4.19485	5.86393	Indoleacetaldoxime dehydratase [Source:UniProtKB/Swiss-Prot;Acc:O49342]
AT5G59590	UGT76E2	ns	4.58259	6.58631	5.84109	Glycosyltransferase (Fragment) [Source:UniProtKB/TrEMBL;Acc:W8PUA4]
AT3G46613	RTFL4	ns	ns	6.54276	5.83582	DVL15 [Source:UniProtKB/TrEMBL;Acc:Q6IM86]
AT4G11911		2.60241	2.68515	5.98518	5.83521	unknown protein; FUNCTIONS IN: molecular_function unknown; INVOLVED IN: biological_process unknown; LOCATED IN: chloroplast; BEST Arabidopsis thaliana protein match is: unknown protein (TAIR:AT4G11910.1); Has 30201 Blast hits to 17322 proteins in 78 /.../ies: Archae - 12; Bacteria - 1396; Metazoa - 17338; Fungi - 3422; Plants - 5037; Viruses - 0; Other Eukaryotes - 2996 (source: NCBI BLink). [Sou…
AT3G22275	JAZ13	6.73898	7.53377	6.81488	5.82622	Protein JAZ13 [Source:UniProtKB/Swiss-Prot;Acc:F4J078]
AT2G24210	TPS10	ns	5.11702	8.2703	5.77557	Tricyclene synthase, chloroplastic [Source:UniProtKB/Swiss-Prot;Acc:Q9ZUH4]
AT5G27060	AtRLP53	ns	1.70486	4.10989	5.75841	receptor like protein 53 [Source:TAIR;Acc:AT5G27060]
AT1G25422		5.73671	4.17113	5.88728	5.74076	Putative uncharacterized protein [Source:UniProtKB/TrEMBL;Acc:Q1G3T8]
AT5G05340	PER52	1.53076	ns	4.18868	5.69818	Peroxidase 52 [Source:UniProtKB/Swiss-Prot;Acc:Q9FLC0]
AT1G72520	LOX4	7.3637	5.54338	6.36174	5.69631	Lipoxygenase 4, chloroplastic [Source:UniProtKB/Swiss-Prot;Acc:Q9FNX8]
AT5G24770	VSP2	1.03132	1.93975	5.39729	5.63571	Vegetative storage protein 2 [Source:UniProtKB/Swiss-Prot;Acc:O82122]
AT5G38120	4CLL8	4.25225	3.8219	6.13053	5.62589	4-coumarate--CoA ligase-like 8 [Source:UniProtKB/Swiss-Prot;Acc:Q84P26]
AT1G28480	GRXC9	5.3668	4.50939	5.31239	5.60576	Glutaredoxin-C9 [Source:UniProtKB/Swiss-Prot;Acc:Q9SGP6]
AT4G24340		1.36009	1.66422	4.72319	5.58778	At4g24340 [Source:UniProtKB/TrEMBL;Acc:Q8GW53]
AT5G19110		3.74946	3.94263	5.42078	5.58161	Eukaryotic aspartyl protease family protein [Source:TAIR;Acc:AT5G19110]
AT5G12340		6.50543	4.1217	5.93059	5.57467	DUF4228 domain protein [Source:UniProtKB/TrEMBL;Acc:Q1PDX4]
AT1G17380	TIFY11A	5.56704	5.53121	6.08163	5.54962	Protein TIFY 11A [Source:UniProtKB/Swiss-Prot;Acc:Q9LDU5]
AT4G02360		3.06723	3.74836	6.38827	5.53979	Putative uncharacterized protein AT4g02360 [Source:UniProtKB/TrEMBL;Acc:O81297]
AT5G67310	CYP81G1	2.85017	ns	3.91423	5.50744	At5g67310 [Source:UniProtKB/TrEMBL;Acc:Q8GZ20]
AT4G23600	CORI3	1.95357	3.87722	5.72905	5.45619	Cystine lyase CORI3 [Source:UniProtKB/Swiss-Prot;Acc:Q9SUR6]
AT3G49620	DIN11	3.80342	3.61628	2.86136	5.43805	Probable 2-oxoglutarate-dependent dioxygenase DIN11 [Source:UniProtKB/Swiss-Prot;Acc:Q8H113]
AT1G65350	UBQ13	6.67149	5.92601	6.44343	5.40455	Ubiquitin 13 [Source:UniProtKB/TrEMBL;Acc:F4I9X6]
AT3G60140	BGLU30	ns	ns	4.47006	5.39627	Beta-glucosidase 30 [Source:UniProtKB/Swiss-Prot;Acc:Q9M1C9]
AT3G27810	MYB21	ns	3.28298	4.48354	5.3839	Transcription factor MYB21 [Source:UniProtKB/Swiss-Prot;Acc:Q9LK95]
AT5G07010	SOT15	1.7625	2.66781	5.53819	5.38247	Sulfotransferase [Source:UniProtKB/TrEMBL;Acc:A0A178UG65]
AT5G59090	SBT4.12	ns	2.04003	4.7089	5.37977	Subtilisin-like protease SBT4.12 [Source:UniProtKB/Swiss-Prot;Acc:Q8L7D2]
AT2G37430	ZAT11	6.0644	4.35908	5.69364	5.32864	ZAT11 [Source:UniProtKB/TrEMBL;Acc:A0A178VNJ8]
AT3G25780	AOC3	6.95142	6.06253	6.45546	5.32682	Allene oxide cyclase 3, chloroplastic [Source:UniProtKB/Swiss-Prot;Acc:Q9LS01]
AT3G44860	FAMT	4.52355	5.39306	5.67001	5.32617	Farnesoic acid carboxyl-O-methyltransferase [Source:UniProtKB/Swiss-Prot;Acc:Q9FYC4]
AT2G43510	ATTI1	ns	ns	3.07879	5.30871	TI1 [Source:UniProtKB/TrEMBL;Acc:A0A178VRC4]
AT2G47550	PME20	3.94157	4.98791	5.90065	5.30465	Probable pectinesterase/pectinesterase inhibitor 20 [Source:UniProtKB/Swiss-Prot;Acc:O22256]
AT4G31950	CYP82C3	6.57599	4.10905	5.3403	5.28196	CYP82C3 [Source:UniProtKB/TrEMBL;Acc:A0A178UT04]
AT2G39330	JAL23	ns	1.10231	3.92661	5.27101	jacalin-related lectin 23 [Source:TAIR;Acc:AT2G39330]
AT1G28370	ERF11	6.59176	5.04031	5.65403	5.27031	ERF domain protein 11 [Source:TAIR;Acc:AT1G28370]
AT2G24195		ns	ns	3.07993	5.2504	Transmembrane protein [Source:UniProtKB/TrEMBL;Acc:A0A1P8B1G7]
AT5G13220	JAZ10	4.07417	4.55365	5.15553	5.23971	jasmonate-zim-domain protein 10 [Source:TAIR;Acc:AT5G13220]
AT5G42380	CML37	7.13009	5.49054	6.20763	5.23339	Calcium-binding protein CML37 [Source:UniProtKB/Swiss-Prot;Acc:Q9FIH9]
AT3G23240	ERF1B	4.75463	3.60603	5.0715	5.23139	Ethylene-responsive transcription factor 1B [Source:UniProtKB/Swiss-Prot;Acc:Q8LDC8]
AT1G52400	BGLU18	ns	1.44505	4.40969	5.20113	Beta-D-glucopyranosyl abscisate beta-glucosidase [Source:UniProtKB/Swiss-Prot;Acc:Q9SE50]
AT1G69930	GSTU11	4.18642	ns	3.96274	5.1713	Glutathione S-transferase U11 [Source:UniProtKB/Swiss-Prot;Acc:Q9CAS6]
AT3G02840		6.23755	5.51628	6.00219	5.16154	ARM repeat superfamily protein [Source:UniProtKB/TrEMBL;Acc:Q9M8S5]
AT1G29540		ns	4.7492	6.56758	5.16125	LOW protein: protein BOBBER-like protein [Source:UniProtKB/TrEMBL;Acc:Q5BPY8]
AT3G45140	LOX2	1.84687	3.18821	5.20717	5.12538	Lipoxygenase 2, chloroplastic [Source:UniProtKB/Swiss-Prot;Acc:P38418]
AT2G33020	AtRLP24	1.42268	ns	2.93395	5.10638	Putative leucine-rich repeat disease resistance protein [Source:UniProtKB/TrEMBL;Acc:O49329]
AT5G63450	CYP94B1	5.16679	5.88055	5.70756	5.07528	cytochrome P450, family 94, subfamily B, polypeptide 1 [Source:TAIR;Acc:AT5G63450]
AT1G11185		4.08509	4.63789	5.24545	5.06292	other RNA [Source:TAIR;Acc:AT1G11185]
AT1G52000	JAL5	1.05397	2.47621	5.02561	5.06055	Jacalin-related lectin 5 [Source:UniProtKB/Swiss-Prot;Acc:Q9ZU23]
AT1G76790	IGMT5	3.02676	2.91591	6.0983	5.05305	Indole glucosinolate O-methyltransferase 5 [Source:UniProtKB/Swiss-Prot;Acc:Q9SRD4]
AT4G15210	BAM5	2.83132	5.07876	5.98795	5.04464	Beta-amylase 5 [Source:UniProtKB/Swiss-Prot;Acc:P25853]
AT2G44840	ERF13	6.26421	5.48772	6.0496	5.03877	Ethylene-responsive transcription factor 13 [Source:UniProtKB/Swiss-Prot;Acc:Q8L9K1]
AT3G23550	DTX18	3.76234	1.6084	2.49268	5.03535	Protein DETOXIFICATION 18 [Source:UniProtKB/Swiss-Prot;Acc:Q9LUH3]
AT4G17470		1.32134	2.76939	5.63293	5.03229	Alpha/beta-Hydrolases superfamily protein [Source:UniProtKB/TrEMBL;Acc:Q501G7]
AT1G14250	APY5	ns	1.87153	4.6067	5.02567	Probable apyrase 5 [Source:UniProtKB/Swiss-Prot;Acc:Q6NQA8]
AT5G13080	WRKY75	ns	ns	3.19492	5.00925	WRKY75 [Source:UniProtKB/TrEMBL;Acc:A0A178UJF4]
AT1G19670	CLH1	1.85835	3.69681	5.13387	4.99202	Chlorophyllase-1 [Source:UniProtKB/Swiss-Prot;Acc:O22527]
AT1G57630		3.82398	4.37494	4.64293	4.98642	Disease resistance protein RPP1-WsB, putative [Source:UniProtKB/TrEMBL;Acc:Q9FVT9]
AT4G13410	CSLA15	ns	2.50812	5.82296	4.98139	Probable mannan synthase 15 [Source:UniProtKB/Swiss-Prot;Acc:Q9T0L2]
AT3G46700	UGT76E3	2.89404	5.50256	5.00334	4.97574	Glycosyltransferase (Fragment) [Source:UniProtKB/TrEMBL;Acc:W8Q6Q0]
AT2G40113		3.34468	3.32114	4.7995	4.95251	Pollen Ole e 1 allergen and extensin family protein [Source:UniProtKB/TrEMBL;Acc:Q58FY6]
AT4G23210	CRK13	1.55216	2.75668	4.82174	4.92657	Cysteine-rich receptor-like protein kinase 13 [Source:UniProtKB/Swiss-Prot;Acc:Q0PW40]
AT1G52890	NAC019	4.80132	4.36912	5.76309	4.91924	NAC domain-containing protein 19 [Source:UniProtKB/Swiss-Prot;Acc:Q9C932]
AT3G07045		4.80178	5.59382	5.75416	4.90797
AT5G10625	FLP2	3.4971	4.93249	5.65182	4.90414	Flowering-promoting factor 1-like protein 2 [Source:UniProtKB/Swiss-Prot;Acc:Q9LXB5]
AT1G52410	TSA1	ns	1.16326	4.2007	4.89823	TSK-associating protein 1 [Source:UniProtKB/Swiss-Prot;Acc:F4ICX9]
AT4G29690		1.89696	1.31353	4.42504	4.89016	Alkaline-phosphatase-like family protein [Source:UniProtKB/TrEMBL;Acc:Q9SU82]
AT2G29460	GSTU4	1.6363	3.00201	4.64817	4.88869	Glutathione S-transferase U4 [Source:UniProtKB/Swiss-Prot;Acc:Q9ZW27]
AT3G28740	CYP81D11	1.28357	1.81487	3.81188	4.79938	Cytochrome P450 81D11 [Source:UniProtKB/Swiss-Prot;Acc:Q9LHA1]
AT5G43650	BHLH92	4.78223	4.91445	5.2702	4.79671	Transcription factor bHLH92 [Source:UniProtKB/Swiss-Prot;Acc:Q9FIX5]
AT1G19180	TIFY10A	6.01363	5.09419	5.33728	4.76899	TIFY10A [Source:UniProtKB/TrEMBL;Acc:A0A178W7G1]
AT1G24070	CSLA10	ns	1.91833	4.85192	4.73672	Probable mannan synthase 10 [Source:UniProtKB/Swiss-Prot;Acc:Q9LR87]
AT1G61610		2.8267	3.39554	4.18754	4.72224	Serine/threonine-protein kinase [Source:UniProtKB/TrEMBL;Acc:A0A178W8X6]
AT5G62520	SRO5	7.23808	5.22085	5.49479	4.70643	Probable inactive poly [ADP-ribose] polymerase SRO5 [Source:UniProtKB/Swiss-Prot;Acc:Q9FJJ3]
AT2G22880		6.37902	4.53704	5.29876	4.63428	At2g22880 [Source:UniProtKB/TrEMBL;Acc:O81005]
AT5G52390		ns	ns	1.6899	4.62356	PAR1 protein [Source:UniProtKB/TrEMBL;Acc:Q9FHC1]
AT3G51450	SSL7	3.61367	4.54024	5.0749	4.62208	Protein STRICTOSIDINE SYNTHASE-LIKE 7 [Source:UniProtKB/Swiss-Prot;Acc:Q9SD04]
AT5G03210		4.6904	6.19459	6.01843	4.59769	Arabidopsis thaliana genomic DNA, chromosome 5, P1 clone:MOK16 [Source:UniProtKB/TrEMBL;Acc:Q9FYM8]
AT5G61890	ERF114	ns	2.42327	4.25971	4.57462	Ethylene-responsive transcription factor ERF114 [Source:UniProtKB/Swiss-Prot;Acc:Q9FH54]
AT4G04510	CRK38	ns	ns	3.12078	4.5659	cysteine-rich RLK (RECEPTOR-like protein kinase) 38 [Source:TAIR;Acc:AT4G04510]
AT2G43530	ATTI3	1.51744	2.47569	4.34391	4.55602	Defensin-like protein 194 [Source:UniProtKB/Swiss-Prot;Acc:O22867]
AT1G73260	KTI1	ns	ns	2.62523	4.55361	Kunitz trypsin inhibitor 1 [Source:UniProtKB/Swiss-Prot;Acc:Q8RXD5]
AT5G59580	UGT76E1	3.12003	4.76111	5.48075	4.52433	UDP-glycosyltransferase 76E1 [Source:UniProtKB/Swiss-Prot;Acc:Q9LTH3]
AT1G01480	ACS2	4.10615	2.43158	4.56383	4.52373	1-aminocyclopropane-1-carboxylate synthase 2 [Source:UniProtKB/Swiss-Prot;Acc:Q06402]
AT4G37410	CYP81F4	1.67878	1.76966	3.74972	4.50116	Cytochrome P450 81F4 [Source:UniProtKB/Swiss-Prot;Acc:Q9SZU1]
AT3G57260	BGL2	ns	ns	2.49928	4.48535	Beta-1,3-glucanase 2 [Source:UniProtKB/TrEMBL;Acc:A0A1I9LMG6]
AT1G53885		3.74901	4.55361	5.19899	4.48095	At1g53885 [Source:UniProtKB/TrEMBL;Acc:Q8GWT6]
AT1G53903		3.74901	4.55361	5.19899	4.48095	At1g53885 [Source:UniProtKB/TrEMBL;Acc:Q8GWT6]
AT4G04540	CRK39	3.94897	3.27205	4.51162	4.47925	Putative cysteine-rich receptor-like protein kinase 39 [Source:UniProtKB/Swiss-Prot;Acc:Q9SYS7]
AT2G45940		2.78777	3.34458	4.48259	4.47678	Protein of unknown function (DUF295) [Source:TAIR;Acc:AT2G45940]
AT4G12490		ns	ns	1.79519	4.4644	pEARLI1-like lipid transfer protein 2 [Source:UniProtKB/Swiss-Prot;Acc:Q9SU34]
AT5G13330	ERF113	1.57974	2.39626	3.64441	4.45509	Rap2.6L [Source:UniProtKB/TrEMBL;Acc:A0A178UKL8]
AT4G08870	ARGAH2	1.06339	2.84658	4.88412	4.45084	ARGAH2 [Source:UniProtKB/TrEMBL;Acc:A0A178V1K8]
AT5G26220	GGCT2;1	1.54646	ns	3.03866	4.42933	Gamma-glutamylcyclotransferase 2-1 [Source:UniProtKB/Swiss-Prot;Acc:Q8GY54]
AT3G25770	AOC2	2.74694	2.94744	4.52064	4.42925	AOC2 [Source:UniProtKB/TrEMBL;Acc:A0A178VKE4]
AT2G27690	CYP94C1	6.29006	4.87277	4.5913	4.41968	Cytochrome P450 94C1 [Source:UniProtKB/Swiss-Prot;Acc:Q9ZUX1]
AT1G18710	AtMYB47	2.63216	4.40373	4.49491	4.41786	MYB transcription factor [Source:UniProtKB/TrEMBL;Acc:Q9M9U2]
AT2G14290		3.98503	4.27879	5.56772	4.41232	F-box protein At2g14290 [Source:UniProtKB/Swiss-Prot;Acc:Q9ZQ60]
AT1G33760	ERF022	9.40146	7.12236	6.09346	4.39994	Ethylene-responsive transcription factor ERF022 [Source:UniProtKB/Swiss-Prot;Acc:Q9LQ28]
AT3G16470	JAL35	ns	1.32152	4.0295	4.39931	Jacalin-related lectin 35 [Source:UniProtKB/Swiss-Prot;Acc:O04309]
AT4G24000	CSLG2	ns	2.35534	2.64156	4.39719	Glycosyltransferase (Fragment) [Source:UniProtKB/TrEMBL;Acc:W8Q6J0]
AT5G24420	PGL5	ns	ns	4.25457	4.37864	Probable 6-phosphogluconolactonase 3 [Source:UniProtKB/Swiss-Prot;Acc:Q8LEV7]
AT3G27809		4.21415	7.27753	5.7267	4.37852	Putative uncharacterized protein [Source:UniProtKB/TrEMBL;Acc:Q0WR64]
AT1G19565		3.09374	3.31194	4.43257	4.36812	UPF0725 protein At1g19565 [Source:UniProtKB/Swiss-Prot;Acc:P0C8P5]
AT3G01830	CML40	6.03405	4.5467	5.06272	4.36705	Probable calcium-binding protein CML40 [Source:UniProtKB/Swiss-Prot;Acc:Q9SGI8]
AT4G30280	XTH18	7.63198	6.13774	6.02118	4.36536	Probable xyloglucan endotransglucosylase/hydrolase protein 18 [Source:UniProtKB/Swiss-Prot;Acc:Q9M0D2]
AT4G16260		ns	ns	ns	4.36245	Probable glucan endo-1,3-beta-glucosidase At4g16260 [Source:UniProtKB/Swiss-Prot;Acc:Q8VZJ2]
AT4G08770	PER37	1.56378	ns	ns	4.35542	Peroxidase 37 [Source:UniProtKB/Swiss-Prot;Acc:Q9LDN9]
AT4G35160		ns	ns	2.86868	4.33929	O-methyltransferase family protein [Source:UniProtKB/TrEMBL;Acc:Q9T003]
AT1G20310		5.06635	4.55685	4.45563	4.32992	Putative uncharacterized protein [Source:UniProtKB/TrEMBL;Acc:Q8L956]
AT5G26260		1.20933	ns	2.40129	4.30285	F9D12.8 protein [Source:UniProtKB/TrEMBL;Acc:O81493]
AT3G53600		7.5181	4.56453	6.06867	4.29966	At3g53600 [Source:UniProtKB/TrEMBL;Acc:Q9LFG0]
AT4G27860		1.26663	1.24954	3.03914	4.29683	vacuolar iron transporter (VIT) family protein [Source:TAIR;Acc:AT4G27860]
AT3G50280		2.44129	2.63549	4.01751	4.27023	Uncharacterized acetyltransferase At3g50280 [Source:UniProtKB/Swiss-Prot;Acc:Q9SND9]
AT5G22520		4.3608	2.70642	3.7349	4.26826	At5g22520 [Source:UniProtKB/TrEMBL;Acc:Q9FK87]
AT1G06160	ERF094	1.92253	ns	ns	4.26245	Ethylene-responsive transcription factor ERF094 [Source:UniProtKB/Swiss-Prot;Acc:Q9LND1]
AT4G13395	DVL10	4.25687	5.17125	5.70664	4.25824	DVL10 [Source:UniProtKB/TrEMBL;Acc:Q6IM91]
AT5G14180	LIP2	ns	ns	2.9126	4.25376	Triacylglycerol lipase 2 [Source:UniProtKB/Swiss-Prot;Acc:Q67ZU1]
AT4G37010	CEN2	ns	ns	ns	4.24456	Centrin 2 [Source:UniProtKB/TrEMBL;Acc:B6EUB9]
AT4G21840	MSRB8	ns	ns	2.25885	4.23498	MSRB8 [Source:UniProtKB/TrEMBL;Acc:A0A178V0W9]
AT2G29350	SAG13	ns	ns	2.52306	4.22747	SAG13 [Source:UniProtKB/TrEMBL;Acc:A0A178VTS8]
AT2G34930		5.91079	5.13424	5.35264	4.21096	Disease resistance family protein / LRR family protein [Source:UniProtKB/TrEMBL;Acc:O64757]
AT1G77530		ns	ns	3.55877	4.20767	O-methyltransferase family protein [Source:UniProtKB/TrEMBL;Acc:Q9CAQ3]
AT4G12500		ns	ns	1.38062	4.20295	pEARLI1-like lipid transfer protein 3 [Source:UniProtKB/Swiss-Prot;Acc:Q9SU33]
AT5G05300		5.94307	3.06429	4.14493	4.19884	Gb [Source:UniProtKB/TrEMBL;Acc:Q9FLC4]
AT2G45570	CYP76C2	ns	ns	2.48545	4.18448	Cytochrome P450 76C2 [Source:UniProtKB/Swiss-Prot;Acc:O64637]
AT3G04220		3.36822	2.83353	4.19133	4.16252	Disease resistance protein (TIR-NBS-LRR class) family [Source:UniProtKB/TrEMBL;Acc:Q9M8X8]
AT1G52030	F-ATMBP	ns	1.19843	4.09128	4.15773	Myrosinase-binding protein 2 [Source:UniProtKB/Swiss-Prot;Acc:Q9SAV1]
AT3G44550	FAR5	1.50017	ns	1.64168	4.15049	Probable fatty acyl-CoA reductase 5 [Source:UniProtKB/Swiss-Prot;Acc:Q0WRB0]
AT1G80840	WRKY40	6.51325	4.6844	5.28679	4.14892	Probable WRKY transcription factor 40 [Source:UniProtKB/Swiss-Prot;Acc:Q9SAH7]
AT4G22470		3.4778	2.89569	3.97576	4.12535	Protease inhibitor/seed storage/lipid transfer protein (LTP) family protein [Source:UniProtKB/TrEMBL;Acc:F4JLV4]
AT3G44300	NIT2	ns	ns	2.43428	4.12523	NIT2 [Source:UniProtKB/TrEMBL;Acc:A0A178V952]
AT1G32960	SBT3.3	3.49206	2.8001	3.2913	4.09833	Subtilisin-like protease SBT3.3 [Source:UniProtKB/Swiss-Prot;Acc:Q9MAP5]
AT1G15520	ABCG40	2.38188	2.23098	2.45183	4.09454	ABC transporter G family member 40 [Source:UniProtKB/Swiss-Prot;Acc:Q9M9E1]
AT1G66380	MYB114	2.76331	3.74444	4.99701	4.07529	Transcription factor MYB114 [Source:UniProtKB/Swiss-Prot;Acc:Q9FNV8]
AT3G28270		ns	1.9681	4.66882	4.07214	UPF0496 protein At3g28270 [Source:UniProtKB/Swiss-Prot;Acc:Q9LHD9]
AT4G11310	RDL4	ns	ns	2.58023	4.05814	Probable cysteine protease RDL4 [Source:UniProtKB/Swiss-Prot;Acc:Q9SUT0]
AT1G70700	JAZ9	3.60507	4.1375	4.56508	4.05014	TIFY domain/Divergent CCT motif family protein [Source:UniProtKB/TrEMBL;Acc:A0A1P8API7]
AT1G30370		6.1828	4.72404	6.03395	4.04034	DLAH [Source:UniProtKB/TrEMBL;Acc:A0A178W2K8]
AT3G29250	SDR4	ns	ns	2.77089	4.03781	Short-chain dehydrogenase reductase 4 [Source:UniProtKB/Swiss-Prot;Acc:F4J2Z7]
AT1G30135	TIFY5A	4.32728	3.51238	4.0543	4.03396	Protein TIFY 5A [Source:UniProtKB/Swiss-Prot;Acc:Q8LBM2]
AT1G33030		ns	1.62743	2.76342	3.99909	At1g33030 [Source:UniProtKB/TrEMBL;Acc:Q9MAP0]
AT1G76650	CML38	5.89568	3.49837	5.0069	3.99105	CML38 [Source:UniProtKB/TrEMBL;Acc:A0A178WMC5]
AT5G36907		1.79573	2.27113	3.99037	3.9827	Transmembrane protein [Source:UniProtKB/TrEMBL;Acc:A0A1P8BAI7]
AT2G34810		ns	1.79449	3.43187	3.97553	Berberine bridge enzyme-like 16 [Source:UniProtKB/Swiss-Prot;Acc:O64745]
AT3G26830	CYP71B15	ns	2.09678	1.9295	3.9715	Bifunctional dihydrocamalexate synthase/camalexin synthase [Source:UniProtKB/Swiss-Prot;Acc:Q9LW27]
AT1G79680	WAKL10	3.94311	ns	2.49835	3.91814	Wall-associated receptor kinase-like 10 [Source:UniProtKB/Swiss-Prot;Acc:Q8VYA3]
AT1G79310	AMC7	3.54269	3.09101	4.31174	3.8832	Metacaspase-7 [Source:UniProtKB/Swiss-Prot;Acc:Q6XPT5]
AT3G50930	HSR4	4.88422	3.86428	4.48032	3.85718	Protein HYPER-SENSITIVITY-RELATED 4 [Source:UniProtKB/Swiss-Prot;Acc:Q8VZG2]
AT1G14780		2.49229	3.30495	3.94357	3.85687	MACPF domain-containing protein At1g14780 [Source:UniProtKB/Swiss-Prot;Acc:Q8L612]
AT5G19230		4.09954	2.6061	3.64324	3.83751	Uncharacterized GPI-anchored protein At5g19230 [Source:UniProtKB/Swiss-Prot;Acc:Q8GUL8]
AT5G02780	GSTL1	ns	ns	2.21782	3.83467	Glutathione S-transferase L1 [Source:UniProtKB/Swiss-Prot;Acc:Q6NLB0]
AT1G33960	AIG1	ns	ns	2.75634	3.81182	P-loop containing nucleoside triphosphate hydrolases superfamily protein [Source:TAIR;Acc:AT1G33960]
AT2G43620		2.64196	3.65878	3.42744	3.8063	Endochitinase At2g43620 [Source:UniProtKB/Swiss-Prot;Acc:O22841]
AT1G65890	AAE12	1.84805	3.12886	4.06494	3.80457	Probable acyl-activating enzyme 12, peroxisomal [Source:UniProtKB/Swiss-Prot;Acc:Q9SS00]
AT4G11210	DIR14	ns	ns	ns	3.77819	Dirigent protein [Source:UniProtKB/TrEMBL;Acc:A0A178V5P7]
AT5G48850	SDI1	ns	ns	2.73674	3.77412	ATSDI1 [Source:UniProtKB/TrEMBL;Acc:A0A178UKA2]
AT4G21680	NPF7.2	3.8456	2.77813	3.74759	3.77375	Protein NRT1/ PTR FAMILY 7.2 [Source:UniProtKB/Swiss-Prot;Acc:Q8GXN2]
AT3G46280		2.47093	2.6854	3.36414	3.7349	Kinase-like protein [Source:UniProtKB/TrEMBL;Acc:Q8GYH9]
AT5G15960	KIN1	4.82192	5.92967	6.16365	3.71582	Stress-induced protein KIN1 [Source:UniProtKB/Swiss-Prot;Acc:P18612]
AT3G57460		4.12623	4.8358	3.8275	3.71092	Catalytic/ metal ion binding / metalloendopeptidase/ zinc ion binding protein [Source:UniProtKB/TrEMBL;Acc:F4J3D6]
AT1G23850		1.89834	2.21454	2.98594	3.70115	Putative uncharacterized protein At1g23850 [Source:UniProtKB/TrEMBL;Acc:Q9LRA9]
AT2G44578		3.37557	3.58459	4.10472	3.70012	RING/U-box domain-containing protein [Source:UniProtKB/TrEMBL;Acc:A8MS73]
AT5G06870	PGIP2	2.76809	2.73986	3.87676	3.6853	PGIP2 [Source:UniProtKB/TrEMBL;Acc:A0A178UDM1]
AT5G20230	BCB	4.10284	3.98775	4.41878	3.67528	SAG14 [Source:UniProtKB/TrEMBL;Acc:A0A178UM84]
AT4G01080	TBL26	2.2121	5.2215	5.21184	3.66181	Protein trichome birefringence-like 26 [Source:UniProtKB/Swiss-Prot;Acc:O04621]
AT4G12480	EARLI1	ns	ns	ns	3.66092	PEARLI 1 [Source:UniProtKB/TrEMBL;Acc:A0A178V1J0]
AT1G66860		2.58909	ns	2.39959	3.66019	Class I glutamine amidotransferase-like superfamily protein [Source:UniProtKB/TrEMBL;Acc:Q9C9N8]
AT5G67080	MAPKKK19	3.24661	3.10359	3.58984	3.65846	Mitogen-activated protein kinase kinase kinase 19 [Source:UniProtKB/TrEMBL;Acc:Q9FHA5]
AT1G19640	JMT	1.92512	3.70704	5.09708	3.65761	Jasmonate O-methyltransferase [Source:UniProtKB/Swiss-Prot;Acc:Q9AR07]
AT1G06620		2.99623	3.1981	3.25404	3.65723	1-aminocyclopropane-1-carboxylate oxidase homolog 1 [Source:UniProtKB/Swiss-Prot;Acc:Q84MB3]
AT1G05575		4.81341	2.20853	3.46915	3.64558	Putative uncharacterized protein [Source:UniProtKB/TrEMBL;Acc:Q8LC91]
AT1G27730	ZAT10	4.90686	3.95995	4.54736	3.63736	Zinc finger protein ZAT10 [Source:UniProtKB/Swiss-Prot;Acc:Q96289]
AT1G74010		ns	1.67853	3.716	3.62614	At1g74010 [Source:UniProtKB/TrEMBL;Acc:Q9C9C2]
AT5G24200		1.29641	1.27467	2.49981	3.62396	alpha/beta-Hydrolases superfamily protein [Source:TAIR;Acc:AT5G24200]
AT1G44350	ILL6	3.61793	4.28321	4.17691	3.61775	IAA-amino acid hydrolase [Source:UniProtKB/TrEMBL;Acc:Q0WNN8]
AT5G24290	MEB2	1.35194	1.93098	3.44118	3.61475	Membrane protein of ER body 2 [Source:UniProtKB/Swiss-Prot;Acc:F4KFS7]
AT1G17420	LOX3	5.75969	4.02102	4.65621	3.61015	Lipoxygenase 3, chloroplastic [Source:UniProtKB/Swiss-Prot;Acc:Q9LNR3]
AT1G16370	38991	4.36776	4.8089	4.79466	3.59555	Organic cation/carnitine transporter 6 [Source:UniProtKB/Swiss-Prot;Acc:Q9SA36]
AT1G31550		1.71642	1.95121	3.70777	3.59023	GDSL esterase/lipase At1g31550 [Source:UniProtKB/Swiss-Prot;Acc:Q9C857]
AT5G47220	ERF2	3.7611	2.96873	3.24939	3.57648	ERF2 [Source:UniProtKB/TrEMBL;Acc:A0A178UCP3]
AT1G15125		1.24376	ns	ns	3.57332	F9L1.6 [Source:UniProtKB/TrEMBL;Acc:Q9XI57]
AT5G19720		ns	ns	4.47583	3.56331	Ribosomal protein L25/Gln-tRNA synthetase, anti-codon-binding domain-containing protein [Source:UniProtKB/TrEMBL;Acc:F4K2L4]
AT1G45145	TRX5	1.66458	1.64578	2.66959	3.55739	Thioredoxin H5 [Source:UniProtKB/Swiss-Prot;Acc:Q39241]
AT2G35980	NHL10	3.419	ns	3.43372	3.5433	NDR1/HIN1-like protein 10 [Source:UniProtKB/Swiss-Prot;Acc:Q9SJ52]
AT2G45220	PME17	ns	ns	ns	3.54054	Probable pectinesterase/pectinesterase inhibitor 17 [Source:UniProtKB/Swiss-Prot;Acc:O22149]
AT1G14540	PER4	6.15617	3.44213	4.24682	3.52851	Peroxidase [Source:UniProtKB/TrEMBL;Acc:A0A178WND9]
AT3G11340	UGT76B1	ns	ns	ns	3.51821	UDP-glycosyltransferase 76B1 [Source:UniProtKB/Swiss-Prot;Acc:Q9C768]
AT1G56060		5.73338	4.62544	5.13676	3.51765	unknown protein; BEST Arabidopsis thaliana protein match is: unknown protein (TAIR:AT2G32210.1); Has 180 Blast hits to 180 proteins in 22 species: Archae - 0; Bacteria - 0; Metazoa - 0; Fungi - 10; Plants - 170; Viruses - 0; Other Eukaryotes - 0 (so /.../NCBI BLink). [Source:TAIR;Acc:AT1G56060]
AT1G14120		ns	ns	ns	3.50689	2-oxoglutarate (2OG) and Fe(II)-dependent oxygenase superfamily protein [Source:UniProtKB/TrEMBL;Acc:Q9XI76]
AT5G42650	CYP74A	2.50333	2.77431	4.19857	3.50047	Allene oxide synthase, chloroplastic [Source:UniProtKB/Swiss-Prot;Acc:Q96242]
AT5G04340	ZAT6	3.52235	3.17806	3.45204	3.49895	Zinc finger protein ZAT6 [Source:UniProtKB/Swiss-Prot;Acc:O22533]
AT5G64120	PER71	2.86069	2.7587	3.06735	3.49884	Peroxidase [Source:UniProtKB/TrEMBL;Acc:A0A178UAR8]
AT5G19100		2.56268	3.47313	4.52336	3.49739	Eukaryotic aspartyl protease family protein [Source:UniProtKB/TrEMBL;Acc:Q3E9C8]
AT4G21910		ns	ns	3.8568	3.49129	MATE efflux family protein [Source:TAIR;Acc:AT4G21910]
AT2G15490	UGT73B4	ns	ns	2.5749	3.48702	Glycosyltransferase [Source:UniProtKB/TrEMBL;Acc:A0A178VNQ8]
AT4G21850	MSRB9	1.23165	1.64417	3.71558	3.47447	MSRB9 [Source:UniProtKB/TrEMBL;Acc:A0A178V287]
AT4G15440	CYP74B2	1.57013	3.48431	4.15365	3.46049	Probable inactive linolenate hydroperoxide lyase [Source:UniProtKB/Swiss-Prot;Acc:B3LF83]
AT5G56880		4.17342	2.76626	4.37365	3.45826	At5g56880 [Source:UniProtKB/TrEMBL;Acc:Q9LV38]
AT3G07195		4.63317	2.31584	2.52932	3.44782	RPM1-interacting protein 4 (RIN4) family protein [Source:UniProtKB/TrEMBL;Acc:A0A1I9LSZ8]
AT5G18470		3.96196	2.64311	2.46079	3.43599	Curculin-like (Mannose-binding) lectin family protein [Source:UniProtKB/TrEMBL;Acc:Q94K76]
AT1G19610	PDF1.4	ns	ns	ns	3.42311	Defensin-like protein 19 [Source:UniProtKB/Swiss-Prot;Acc:P82787]
AT1G29290	CEP14	3.58687	1.67401	2.76457	3.42122	Precursor of CEP14 [Source:UniProtKB/Swiss-Prot;Acc:Q52K95]
AT5G59820	ZAT12	4.23979	3.9948	4.54121	3.41599	Zinc finger protein ZAT12 [Source:UniProtKB/Swiss-Prot;Acc:Q42410]
AT1G65610	KOR2	ns	2.22797	2.47873	3.41501	Endoglucanase 7 [Source:UniProtKB/Swiss-Prot;Acc:O04478]
AT1G54010	GLL23	ns	1.11408	3.56674	3.40534	Inactive GDSL esterase/lipase-like protein 23 [Source:UniProtKB/Swiss-Prot;Acc:Q8W4H8]
AT4G37409		ns	ns	2.32987	3.40082	Putative uncharacterized protein [Source:UniProtKB/TrEMBL;Acc:Q0WR08]
AT4G39670		4.07308	3.14672	3.53607	3.39356	ACD11 homolog protein [Source:UniProtKB/Swiss-Prot;Acc:Q8L7U7]
AT2G42360	ATL41	2.31188	2.46404	3.54254	3.39301	E3 ubiquitin-protein ligase ATL41 [Source:UniProtKB/Swiss-Prot;Acc:Q9SLC3]
AT1G61800	GPT2	4.50711	4.6818	4.21173	3.38719	glucose-6-phosphate/phosphate translocator 2 [Source:TAIR;Acc:AT1G61800]
AT2G06050	OPR3	4.58265	3.96466	4.32464	3.37701	12-oxophytodienoate reductase 3 [Source:UniProtKB/Swiss-Prot;Acc:Q9FUP0]
AT5G38710	POX2	2.12231	2.03598	3.08155	3.37321	Proline dehydrogenase 2, mitochondrial [Source:UniProtKB/Swiss-Prot;Acc:Q6NKX1]
AT1G80160		ns	ns	2.51691	3.37061	F18B13.24 protein [Source:UniProtKB/TrEMBL;Acc:Q9SSC3]
AT3G28580		2.82956	ns	1.7914	3.36391	AAA-ATPase At3g28580 [Source:UniProtKB/Swiss-Prot;Acc:Q9LJJ7]
AT5G01380	GT-3A	3.81748	4.42549	4.3764	3.35837	Trihelix transcription factor GT-3a [Source:UniProtKB/Swiss-Prot;Acc:Q9SDW0]
AT5G65280	GCL1	2.19214	3.66258	4.41562	3.34671	LanC-like protein GCL1 [Source:UniProtKB/Swiss-Prot;Acc:Q9FJN7]
AT1G80820	CCR2	2.33267	2.18852	3.74198	3.34619	Cinnamoyl-CoA reductase 2 [Source:UniProtKB/Swiss-Prot;Acc:Q9SAH9]
AT5G36220	CYP81D1	1.59552	2.09537	ns	3.33867	Cytochrome P450 81D1 [Source:UniProtKB/Swiss-Prot;Acc:Q9FG65]
AT1G67980	CCOAMT	ns	ns	ns	3.33449	Putative caffeoyl-CoA O-methyltransferase At1g67980 [Source:UniProtKB/Swiss-Prot;Acc:Q9C9W3]
AT5G06730	PER54	2.08038	ns	2.39786	3.32331	Peroxidase 54 [Source:UniProtKB/Swiss-Prot;Acc:Q9FG34]
AT5G09980	PEP4	1.86621	1.69212	3.38712	3.31601	Elicitor peptide 4 [Source:UniProtKB/Swiss-Prot;Acc:Q9FIA9]
AT3G29000	CML30	6.37897	3.62079	4.14158	3.31378	Probable calcium-binding protein CML30 [Source:UniProtKB/Swiss-Prot;Acc:Q9MBG5]
AT1G32560	LEA6	ns	ns	2.38472	3.30801	Late embryogenesis abundant protein 6 [Source:UniProtKB/Swiss-Prot;Acc:Q39138]
AT4G21390	B120	5.56755	2.35744	3.08929	3.30364	B120 [Source:UniProtKB/TrEMBL;Acc:A0A178USE7]
AT4G18440		1.08064	1.86601	4.36559	3.30218	Adenylosuccinate lyase [Source:UniProtKB/TrEMBL;Acc:Q8RY94]
AT5G42900	COR27	2.47101	ns	ns	3.29945	Cold regulated protein 27 [Source:UniProtKB/TrEMBL;Acc:Q8L8T7]
AT3G44560	FAR8	ns	ns	2.31419	3.29885	Fatty acyl-CoA reductase 8 [Source:UniProtKB/Swiss-Prot;Acc:Q1PEI6]
AT5G22530		2.26757	ns	ns	3.2963	Putative uncharacterized protein [Source:UniProtKB/TrEMBL;Acc:Q9FK86]
AT1G19570	DHAR1	1.40489	1.75352	3.26785	3.29424	Glutathione S-transferase DHAR1, mitochondrial [Source:UniProtKB/Swiss-Prot;Acc:Q9FWR4]
AT5G22540		3.49894	1.90939	ns	3.28711	At5g22540 [Source:UniProtKB/TrEMBL;Acc:Q9FK85]
AT1G74930	ERF018	4.07399	4.19711	4.83523	3.27776	Ethylene-responsive transcription factor ERF018 [Source:UniProtKB/Swiss-Prot;Acc:Q9S7L5]
AT1G01560	MPK11	5.42986	2.50929	3.25884	3.2696	Mitogen-activated protein kinase 11 [Source:UniProtKB/Swiss-Prot;Acc:Q9LMM5]
AT3G15720		ns	ns	1.7443	3.26922	Probable polygalacturonase At3g15720 [Source:UniProtKB/Swiss-Prot;Acc:Q9LW07]
AT2G15760		2.04476	1.82991	2.877	3.26802	At2g15760 [Source:UniProtKB/TrEMBL;Acc:Q9ZQD8]
AT1G80120		3.43195	3.64239	3.98516	3.26799	Protein LURP-one-related 5 [Source:UniProtKB/Swiss-Prot;Acc:Q9SSC7]
AT4G13860		1.12394	1.14506	2.81142	3.26495	At4g13860 [Source:UniProtKB/TrEMBL;Acc:Q6ID29]
AT4G39030	DTX47	2.49452	2.61882	3.52584	3.23301	Protein DETOXIFICATION 47, chloroplastic [Source:UniProtKB/Swiss-Prot;Acc:Q945F0]
AT1G80165		ns	ns	ns	3.22723	Cotton fiber protein [Source:UniProtKB/TrEMBL;Acc:Q1G3V8]
AT2G22330	CYP79B3	2.30304	1.82614	3.35125	3.22424	cytochrome P450, family 79, subfamily B, polypeptide 3 [Source:TAIR;Acc:AT2G22330]
AT3G22160	VQ22	2.27443	2.09908	2.90201	3.22293	VQ motif-containing protein 22 [Source:UniProtKB/Swiss-Prot;Acc:Q9LIE6]
AT1G14870	PCR2	3.59951	1.31492	2.36357	3.22054	PCR2 [Source:UniProtKB/TrEMBL;Acc:A0A178WDU8]
AT2G22860	PSK2	2.95247	2.75296	3.34733	3.21619	Phytosulfokines 2 [Source:UniProtKB/Swiss-Prot;Acc:O81003]
AT2G46400	WRKY46	3.59561	3.07766	3.76536	3.21589	Probable WRKY transcription factor 46 [Source:UniProtKB/Swiss-Prot;Acc:Q9SKD9]
AT3G15356	LEC	3.39727	3.23323	2.51459	3.21165	Lectin-like protein LEC [Source:UniProtKB/Swiss-Prot;Acc:Q9LJR2]
AT5G36925		5.64681	3.97102	3.96507	3.20897	Putative uncharacterized protein [Source:UniProtKB/TrEMBL;Acc:Q9FIW0]
AT4G11320	RDL5	ns	ns	2.49492	3.20315	Probable cysteine protease RDL5 [Source:UniProtKB/Swiss-Prot;Acc:Q9SUS9]
AT5G38700		7.08524	5.3443	5.15077	3.19225	Cotton fiber protein [Source:UniProtKB/TrEMBL;Acc:Q570M0]
AT1G19020		5.4275	3.59681	4.03691	3.18455	CDP-diacylglycerol-glycerol-3-phosphate 3-phosphatidyltransferase [Source:UniProtKB/TrEMBL;Acc:Q8VYY6]
AT4G29780		5.61833	4.14887	4.48125	3.17889	Nuclease [Source:UniProtKB/TrEMBL;Acc:Q84J48]
AT5G10300	HNL	2.13341	2.14239	3.06186	3.17178	Alpha-hydroxynitrile lyase [Source:UniProtKB/Swiss-Prot;Acc:Q9LFT6]
AT1G32640	MYC2	2.93925	3.31295	3.76176	3.16322	ZBF1 [Source:UniProtKB/TrEMBL;Acc:A0A178W7C3]
AT4G24350		1.20241	1.76178	3.34077	3.15118	Phosphorylase superfamily protein [Source:UniProtKB/TrEMBL;Acc:Q94K59]
AT3G28890	AtRLP43	1.20361	ns	1.44479	3.14129	Disease resistance protein-like [Source:UniProtKB/TrEMBL;Acc:Q9LJW7]
AT5G48657		3.79236	ns	2.50826	3.13756	defense protein-related [Source:TAIR;Acc:AT5G48657]
AT3G25250	OXI1	4.37937	3.27148	3.82244	3.13176	Serine/threonine-protein kinase OXI1 [Source:UniProtKB/Swiss-Prot;Acc:Q9LSF1]
AT2G39518		1.99054	ns	ns	3.12816	CASP-like protein 4D2 [Source:UniProtKB/Swiss-Prot;Acc:Q56X75]
AT3G48450		2.64538	2.83063	4.16142	3.12572	At3g48450 [Source:UniProtKB/TrEMBL;Acc:Q8LCF4]
AT4G15610		ns	1.3304	3.14386	3.11928	CASP-like protein 1D1 [Source:UniProtKB/Swiss-Prot;Acc:Q9FE29]
AT5G54060	A3G2XYLT	ns	ns	4.13799	3.11534	Glycosyltransferase (Fragment) [Source:UniProtKB/TrEMBL;Acc:W8Q6A1]
AT3G46080	ZAT8	2.91351	3.17102	4.12654	3.10763	Zinc finger protein ZAT8 [Source:UniProtKB/Swiss-Prot;Acc:Q9LX85]
AT5G39670	CML45	2.7733	1.56121	2.81288	3.09984	Probable calcium-binding protein CML45 [Source:UniProtKB/Swiss-Prot;Acc:Q93Z27]
AT1G61255		3.05195	3.6141	2.91175	3.08222	At1g61255 [Source:UniProtKB/TrEMBL;Acc:O22721]
AT1G26390	FOX2	ns	ns	ns	3.07353	Berberine bridge enzyme-like 4 [Source:UniProtKB/Swiss-Prot;Acc:Q9FZC5]
AT5G58680		3.61857	2.02723	1.86321	3.07329	ARM repeat superfamily protein [Source:UniProtKB/TrEMBL;Acc:Q8LGC7]
AT2G32660	AtRLP22	ns	ns	1.81553	3.0707	Putative disease resistance protein [Source:UniProtKB/TrEMBL;Acc:O48851]
AT2G47190	ATMYB2	1.4914	1.34745	2.17938	3.07012	ATMYB2 [Source:UniProtKB/TrEMBL;Acc:Q39028]
AT1G07050		ns	1.39431	1.77795	3.06848	CCT motif family protein [Source:TAIR;Acc:AT1G07050]
AT1G09932		3.66052	3.23285	3.31043	3.05859	Phosphoglycerate mutase family protein [Source:UniProtKB/TrEMBL;Acc:Q8GWG7]
AT3G49570	LSU3	ns	ns	2.59158	3.0583	Protein RESPONSE TO LOW SULFUR 3 [Source:UniProtKB/Swiss-Prot;Acc:Q9SCK2]
AT3G04720	HEL	ns	ns	ns	3.05689	Hevein-like preproprotein [Source:UniProtKB/Swiss-Prot;Acc:P43082]
AT5G05590	PAI2	1.54101	1.86929	2.7808	3.04877	N-(5'-phosphoribosyl)anthranilate isomerase 2, chloroplastic [Source:UniProtKB/Swiss-Prot;Acc:Q42527]
AT1G72450	TIFY11B	3.1637	3.00401	3.34386	3.04757	TIFY11B [Source:UniProtKB/TrEMBL;Acc:A0A178W2J3]
AT3G12145	FLR1	1.0519	1.46218	3.33604	3.03365	FTM4 [Source:UniProtKB/TrEMBL;Acc:A0A178V9V7]
AT3G10930		3.72883	3.03779	3.90841	3.02564	Putative uncharacterized protein At3g10930 [Source:UniProtKB/TrEMBL;Acc:Q84TK4]
AT4G04500	CRK37	ns	ns	2.19719	3.02172	Cysteine-rich receptor-like protein kinase 37 [Source:UniProtKB/Swiss-Prot;Acc:Q9XEC7]
AT2G32140		4.11795	3.66379	4.08872	3.00879	Transmembrane receptor [Source:UniProtKB/TrEMBL;Acc:F4ISS7]
AT2G39200	MLO12	3.36987	2.21633	3.46483	2.99693	MLO-like protein [Source:UniProtKB/TrEMBL;Acc:A0A178VNS1]
AT3G51440	SSL6	1.29575	2.57211	2.5517	2.98955	Protein STRICTOSIDINE SYNTHASE-LIKE 6 [Source:UniProtKB/Swiss-Prot;Acc:Q9SD05]
AT4G31110	WAKL18	1.60573	1.25468	1.64158	2.98022	Wall-associated receptor kinase-like 18 [Source:UniProtKB/Swiss-Prot;Acc:Q0WNY5]
AT5G52050	DTX50	5.6933	3.73977	4.09744	2.96914	Protein DETOXIFICATION 50 [Source:UniProtKB/Swiss-Prot;Acc:Q9FJ87]
AT5G57550	XTH25	1.95394	1.97615	ns	2.95835	Probable xyloglucan endotransglucosylase/hydrolase protein 25 [Source:UniProtKB/Swiss-Prot;Acc:Q38907]
AT3G23120	AtRLP38	1.95309	1.84272	2.24966	2.95716	Disease resistance protein [Source:UniProtKB/TrEMBL;Acc:Q9LS79]
AT2G47180	GOLS1	ns	2.87281	4.00731	2.94712	Galactinol synthase 1 [Source:UniProtKB/Swiss-Prot;Acc:O22893]
AT4G31800	WRKY18	5.73717	3.09236	2.9361	2.94541	WRKY like transcription factor [Source:UniProtKB/TrEMBL;Acc:Q0WTZ3]
AT2G43570	CHI	ns	ns	1.89401	2.93901	CHI [Source:UniProtKB/TrEMBL;Acc:A0A178W3M3]
AT3G08860	PYD4	ns	ns	1.55783	2.93155	Alanine--glyoxylate aminotransferase 2 homolog 3, mitochondrial [Source:UniProtKB/Swiss-Prot;Acc:Q9SR86]
AT3G53150	UGT73D1	ns	ns	2.20207	2.91011	UDP-glucosyl transferase 73D1 [Source:TAIR;Acc:AT3G53150]
AT4G23150	CRK7	2.4519	ns	2.20648	2.9093	Cysteine-rich receptor-like protein kinase 7 [Source:UniProtKB/Swiss-Prot;Acc:Q8L7G3]
AT5G17490	RGL3	2.04238	ns	3.39187	2.9087	DELLA protein RGL3 [Source:UniProtKB/Swiss-Prot;Acc:Q9LF53]
AT3G61190	BAP1	4.07423	3.07248	3.55352	2.90707	BON1-associated protein 1 [Source:UniProtKB/Swiss-Prot;Acc:Q941L2]
AT1G53830	PME2	ns	ns	1.20662	2.89948	Pectinesterase 2 [Source:UniProtKB/Swiss-Prot;Acc:Q42534]
AT3G27400		ns	ns	ns	2.89794	Pectate lyase [Source:UniProtKB/TrEMBL;Acc:A0A1I9LNU6]
AT5G60950	COBL5	1.20647	2.62059	2.31476	2.89538	COBRA-like protein 5 [Source:UniProtKB/Swiss-Prot;Acc:Q9FME5]
AT5G65870	PSK5	1.5313	1.86235	2.00086	2.89443	Phytosulfokines 5 [Source:UniProtKB/Swiss-Prot;Acc:Q9FEB4]
AT5G48400	GLR1.2	ns	ns	ns	2.88489	Glutamate receptor 1.2 [Source:UniProtKB/Swiss-Prot;Acc:Q9LV72]
AT1G73805	SARD1	3.54689	ns	1.87292	2.87974	Protein SAR DEFICIENT 1 [Source:UniProtKB/Swiss-Prot;Acc:Q9C9T2]
AT4G30430	TET9	5.74278	4.23509	4.07316	2.8729	Tetraspanin-9 [Source:UniProtKB/Swiss-Prot;Acc:Q9M0B7]
AT2G18690		3.59629	3.39584	2.37821	2.86486	Expressed protein [Source:UniProtKB/TrEMBL;Acc:Q9ZV49]
AT5G62360		2.03081	2.83424	2.73442	2.86374	Plant invertase/pectin methylesterase inhibitor superfamily protein [Source:UniProtKB/TrEMBL;Acc:Q9LVA3]
AT1G66390	MYB90	ns	ns	2.54348	2.85943	Transcription factor MYB90 [Source:UniProtKB/Swiss-Prot;Acc:Q9ZTC3]
AT5G47240	atnudt8	2.6673	2.28905	3.22955	2.85861	nudix hydrolase homolog 8 [Source:TAIR;Acc:AT5G47240]
AT1G68050	ADO3	1.49358	ns	ns	2.85718	FKF1 [Source:UniProtKB/TrEMBL;Acc:A0A178W8F6]
AT4G24570	PUMP4	5.86485	3.5445	3.59356	2.85675	DIC2 [Source:UniProtKB/TrEMBL;Acc:A0A178URN9]
AT4G15660	GRXS8	4.6341	2.81394	3.02878	2.85194	Monothiol glutaredoxin-S8 [Source:UniProtKB/Swiss-Prot;Acc:O23417]
AT5G02940		1.51724	2.26924	3.30362	2.85132	Protein of unknown function (DUF1012) [Source:TAIR;Acc:AT5G02940]
AT1G15010		4.83734	3.60936	4.17617	2.83666	Mediator of RNA polymerase II transcription subunit [Source:UniProtKB/TrEMBL;Acc:Q8LCU9]
AT3G26840		1.1597	1.16116	2.75415	2.83401	Acyltransferase-like protein At3g26840, chloroplastic [Source:UniProtKB/Swiss-Prot;Acc:Q9LW26]
AT5G22570	WRKY38	ns	ns	ns	2.83329	Probable WRKY transcription factor 38 [Source:UniProtKB/Swiss-Prot;Acc:Q8GWF1]
AT3G57240	BG3	1.61028	2.19793	1.43281	2.83125	Probable glucan endo-1,3-beta-glucosidase BG3 [Source:UniProtKB/Swiss-Prot;Acc:F4J270]
AT4G17500	ERF1A	3.53197	3.07235	3.29905	2.82259	Ethylene-responsive transcription factor 1A [Source:UniProtKB/Swiss-Prot;Acc:O80337]
AT1G02405		3.06654	ns	2.23615	2.81376	At1g02405 [Source:UniProtKB/TrEMBL;Acc:Q6NMD9]
AT1G51760	ILL4	2.72745	3.52859	3.71752	2.81193	JR3 [Source:UniProtKB/TrEMBL;Acc:A0A178W8I8]
AT1G19380		4.51958	3.7515	3.66916	2.79846	At1g19380 [Source:UniProtKB/TrEMBL;Acc:Q9LN60]
AT5G65600	LECRK92	2.73192	ns	1.42965	2.79648	L-type lectin-domain containing receptor kinase IX.2 [Source:UniProtKB/Swiss-Prot;Acc:Q9LSL5]
AT4G06746	RAP2-9	ns	ns	ns	2.79348	Ethylene-responsive transcription factor RAP2-9 [Source:UniProtKB/Swiss-Prot;Acc:Q8W3M3]
AT2G43520	ATTI2	ns	ns	2.32568	2.78891	TI2 [Source:UniProtKB/TrEMBL;Acc:A0A178W058]
AT4G37140	MES20	ns	2.01157	3.83867	2.7889	MES20 [Source:UniProtKB/TrEMBL;Acc:A0A178UX87]
AT4G10390		2.28343	3.05957	3.45376	2.78169	Probable receptor-like protein kinase At4g10390 [Source:UniProtKB/Swiss-Prot;Acc:Q9SV83]
AT3G15500	NAC055	2.72498	ns	2.73362	2.78112	NAC3 [Source:UniProtKB/TrEMBL;Acc:A0A178VLD3]
AT4G39320		ns	ns	1.53108	2.78092	AT4g39320/T22F8_220 [Source:UniProtKB/TrEMBL;Acc:Q9T038]
AT4G17490	ERF6	6.05079	2.48334	3.24577	2.77809	Ethylene-responsive transcription factor 6 [Source:UniProtKB/Swiss-Prot;Acc:Q8VZ91]
AT5G64810	WRKY51	ns	ns	ns	2.76743	Probable WRKY transcription factor 51 [Source:UniProtKB/Swiss-Prot;Acc:Q93WU9]
AT1G20510	4CLL5	3.86241	3.46902	3.43878	2.76215	4-coumarate--CoA ligase-like 5 [Source:UniProtKB/Swiss-Prot;Acc:Q84P21]
AT2G30750	CYP71A12	ns	ns	ns	2.75919	Cytochrome P450 71A12 [Source:UniProtKB/Swiss-Prot;Acc:O49340]
AT4G15280	UGT71B5	1.72135	1.36465	1.95859	2.75879	UDP-glucosyl transferase 71B5 [Source:TAIR;Acc:AT4G15280]
AT5G40210		1.60056	3.21353	3.56718	2.75411	WAT1-related protein At5g40210 [Source:UniProtKB/Swiss-Prot;Acc:Q945L4]
AT1G72540		ns	ns	ns	2.74467	Putative receptor-like protein kinase At1g72540 [Source:UniProtKB/Swiss-Prot;Acc:Q9CAH1]
AT2G05440	ATGRP9	ns	ns	ns	2.74153	Glycine-rich protein 9 [Source:UniProtKB/TrEMBL;Acc:Q9SL23]
AT4G14365	XBAT34	4.89525	2.77332	2.45469	2.73793	Putative E3 ubiquitin-protein ligase XBAT34 [Source:UniProtKB/Swiss-Prot;Acc:Q9FPH0]
AT5G46050	NPF5.2	1.45127	ns	1.41945	2.73124	Protein NRT1/ PTR FAMILY 5.2 [Source:UniProtKB/Swiss-Prot;Acc:Q9FNL7]
AT1G07135		4.91341	2.94197	3.4962	2.72575	At1g07135 [Source:UniProtKB/TrEMBL;Acc:Q9LMK6]
AT1G01680	PUB54	ns	ns	ns	2.7249	U-box domain-containing protein 54 [Source:UniProtKB/Swiss-Prot;Acc:Q9LQ92]
AT1G68620	CXE6	ns	1.75727	1.64181	2.72288	Probable carboxylesterase 6 [Source:UniProtKB/Swiss-Prot;Acc:Q9SX25]
AT5G52320	CYP96A4	3.16154	3.17507	2.78424	2.7168	CYP96A4 [Source:UniProtKB/TrEMBL;Acc:A0A178UE51]
AT5G23830		1.33798	1.67588	3.39403	2.71331	MD-2-related lipid recognition domain-containing protein [Source:UniProtKB/TrEMBL;Acc:Q9FF97]
AT5G19520	MSL9	1.4111	ns	2.44464	2.71272	Mechanosensitive ion channel protein 9 [Source:UniProtKB/Swiss-Prot;Acc:Q84M97]
AT1G65500		1.08636	2.04312	2.21929	2.70851	F5I14.4 protein [Source:UniProtKB/TrEMBL;Acc:O04468]
AT3G17690	CNGC19	4.27098	2.42547	3.72424	2.70802	Putative cyclic nucleotide-gated ion channel 19 [Source:UniProtKB/Swiss-Prot;Acc:Q9LDR2]
AT2G20142		3.76908	2.39883	3.05227	2.70679	Toll-Interleukin-Resistance (TIR) domain family protein [Source:UniProtKB/TrEMBL;Acc:F4IUF0]
AT2G32487		ns	ns	1.76099	2.7053	unknown protein; FUNCTIONS IN: molecular_function unknown; INVOLVED IN: biological_process unknown; LOCATED IN: endomembrane system; Has 1 Blast hits to 1 proteins in 1 species: Archae - 0; Bacteria - 0; Metazoa - 0; Fungi - 0; Plants - 1; Viruses - /.../her Eukaryotes - 0 (source: NCBI BLink). [Source:TAIR;Acc:AT2G32487]
AT2G22930	UGT79B8	1.0552	1.3641	2.33767	2.70346	UDP-glycosyltransferase 79B8 [Source:UniProtKB/Swiss-Prot;Acc:O81010]
AT3G41768		ns	ns	2.36027	2.68563	rRNA [Source:TAIR;Acc:AT3G41768]
ENSRNA049451242	SSU_rRNA_eukarya	ns	ns	2.36027	2.68563	Eukaryotic small subunit ribosomal RNA
AT4G39830		3.89069	2.33601	2.7294	2.68544	At4g39830 [Source:UniProtKB/TrEMBL;Acc:O65670]
AT5G41750		4.156	1.81871	2.25296	2.6835	Disease resistance protein (TIR-NBS-LRR class) family [Source:UniProtKB/TrEMBL;Acc:Q9LSX5]
AT2G25460		4.9192	4.08388	4.29166	2.68139	CONTAINS InterPro DOMAIN/s: C2 calcium-dependent membrane targeting (InterPro:IPR000008); BEST Arabidopsis thaliana protein match is: unknown protein (TAIR:AT5G04860.1); Has 108 Blast hits to 69 proteins in 11 species: Archae - 0; Bacteria - 0; Meta /.../0; Fungi - 0; Plants - 108; Viruses - 0; Other Eukaryotes - 0 (source: NCBI BLink). [Source:TAIR;Acc:AT2G25460]
AT5G57010	IQM5	4.08568	2.95795	3.4529	2.68104	IQ domain-containing protein IQM5 [Source:UniProtKB/Swiss-Prot;Acc:Q058N0]
AT1G73810		2.90702	1.22497	1.45397	2.67569	Core-2/I-branching beta-1,6-N-acetylglucosaminyltransferase family protein [Source:UniProtKB/TrEMBL;Acc:Q9C9T1]
AT1G78410	VQ10	3.46896	ns	2.12834	2.67193	VQ motif-containing protein 10 [Source:UniProtKB/Swiss-Prot;Acc:Q8VYI5]
AT4G01895		ns	ns	2.46387	2.66556	At4g01895 [Source:UniProtKB/TrEMBL;Acc:Q9FNY8]
AT1G74950	TIFY10B	2.63847	3.00824	3.1794	2.66279	TIFY10B [Source:UniProtKB/TrEMBL;Acc:A0A178WA69]
AT1G69880	TRX8	ns	ns	ns	2.66232	Thioredoxin H8 [Source:UniProtKB/Swiss-Prot;Acc:Q9CAS1]
AT2G23010	SCPL9	ns	ns	2.94444	2.65944	SCPL9 [Source:UniProtKB/TrEMBL;Acc:A0A178W1Q9]
AT4G35180	LHT7	2.47493	ns	ns	2.65906	Lysine histidine transporter-like 7 [Source:UniProtKB/Swiss-Prot;Acc:Q84WE9]
AT4G30460		ns	2.49938	3.68031	2.65565	Glycine-rich protein [Source:UniProtKB/TrEMBL;Acc:Q9M0B4]
AT3G50970	XERO2	4.04168	4.01176	2.25601	2.64832	Dehydrin Xero 2 [Source:UniProtKB/Swiss-Prot;Acc:P42758]
AT1G11580	ATPMEPCRA	1.49359	ns	2.56763	2.64778	methylesterase PCR A [Source:TAIR;Acc:AT1G11580]
AT3G54150		4.08486	ns	ns	2.64498	Embryonic abundant protein-like [Source:UniProtKB/TrEMBL;Acc:Q9M389]
AT5G67210	IRX15-L	2.19218	2.62365	3.01142	2.64187	IRX15-L [Source:UniProtKB/TrEMBL;Acc:A0A178UEM8]
AT5G01540	LECRK62	3.57978	2.89801	2.92262	2.64022	L-type lectin-domain containing receptor kinase VI.2 [Source:UniProtKB/Swiss-Prot;Acc:Q9M021]
AT1G65880	AAE20	ns	ns	2.85624	2.63431	Benzoate--CoA ligase, peroxisomal [Source:UniProtKB/Swiss-Prot;Acc:Q9SS01]
AT4G25433		ns	2.64994	2.25841	2.63405	At4g25433 [Source:UniProtKB/TrEMBL;Acc:Q6NLQ4]
AT3G48080	EDS1B	1.83697	ns	ns	2.63355	Protein EDS1B [Source:UniProtKB/Swiss-Prot;Acc:Q9SU71]
AT4G02380	SAG21	5.02115	ns	1.78757	2.62575	senescence-associated gene 21 [Source:TAIR;Acc:AT4G02380]
AT4G39950	CYP79B2	2.03518	1.65288	3.12396	2.6229	cytochrome P450, family 79, subfamily B, polypeptide 2 [Source:TAIR;Acc:AT4G39950]
AT4G11890		3.83322	3.52235	1.62834	2.61921	Protein kinase superfamily protein [Source:UniProtKB/TrEMBL;Acc:F4JPT7]
AT4G23200	CRK12	2.72167	2.58282	3.053	2.61386	cysteine-rich RLK (RECEPTOR-like protein kinase) 12 [Source:TAIR;Acc:AT4G23200]
AT2G26560	PLP2	2.85392	ns	ns	2.61203	Patatin-like protein 2 [Source:UniProtKB/Swiss-Prot;Acc:O48723]
AT3G56200	AVT6C	1.82392	1.84631	2.36288	2.61133	Amino acid transporter AVT6C [Source:UniProtKB/Swiss-Prot;Acc:Q9LYM2]
AT1G09155	PP2B15	ns	ns	2.56276	2.61075	F-box protein PP2-B15 [Source:UniProtKB/Swiss-Prot;Acc:O80494]
AT1G17665		ns	ns	ns	2.60606	unknown protein; FUNCTIONS IN: molecular_function unknown; INVOLVED IN: biological_process unknown; LOCATED IN: endomembrane system; EXPRESSED IN: 15 plant structures; EXPRESSED DURING: 11 growth stages; Has 149 Blast hits to 146 proteins in 39 spec /.../rchae - 0; Bacteria - 4; Metazoa - 21; Fungi - 5; Plants - 30; Viruses - 0; Other Eukaryotes - 89 (source: NCBI BLink). [Source:TAIR;Acc:AT1G176…
AT3G22600		1.33843	ns	ns	2.60545	AT3g22600/F16J14_17 [Source:UniProtKB/TrEMBL;Acc:Q9LJ86]
AT3G48640		3.08098	2.00278	ns	2.60532	Putative uncharacterized protein T8P19.150 [Source:UniProtKB/TrEMBL;Acc:Q9SMN5]
AT5G44390		1.28432	ns	2.35976	2.60425	Berberine bridge enzyme-like 25 [Source:UniProtKB/Swiss-Prot;Acc:Q9FKU9]
AT1G21310	EXT3	ns	ns	1.80057	2.60359	Extensin-3 [Source:UniProtKB/Swiss-Prot;Acc:Q9FS16]
AT4G25000	AMY1	ns	ns	1.60101	2.60304	Alpha-amylase 1 [Source:UniProtKB/Swiss-Prot;Acc:Q8VZ56]
AT1G51620		3.31233	2.66467	3.17402	2.60186	Protein kinase superfamily protein [Source:UniProtKB/TrEMBL;Acc:Q9C8H4]
AT5G24910	CYP714A1	ns	ns	1.8898	2.60051	Cytochrome P450 714A1 [Source:UniProtKB/Swiss-Prot;Acc:Q93Z79]
AT3G10320		ns	ns	ns	2.59348	F14P13.8 protein [Source:UniProtKB/TrEMBL;Acc:Q9SS43]
AT1G47890	AtRLP7	2.70067	ns	ns	2.5912	Disease resistance protein, putative; 3954-7013 [Source:UniProtKB/TrEMBL;Acc:Q9C699]
AT5G04330	CYP84A4	ns	1.61108	3.52676	2.59079	Cytochrome P450 84A4 [Source:UniProtKB/Swiss-Prot;Acc:F4JW83]
AT2G15390	FUT4	2.935	ns	ns	2.58686	Probable fucosyltransferase 4 [Source:UniProtKB/Swiss-Prot;Acc:Q9SJP2]
AT4G33467		2.24736	ns	2.7974	2.58553	Putative uncharacterized protein [Source:UniProtKB/TrEMBL;Acc:Q570U1]
AT5G67480	BT4	2.25082	2.02469	2.31272	2.58157	BTB and TAZ domain protein 4 [Source:TAIR;Acc:AT5G67480]
AT5G23820	ML3	ns	ns	2.76517	2.57671	MD-2-related lipid-recognition protein 3 [Source:UniProtKB/Swiss-Prot;Acc:Q9FF98]
AT5G42800	DFRA	ns	ns	3.73008	2.5706	Dihydroflavonol reductase [Source:UniProtKB/TrEMBL;Acc:B1GV15]
AT1G74430	MYB95	2.65472	3.47147	3.26041	2.57043	At1g74430 [Source:UniProtKB/TrEMBL;Acc:Q9SG63]
AT2G16720	MYB7	ns	ns	2.54192	2.5692	Transcription factor MYB7 [Source:UniProtKB/Swiss-Prot;Acc:Q42379]
AT5G47850	CCR4	3.17121	ns	ns	2.5656	Serine/threonine-protein kinase-like protein CCR4 [Source:UniProtKB/Swiss-Prot;Acc:Q9FIJ6]
AT1G34420		2.36233	1.1189	1.97352	2.55743	F12K21.25 [Source:UniProtKB/TrEMBL;Acc:Q9LNK3]
AT1G20490		1.06194	1.22125	3.30574	2.55	AMP-dependent synthetase and ligase family protein [Source:TAIR;Acc:AT1G20490]
AT1G18140	LAC1	1.46286	1.53404	2.28797	2.54883	Laccase-1 [Source:UniProtKB/Swiss-Prot;Acc:Q9LMS3]
AT5G25250	FLOT1	2.76084	1.87273	ns	2.54329	Flotillin-like protein 1 [Source:UniProtKB/Swiss-Prot;Acc:Q501E6]
AT1G24140	3MMP	3.60086	2.20484	2.65756	2.5417	Metalloendoproteinase 3-MMP [Source:UniProtKB/Swiss-Prot;Acc:Q5XF51]
AT2G29440	GSTU6	1.82429	2.5529	3.06726	2.53999	GSTU6 [Source:UniProtKB/TrEMBL;Acc:A0A178VUQ0]
AT4G29700		1.1182	ns	2.73575	2.53312	Alkaline-phosphatase-like family protein [Source:UniProtKB/TrEMBL;Acc:Q9SU81]
AT3G13950		ns	ns	ns	2.53169	AT3G13950 protein [Source:UniProtKB/TrEMBL;Acc:B9DG91]
AT2G24600		5.38386	2.7813	3.15225	2.52818	Ankyrin repeat family protein [Source:UniProtKB/TrEMBL;Acc:F4IPR3]
AT4G27560	UGT79B2	2.39449	2.53819	3.05867	2.52603	Glycosyltransferase [Source:UniProtKB/TrEMBL;Acc:A0A178UV98]
AT2G32030		4.01492	1.30602	2.31515	2.52577	Acyl-CoA N-acyltransferases (NAT) superfamily protein [Source:UniProtKB/TrEMBL;Acc:Q9SKZ6]
AT2G03980		ns	1.36708	2.84277	2.52559	GDSL esterase/lipase At2g03980 [Source:UniProtKB/Swiss-Prot;Acc:Q9SIF5]
AT2G34500	CYP710A1	ns	ns	1.96838	2.52477	CYP710A1 [Source:UniProtKB/TrEMBL;Acc:A0A178VRK5]
AT4G10500	DLO1	ns	ns	ns	2.51987	Protein DMR6-LIKE OXYGENASE 1 [Source:UniProtKB/Swiss-Prot;Acc:Q9ZSA8]
AT4G04125		5.02084	ns	ns	2.51499
ENSRNA049757982	ath-MIR2936	5.02084	ns	ns	2.51499
AT1G09950	RAS1	8.09985	5.03215	3.46227	2.50829	At1g09950 [Source:UniProtKB/TrEMBL;Acc:O04515]
AT4G24110		3.48126	2.85615	3.6151	2.50769	NADP-specific glutamate dehydrogenase [Source:UniProtKB/TrEMBL;Acc:O22980]
AT1G10070	BCAT2	ns	ns	ns	2.50728	Branched-chain-amino-acid aminotransferase 2, chloroplastic [Source:UniProtKB/Swiss-Prot;Acc:Q9M439]
AT1G66090		4.50988	3.13026	3.28303	2.50585	Disease resistance protein (TIR-NBS class) [Source:UniProtKB/TrEMBL;Acc:Q9C515]
AT5G24080		3.39654	4.11716	3.21875	2.50565	G-type lectin S-receptor-like serine/threonine-protein kinase At5g24080 [Source:UniProtKB/Swiss-Prot;Acc:Q9FLV4]
AT3G22740	HMT3	1.03274	1.36839	2.36489	2.50333	Homocysteine S-methyltransferase 3 [Source:UniProtKB/Swiss-Prot;Acc:Q8LAX0]
AT2G33380	PXG3	3.58819	3.95816	3.99883	2.50256	Probable peroxygenase 3 [Source:UniProtKB/Swiss-Prot;Acc:O22788]
AT2G43590		ns	1.06071	ns	2.4971	Endochitinase At2g43590 [Source:UniProtKB/Swiss-Prot;Acc:O24658]
AT2G43550	ATTI6	ns	1.81261	3.05736	2.49172	Defensin-like protein 197 [Source:UniProtKB/Swiss-Prot;Acc:O22869]
AT3G03480	CHAT	ns	1.36169	3.33566	2.48158	(Z)-3-hexen-1-ol acetyltransferase [Source:UniProtKB/Swiss-Prot;Acc:Q9SRQ2]
AT1G02930	GSTF6	2.19743	2.64704	2.58575	2.48074	Glutathione S-transferase F6 [Source:UniProtKB/Swiss-Prot;Acc:P42760]
AT3G26330	CYP71B37	ns	ns	3.05673	2.47033	Cytochrome P450 71B37 [Source:UniProtKB/Swiss-Prot;Acc:Q9LIP3]
AT2G37870		ns	ns	ns	2.4685	Bifunctional inhibitor/lipid-transfer protein/seed storage 2S albumin superfamily protein [Source:UniProtKB/TrEMBL;Acc:Q9SHA0]
AT3G18250		ns	ns	ns	2.46363	Putative membrane lipoprotein [Source:UniProtKB/TrEMBL;Acc:Q6E248]
AT5G26690	HIPP02	ns	ns	ns	2.46326	Heavy metal-associated isoprenylated plant protein 2 [Source:UniProtKB/Swiss-Prot;Acc:Q8GWS3]
AT1G36622		3.76526	2.17559	2.56736	2.46325	Putative uncharacterized protein [Source:UniProtKB/TrEMBL;Acc:Q1G3E7]
AT4G36670	PLT6	2.07716	ns	1.0254	2.46147	At4g36670 [Source:UniProtKB/TrEMBL;Acc:A4VCM1]
AT4G18170	WRKY28	1.84021	ns	1.08062	2.46101	WRKY28 [Source:UniProtKB/TrEMBL;Acc:A0A178V3M3]
AT4G37150	MES9	ns	1.77481	2.48762	2.45919	MES9 [Source:UniProtKB/TrEMBL;Acc:A0A178V387]
AT5G52760	HIPP14	3.13751	1.76018	2.30776	2.45796	Heavy metal-associated isoprenylated plant protein 14 [Source:UniProtKB/Swiss-Prot;Acc:Q9LTE1]
AT4G32810	CCD8	ns	ns	ns	2.45714	carotenoid cleavage dioxygenase 8 [Source:TAIR;Acc:AT4G32810]
AT2G08650		ns	3.01301	2.64985	2.45211
AT1G35140	EXL1	7.82465	4.84512	3.44414	2.44785	Protein EXORDIUM-like 1 [Source:UniProtKB/Swiss-Prot;Acc:Q9C6E4]
AT2G17500	PILS5	ns	1.32339	3.06766	2.44494	Protein PIN-LIKES 5 [Source:UniProtKB/Swiss-Prot;Acc:Q9SHL8]
AT3G15518		2.79251	1.4719	2.63852	2.44417	Putative uncharacterized protein [Source:UniProtKB/TrEMBL;Acc:Q8GYA5]
AT3G46650		ns	2.26391	3.19656	2.43841	UDP-Glycosyltransferase superfamily protein [Source:UniProtKB/TrEMBL;Acc:F4J962]
AT5G24470	APRR5	2.37922	ns	ns	2.43377	Two-component response regulator-like APRR5 [Source:UniProtKB/Swiss-Prot;Acc:Q6LA42]
AT2G25820	ERF042	ns	1.24174	1.85314	2.43127	Ethylene-responsive transcription factor ERF042 [Source:UniProtKB/Swiss-Prot;Acc:Q52QU1]
AT1G30220	INT2	ns	ns	1.4444	2.43114	Probable inositol transporter 2 [Source:UniProtKB/Swiss-Prot;Acc:Q9C757]
AT1G30760		ns	1.20719	1.54908	2.42573	FAD-binding Berberine family protein [Source:TAIR;Acc:AT1G30760]
AT1G69870	NPF2.13	2.66277	1.91719	2.14815	2.4243	Protein NRT1/ PTR FAMILY 2.13 [Source:UniProtKB/Swiss-Prot;Acc:Q8RX77]
ATCG00950	RRN23S.1	ns	ns	2.11629	2.42031	chloroplast-encoded 23S ribosomal RNA [Source:TAIR;Acc:ATCG00950]
AT5G15970	KIN2	2.69091	3.64621	3.69204	2.4195	KIN2 [Source:UniProtKB/TrEMBL;Acc:A0A178UTE3]
AT1G51800	IOS1	4.25003	2.95215	1.95111	2.41103	LRR receptor-like serine/threonine-protein kinase IOS1 [Source:UniProtKB/Swiss-Prot;Acc:Q9C8I6]
AT2G38500		1.95579	2.15799	2.40562	2.41079	2-oxoglutarate (2OG) and Fe(II)-dependent oxygenase superfamily protein [Source:UniProtKB/TrEMBL;Acc:Q8GY13]
AT5G64750	36982	6.03967	4.4169	4.0901	2.40865	Ethylene-responsive transcription factor ABR1 [Source:UniProtKB/Swiss-Prot;Acc:Q9FGF8]
AT2G37770	AKR4C9	3.26005	3.23987	2.78928	2.40733	NADPH-dependent aldo-keto reductase, chloroplastic [Source:UniProtKB/Swiss-Prot;Acc:Q0PGJ6]
AT3G16400	NSP1	ns	ns	2.63169	2.40606	Nitrile-specifier protein 1 [Source:UniProtKB/Swiss-Prot;Acc:Q9SDM9]
AT1G68600	ALMT5	ns	ns	2.48504	2.40079	Aluminum-activated malate transporter 5 [Source:UniProtKB/Swiss-Prot;Acc:Q93Z29]
AT3G12220	SCPL16	ns	ns	ns	2.38945	Serine carboxypeptidase-like 16 [Source:UniProtKB/Swiss-Prot;Acc:Q9C7D4]
AT3G50260	ERF011	4.77181	ns	2.0227	2.38557	Ethylene-responsive transcription factor ERF011 [Source:UniProtKB/Swiss-Prot;Acc:Q9SNE1]
AT1G62660	BFRUCT3	ns	1.49483	2.97805	2.38533	Acid beta-fructofuranosidase 3, vacuolar [Source:UniProtKB/Swiss-Prot;Acc:Q43348]
AT1G30700		2.43379	ns	2.27678	2.38502	Berberine bridge enzyme-like 8 [Source:UniProtKB/Swiss-Prot;Acc:Q9SA85]
AT1G70640		3.03596	2.8763	2.05937	2.38433	At1g70640 [Source:UniProtKB/TrEMBL;Acc:Q9S843]
AT3G15536		ns	ns	ns	2.38356	Unknown gene [Source:TAIR;Acc:AT3G15536]
AT5G60280	LECRK18	1.43617	ns	ns	2.38166	L-type lectin-domain containing receptor kinase I.8 [Source:UniProtKB/Swiss-Prot;Acc:Q9LSR9]
AT4G03420		1.60369	1.50931	2.34256	2.37935	AT4g03420/F9H3_4 [Source:UniProtKB/TrEMBL;Acc:Q8S9K9]
AT3G01080	WRKY58	1.53208	ns	ns	2.37922	WRKY DNA-binding protein 58 [Source:UniProtKB/TrEMBL;Acc:A0A1I9LLS8]
ATCG01180	RRN23S.2	ns	ns	1.92251	2.37884	chloroplast-encoded 23S ribosomal RNA [Source:TAIR;Acc:ATCG01180]
AT2G23680		3.85481	2.20631	2.29083	2.37465	Cold-regulated 413 plasma membrane protein 3 [Source:UniProtKB/Swiss-Prot;Acc:O64834]
AT1G16420	AMC8	3.48834	ns	1.86792	2.36982	Metacaspase-8 [Source:UniProtKB/Swiss-Prot;Acc:Q9SA41]
AT4G23230	CRK15	2.52673	2.01844	1.73391	2.365	Cysteine-rich receptor-like protein kinase 15 [Source:UniProtKB/Swiss-Prot;Acc:Q8W4G6]
AT2G35070		ns	ns	2.5602	2.36326	At2g35070/T4C15.26 [Source:UniProtKB/TrEMBL;Acc:O82184]
AT2G42760		1.9523	2.60215	3.15646	2.3614	At2g42760 [Source:UniProtKB/TrEMBL;Acc:Q9SJI0]
AT2G38750	ANN4	1.37667	2.70784	3.27742	2.36093	Annexin D4 [Source:UniProtKB/Swiss-Prot;Acc:Q9ZVJ6]
AT1G77520		ns	ns	2.86241	2.34931	O-methyltransferase family protein [Source:UniProtKB/TrEMBL;Acc:Q9CAQ4]
AT5G19240		4.1952	2.83627	2.85672	2.34864	Uncharacterized GPI-anchored protein At5g19240 [Source:UniProtKB/Swiss-Prot;Acc:Q84VZ5]
AT2G38250	GT-3B	2.58423	2.33056	2.76652	2.34844	Trihelix transcription factor GT-3b [Source:UniProtKB/Swiss-Prot;Acc:O80450]
AT5G06230	TBL9	ns	ns	ns	2.34808	Protein trichome birefringence-like 9 [Source:UniProtKB/Swiss-Prot;Acc:Q9FFZ4]
AT2G45685		3.37873	3.30086	3.10392	2.34567	other RNA [Source:TAIR;Acc:AT2G45685]
AT2G41100	CML12	4.64231	2.57202	2.67378	2.33572	Calmodulin-like protein 12 [Source:UniProtKB/Swiss-Prot;Acc:P25071]
AT2G27310		2.77286	1.90523	2.60475	2.33308	F-box protein At2g27310 [Source:UniProtKB/Swiss-Prot;Acc:Q9XIN8]
AT5G27420	ATL31	2.93536	ns	ns	2.329	E3 ubiquitin-protein ligase ATL31 [Source:UniProtKB/Swiss-Prot;Acc:Q8LGA5]
AT1G30730		5.13951	4.02699	2.56768	2.32257	Berberine bridge enzyme-like 11 [Source:UniProtKB/Swiss-Prot;Acc:Q9SA88]
AT3G01970	WRKY45	ns	ns	1.42256	2.31833	Probable WRKY transcription factor 45 [Source:UniProtKB/Swiss-Prot;Acc:Q9S763]
AT1G35210		3.40562	2.35872	2.67793	2.31226	Putative uncharacterized protein T32G9.25 [Source:UniProtKB/TrEMBL;Acc:Q9C6F2]
AT1G05675	UGT74E1	6.98431	1.92614	2.5123	2.31079	UDP-Glycosyltransferase superfamily protein (Fragment) [Source:UniProtKB/TrEMBL;Acc:A0A1W6AJW6]
AT4G02330	PME41	4.17842	1.91137	1.94028	2.30904	Probable pectinesterase/pectinesterase inhibitor 41 [Source:UniProtKB/Swiss-Prot;Acc:Q8RXK7]
AT1G10530		ns	ns	2.40663	2.30762	At1g10530 [Source:UniProtKB/TrEMBL;Acc:Q7XJ59]
AT5G47960	RABA4C	3.87973	1.42907	1.75239	2.30682	SMG1 [Source:UniProtKB/TrEMBL;Acc:A0A178UQI5]
AT2G04495		2.86362	ns	1.8312	2.30038	At2g04495 [Source:UniProtKB/TrEMBL;Acc:Q6NLT2]
AT1G72120	NPF5.14	1.52866	1.95515	2.54268	2.29687	Protein NRT1/ PTR FAMILY 5.14 [Source:UniProtKB/Swiss-Prot;Acc:Q8VZE2]
AT4G01700		2.19968	1.6994	1.55579	2.29653	At4g01700 [Source:UniProtKB/TrEMBL;Acc:Q9ZSI6]
AT3G60415		3.17615	ns	2.07392	2.29064	At3g60420 [Source:UniProtKB/TrEMBL;Acc:Q9M217]
AT3G13790	CWINV1	1.97956	2.68899	2.56672	2.28994	Beta-fructofuranosidase, insoluble isoenzyme CWINV1 [Source:UniProtKB/Swiss-Prot;Acc:Q43866]
AT5G67300	MYB44	4.24885	2.8142	2.9046	2.2895	MYBR1 [Source:UniProtKB/TrEMBL;Acc:A0A178UQ74]
AT1G75300		1.01806	1.70976	2.35819	2.2856	At1g75300 [Source:UniProtKB/TrEMBL;Acc:Q9FRM1]
AT1G24145		2.27617	1.06948	1.70663	2.27884	At1g24145 [Source:UniProtKB/TrEMBL;Acc:Q8GYP2]
AT2G22200	ERF056	ns	1.20196	3.05578	2.27693	Ethylene-responsive transcription factor ERF056 [Source:UniProtKB/Swiss-Prot;Acc:Q9SIE4]
AT4G38540	MO2	1.05321	ns	1.04752	2.27545	Monooxygenase 2 [Source:UniProtKB/Swiss-Prot;Acc:O81816]
AT3G08720	ATPK2	3.90877	ns	2.45719	2.27383	Serine/threonine-protein kinase AtPK2/AtPK19 [Source:UniProtKB/Swiss-Prot;Acc:Q39030]
AT4G21120	CAT1	1.0191	1.02137	1.91933	2.26662	CAT1 [Source:UniProtKB/TrEMBL;Acc:A0A178UYU0]
AT2G36080	ARF31	1.04335	1.18319	2.48329	2.26465	B3 domain-containing protein At2g36080 [Source:UniProtKB/Swiss-Prot;Acc:Q8GYJ2]
AT4G22880	LDOX	ns	ns	3.35752	2.26283	AT4G22880 protein [Source:UniProtKB/TrEMBL;Acc:Q0WWD6]
AT4G21903		1.48365	ns	1.3999	2.25847	Protein DETOXIFICATION [Source:UniProtKB/TrEMBL;Acc:F4JKB8]
AT1G24147		2.18792	1.92489	1.78155	2.25272	Putative uncharacterized protein [Source:UniProtKB/TrEMBL;Acc:Q1G3U1]
ATCG00920	RRN16S.1	ns	ns	ns	2.24883	chloroplast-encoded 16S ribosomal RNA [Source:TAIR;Acc:ATCG00920]
AT3G11570	TBL8	ns	ns	1.97721	2.24823	Protein trichome birefringence-like 8 [Source:UniProtKB/Swiss-Prot;Acc:Q9CAX1]
AT4G33980		ns	ns	ns	2.24773	BEST Arabidopsis thaliana protein match is: cold regulated gene 27 (TAIR:AT5G42900.2); Has 30201 Blast hits to 17322 proteins in 780 species: Archae - 12; Bacteria - 1396; Metazoa - 17338; Fungi - 3422; Plants - 5037; Viruses - 0; Other Eukaryotes - /.../(source: NCBI BLink). [Source:TAIR;Acc:AT4G33980]
AT4G02520	GSTF2	1.07133	1.83755	ns	2.24601	Glutathione S-transferase F2 [Source:UniProtKB/Swiss-Prot;Acc:P46422]
AT5G60100	PRR3	ns	ns	1.3151	2.24465	Pseudo-response regulator 3 [Source:UniProtKB/TrEMBL;Acc:F4JXG7]
AT1G09080	MED37B	1.09948	1.31837	1.99818	2.23879	Probable mediator of RNA polymerase II transcription subunit 37b [Source:UniProtKB/Swiss-Prot;Acc:Q8H1B3]
AT5G35735		3.5795	1.92976	2.42533	2.23748	Cytochrome b561 and DOMON domain-containing protein At5g35735 [Source:UniProtKB/Swiss-Prot;Acc:Q9FKH6]
AT3G44260	CAF1-9	4.50052	2.81989	3.14862	2.23004	Probable CCR4-associated factor 1 homolog 9 [Source:UniProtKB/Swiss-Prot;Acc:Q9LXM2]
AT4G14370		4.62049	1.75909	2.60266	2.22848	Disease resistance protein (TIR-NBS-LRR class) family [Source:TAIR;Acc:AT4G14370]
AT1G69890		2.54828	ns	1.71712	2.22574	Actin cross-linking protein (DUF569) [Source:UniProtKB/TrEMBL;Acc:Q9CAS2]
AT2G01010		ns	ns	2.19137	2.22559	rRNA [Source:TAIR;Acc:AT2G01010]
ENSRNA049494572	SSU_rRNA_eukarya	ns	ns	2.19137	2.22559	Eukaryotic small subunit ribosomal RNA
AT4G31500	CYP83B1	1.74056	1.48312	2.48038	2.22518	Cytochrome P450 83B1 [Source:UniProtKB/Swiss-Prot;Acc:O65782]
AT5G47330		2.30261	2.76335	2.99334	2.21969	Alpha/beta-Hydrolases superfamily protein [Source:UniProtKB/TrEMBL;Acc:Q9LVS6]
AT4G33050	EDA39	3.13526	1.03045	2.08353	2.21828	calmodulin-binding family protein [Source:TAIR;Acc:AT4G33050]
AT4G14090	UGT75C1	ns	ns	2.82055	2.21593	UDP-glycosyltransferase 75C1 [Source:UniProtKB/Swiss-Prot;Acc:Q0WW21]
AT1G56650	MYB75	1.0161	3.17332	3.80856	2.21473	Transcription factor MYB75 [Source:UniProtKB/Swiss-Prot;Acc:Q9FE25]
AT3G47480	CML47	ns	ns	1.44703	2.2141	Probable calcium-binding protein CML47 [Source:UniProtKB/Swiss-Prot;Acc:Q9SN89]
AT3G63380	ACA12	ns	ns	ns	2.21397	Calcium-transporting ATPase [Source:UniProtKB/TrEMBL;Acc:A0A178VEV7]
AT2G39420		1.96517	1.904	2.51566	2.20964	Alpha/beta-Hydrolases superfamily protein [Source:UniProtKB/TrEMBL;Acc:Q8RXN7]
AT4G01985		1.44318	2.43073	2.10766	2.19763	unknown protein; FUNCTIONS IN: molecular_function unknown; INVOLVED IN: biological_process unknown; LOCATED IN: endomembrane system; Has 35333 Blast hits to 34131 proteins in 2444 species: Archae - 798; Bacteria - 22429; Metazoa - 974; Fungi - 991; /.../ - 531; Viruses - 0; Other Eukaryotes - 9610 (source: NCBI BLink). [Source:TAIR;Acc:AT4G01985]
AT1G80110	PP2B11	1.25491	1.34098	2.45202	2.19745	F-box protein PP2-B11 [Source:UniProtKB/Swiss-Prot;Acc:Q949S5]
AT3G20370		ns	ns	1.84037	2.19685	AT3g20370/MQC12_13 [Source:UniProtKB/TrEMBL;Acc:Q9LTQ5]
AT2G22770	NAI1	1.59467	2.82308	3.18727	2.19662	NAI1 [Source:UniProtKB/TrEMBL;Acc:A0A178VWP9]
AT5G54960	PDC2	ns	1.33044	ns	2.19621	Pyruvate decarboxylase 2 [Source:UniProtKB/Swiss-Prot;Acc:Q9FFT4]
AT3G51660		ns	ns	1.93305	2.19122	LS1-like protein [Source:UniProtKB/TrEMBL;Acc:Q8LG92]
AT3G49580	LSU1	ns	ns	1.50128	2.19093	LSU1 [Source:UniProtKB/TrEMBL;Acc:A0A178VF66]
AT2G45930		1.644	ns	2.02804	2.186	Expressed protein [Source:UniProtKB/TrEMBL;Acc:O80826]
AT4G23140	CRK6	2.1649	2.19608	1.64695	2.18565	cysteine-rich RLK (RECEPTOR-like protein kinase) 6 [Source:TAIR;Acc:AT4G23140]
AT1G67000	LRK10L-2.8	ns	ns	1.15167	2.18178	LEAF RUST 10 DISEASE-RESISTANCE LOCUS RECEPTOR-LIKE PROTEIN KINASE-like 2.8 [Source:UniProtKB/Swiss-Prot;Acc:Q3ECH2]
AT4G37700		ns	ns	2.26771	2.17676	At4g37700 [Source:UniProtKB/TrEMBL;Acc:Q9SZG2]
AT1G65690	NHL6	1.36947	ns	ns	2.17617	NDR1/HIN1-like protein 6 [Source:UniProtKB/Swiss-Prot;Acc:Q8LD98]
AT3G06890		2.42123	1.65794	ns	2.17614	At3g06890 [Source:UniProtKB/TrEMBL;Acc:Q9M910]
AT3G48660		2.20686	2.10225	2.70105	2.17525	Putative uncharacterized protein T8P19.170 [Source:UniProtKB/TrEMBL;Acc:Q9SMN3]
AT3G44320	NIT3	1.05149	1.48897	2.39629	2.1751	Nitrilase 3 [Source:UniProtKB/Swiss-Prot;Acc:P46010]
AT1G17745	PGDH	ns	ns	2.10661	2.17273	D-3-phosphoglycerate dehydrogenase [Source:TAIR;Acc:AT1G17745]
AT3G28930	AIG2A	1.17694	1.11298	2.06626	2.16827	Protein AIG2 A [Source:UniProtKB/Swiss-Prot;Acc:P54121]
AT5G53750		3.23142	2.72526	2.99449	2.16783	CBS domain-containing protein [Source:UniProtKB/TrEMBL;Acc:F4JXB6]
AT1G56240	PP2B13	5.32721	ns	2.7002	2.16759	F-box protein PP2-B13 [Source:UniProtKB/Swiss-Prot;Acc:Q9C7J9]
AT2G01021		ns	ns	1.84208	2.16593	unknown protein; Has 30201 Blast hits to 17322 proteins in 780 species: Archae - 12; Bacteria - 1396; Metazoa - 17338; Fungi - 3422; Plants - 5037; Viruses - 0; Other Eukaryotes - 2996 (source: NCBI BLink). [Source:TAIR;Acc:AT2G01021]
AT5G20940		ns	ns	ns	2.16426	Beta-glucosidase-like protein [Source:UniProtKB/TrEMBL;Acc:Q8RWM4]
AT5G08240		2.67157	ns	1.71641	2.1638	At5g08240 [Source:UniProtKB/TrEMBL;Acc:Q9LEY3]
AT1G02920	GSTF7	1.79676	1.87393	1.48645	2.16294	Glutathione S-transferase F7 [Source:UniProtKB/Swiss-Prot;Acc:Q9SRY5]
AT5G16190	ATCSLA11	1.07223	1.39889	2.53932	2.16177	cellulose synthase like A11 [Source:TAIR;Acc:AT5G16190]
AT5G46295		4.26181	2.27331	2.85366	2.15732	Putative uncharacterized protein At5g46295 [Source:UniProtKB/TrEMBL;Acc:Q3E8F8]
AT2G39380	ATEXO70H2	ns	ns	2.69827	2.1542	Exocyst subunit exo70 family protein H2 [Source:UniProtKB/TrEMBL;Acc:O80625]
AT4G23420		ns	ns	2.36304	2.15217	NAD(P)-binding Rossmann-fold superfamily protein [Source:UniProtKB/TrEMBL;Acc:F4JNJ2]
AT1G07260	UGT71C3	ns	ns	ns	2.14805	UDP-glycosyltransferase 71C3 [Source:UniProtKB/Swiss-Prot;Acc:Q9LML7]
AT4G20860	FAD-OXR	3.23425	1.99091	2.83267	2.14412	Berberine bridge enzyme-like 22 [Source:UniProtKB/Swiss-Prot;Acc:Q9SUC6]
AT3G09270	GSTU8	ns	ns	1.37164	2.14077	Glutathione S-transferase U8 [Source:UniProtKB/Swiss-Prot;Acc:Q9SR36]
AT3G16530		2.09727	1.86549	1.74391	2.13965	Lectin-like protein At3g16530 [Source:UniProtKB/Swiss-Prot;Acc:Q9LK72]
AT4G36430	PER49	ns	ns	ns	2.13435	Peroxidase 49 [Source:UniProtKB/Swiss-Prot;Acc:O23237]
AT1G76930	ATEXT4	ns	ns	1.07817	2.13392	extensin 4 [Source:TAIR;Acc:AT1G76930]
AT4G11650	OSM34	ns	ns	ns	2.13054	OSM34 [Source:UniProtKB/TrEMBL;Acc:A0A178V0T2]
AT1G61890	DTX37	4.16432	3.41173	3.21456	2.12817	Protein DETOXIFICATION 37 [Source:UniProtKB/Swiss-Prot;Acc:O80695]
AT2G29710	UGT71D2	1.48018	ns	ns	2.12725	UDP-glycosyltransferase 71D2 [Source:UniProtKB/Swiss-Prot;Acc:O82385]
AT1G03495		ns	ns	3.15445	2.12372	HXXXD-type acyl-transferase family protein [Source:TAIR;Acc:AT1G03495]
AT5G22630	ADT5	2.21439	2.33796	2.84096	2.12086	Arogenate dehydratase [Source:UniProtKB/TrEMBL;Acc:A0A178UL55]
AT4G18253		2.94908	2.92031	1.64127	2.11921	Receptor Serine/Threonine kinase-like protein [Source:UniProtKB/TrEMBL;Acc:A0A1P8B6P8]
AT2G38470	WRKY33	3.42032	1.39058	2.27238	2.119	WRKY33 [Source:UniProtKB/TrEMBL;Acc:A0A178VLS4]
AT2G25297		3.50004	ns	ns	2.1134	Transmembrane protein [Source:UniProtKB/TrEMBL;Acc:A0A1P8AXP8]
AT1G76070		1.84724	1.26241	2.31305	2.11328	Uncharacterized protein At1g76070 [Source:UniProtKB/Swiss-Prot;Acc:Q9SGS5]
AT5G07322		ns	ns	1.59319	2.10766	other RNA [Source:TAIR;Acc:AT5G07322]
AT4G11910	SGR2	1.19955	ns	1.11088	2.10095	Protein STAY-GREEN 2, chloroplastic [Source:UniProtKB/Swiss-Prot;Acc:Q66WT5]
AT4G36990	HSFB1	ns	1.28079	2.07636	2.09706	Heat stress transcription factor B-1 [Source:UniProtKB/Swiss-Prot;Acc:Q96320]
AT4G04830	MSRB5	ns	ns	2.09123	2.09269	Peptide methionine sulfoxide reductase B5 [Source:UniProtKB/Swiss-Prot;Acc:Q9ZS91]
AT3G27170	CLC-B	1.12513	3.11724	3.2575	2.08929	Chloride channel protein [Source:UniProtKB/TrEMBL;Acc:A0A178VKG6]
AT2G14560	LURP1	ns	ns	ns	2.08562	Protein of unknown function (DUF567) [Source:TAIR;Acc:AT2G14560]
AT5G10720	AHK5	2.33971	2.08843	2.66438	2.08086	Histidine kinase 5 [Source:UniProtKB/Swiss-Prot;Acc:Q3S4A7]
AT4G35720		ns	ns	ns	2.0802	DUF241 domain protein, putative (DUF241) [Source:UniProtKB/TrEMBL;Acc:O81803]
AT2G32510	MAPKKK17	1.09978	1.77868	3.0007	2.07857	Mitogen-activated protein kinase kinase kinase 17 [Source:UniProtKB/Swiss-Prot;Acc:O80888]
AT2G27080	NHL13	4.79533	3.53894	3.10796	2.07255	NDR1/HIN1-like protein 13 [Source:UniProtKB/Swiss-Prot;Acc:Q9ZVD2]
AT5G41120		ns	ns	2.91444	2.07127	Esterase/lipase/thioesterase family protein [Source:UniProtKB/TrEMBL;Acc:Q9FLL7]
AT1G09970	LRR XI-23	2.86546	2.15523	2.37672	2.07011	Leucine-rich receptor-like protein kinase family protein [Source:UniProtKB/TrEMBL;Acc:F4I2N7]
AT3G53480	ABCG37	ns	ns	ns	2.06952	ABC transporter G family member 37 [Source:UniProtKB/Swiss-Prot;Acc:Q9LFH0]
AT5G39520		ns	ns	ns	2.06617	Putative uncharacterized protein At5g39520 [Source:UniProtKB/TrEMBL;Acc:Q0WW43]
AT2G40340	DREB2C	ns	ns	ns	2.06476	Integrase-type DNA-binding superfamily protein [Source:TAIR;Acc:AT2G40340]
AT2G32200		5.74481	3.32457	3.73495	2.06431	unknown protein; BEST Arabidopsis thaliana protein match is: unknown protein (TAIR:AT2G32210.1); Has 131 Blast hits to 131 proteins in 14 species: Archae - 0; Bacteria - 0; Metazoa - 0; Fungi - 1; Plants - 130; Viruses - 0; Other Eukaryotes - 0 (sou /.../CBI BLink). [Source:TAIR;Acc:AT2G32200]
AT2G38760	ANN3	1.09	2.25446	2.73041	2.0607	Annexin [Source:UniProtKB/TrEMBL;Acc:A0A178W040]
AT5G10760	AED1	ns	ns	1.15517	2.06003	Aspartyl protease AED1 [Source:UniProtKB/Swiss-Prot;Acc:Q9LEW3]
AT2G36780	UGT73C3	ns	ns	ns	2.05953	UDP-glycosyltransferase 73C3 [Source:UniProtKB/Swiss-Prot;Acc:Q9ZQ96]
AT1G29640		4.68962	3.95053	3.58756	2.05566	At1g29640 [Source:UniProtKB/TrEMBL;Acc:Q9C7N7]
AT2G25625		ns	1.03614	ns	2.05444	Expressed protein [Source:UniProtKB/TrEMBL;Acc:Q8S8K8]
AT3G48350	CEP3	ns	ns	2.07666	2.05353	KDEL-tailed cysteine endopeptidase CEP3 [Source:UniProtKB/Swiss-Prot;Acc:Q9STL5]
AT4G18250		2.51928	ns	ns	2.05296	receptor serine/threonine kinase, putative [Source:TAIR;Acc:AT4G18250]
AT3G49120	PER34	1.21622	ns	1.47117	2.05193	Peroxidase 34 [Source:UniProtKB/Swiss-Prot;Acc:Q9SMU8]
AT3G29590	5MAT	ns	ns	2.75088	2.05122	Malonyl-CoA:anthocyanidin 5-O-glucoside-6''-O-malonyltransferase [Source:UniProtKB/Swiss-Prot;Acc:Q9LJB4]
AT5G05730	ASA1	1.40781	1.24199	2.49584	2.04935	Anthranilate synthase alpha subunit 1 [Source:UniProtKB/TrEMBL;Acc:F4K0T5]
AT5G53290	CRF3	2.41271	2.10423	2.35116	2.04815	Ethylene-responsive transcription factor CRF3 [Source:UniProtKB/Swiss-Prot;Acc:Q9FK12]
AT5G38900		ns	ns	ns	2.04566	Thioredoxin superfamily protein [Source:TAIR;Acc:AT5G38900]
AT5G11410		ns	1.01744	ns	2.04523	Protein kinase superfamily protein [Source:UniProtKB/TrEMBL;Acc:Q9LFL6]
AT4G25070		1.44385	1.98499	ns	2.04164	Caldesmon-like protein [Source:UniProtKB/TrEMBL;Acc:A0MFT2]
AT5G13200		3.1779	2.91662	2.50854	2.03442	GEM-like protein 5 [Source:UniProtKB/Swiss-Prot;Acc:Q9LYV6]
AT5G40180		ns	ns	ns	2.03422	BEST Arabidopsis thaliana protein match is: TRICHOME BIREFRINGENCE-LIKE 22 (TAIR:AT3G28150.1); Has 117 Blast hits to 117 proteins in 14 species: Archae - 0; Bacteria - 0; Metazoa - 0; Fungi - 0; Plants - 117; Viruses - 0; Other Eukaryotes - 0 (sourc /.../I BLink). [Source:TAIR;Acc:AT5G40180]
AT5G17220	GSTF12	ns	ns	2.63453	2.03331	Glutathione S-transferase F12 [Source:UniProtKB/Swiss-Prot;Acc:Q9FE46]
ATCG01210	RRN16S.2	ns	ns	ns	2.02204	chloroplast-encoded 16S ribosomal RNA [Source:TAIR;Acc:ATCG01210]
AT2G14960	GH3.1	2.22184	ns	ns	2.01978	Probable indole-3-acetic acid-amido synthetase GH3.1 [Source:UniProtKB/Swiss-Prot;Acc:O82333]
AT1G48000	MYB112	1.37606	1.50008	1.99952	2.01914	MYB transcription factor [Source:UniProtKB/TrEMBL;Acc:Q94CJ3]
AT2G26530	AR781	2.39977	1.42556	2.34649	2.0185	AR781 [Source:UniProtKB/TrEMBL;Acc:A0A178VPT1]
AT5G01550	LECRKA4.2	ns	ns	1.5788	2.01836	lectin receptor kinase a4.1 [Source:TAIR;Acc:AT5G01550]
AT5G54810	TSB1	1.29329	ns	2.22947	2.01652	Tryptophan synthase [Source:UniProtKB/TrEMBL;Acc:Q0WUI8]
AT5G22250	CAF1-11	3.29081	1.49353	2.01493	2.01322	Probable CCR4-associated factor 1 homolog 11 [Source:UniProtKB/Swiss-Prot;Acc:Q9FMS6]
AT5G01100	FRB1	5.14219	2.76749	2.79896	2.00982	FRB1 [Source:UniProtKB/TrEMBL;Acc:A0A178U817]
AT5G60900	RLK1	2.13843	ns	1.49498	1.99801	receptor-like protein kinase 1 [Source:TAIR;Acc:AT5G60900]
AT5G14700		2.59581	2.06251	2.36283	1.99471	Cinnamoyl CoA reductase-like protein [Source:UniProtKB/TrEMBL;Acc:Q9LYJ0]
AT2G36380	ABCG34	1.47212	ns	1.90092	1.99368	ABC transporter G family member 34 [Source:UniProtKB/Swiss-Prot;Acc:Q7PC87]
AT2G27660		3.44687	1.89381	1.46192	1.98988	Cysteine/Histidine-rich C1 domain family protein [Source:UniProtKB/TrEMBL;Acc:Q9ZUW8]
AT4G22710	CYP706A2	4.85865	ns	ns	1.98432	Cytochrome P450 - like protein [Source:UniProtKB/TrEMBL;Acc:O49652]
AT1G25400		2.98684	1.65105	2.1486	1.98381	At1g25400 [Source:UniProtKB/TrEMBL;Acc:Q9C6L0]
AT4G30530	GGP1	1.66008	1.54178	2.54942	1.98226	GGP1 [Source:UniProtKB/TrEMBL;Acc:A0A178V143]
AT3G21780	UGT71B6	2.48201	ns	ns	1.9797	UDP-glycosyltransferase 71B6 [Source:UniProtKB/Swiss-Prot;Acc:Q9LSY6]
AT1G54030	MVP1	ns	ns	2.45134	1.97356	Inactive GDSL esterase/lipase-like protein 25 [Source:UniProtKB/Swiss-Prot;Acc:Q7XA74]
AT4G36010		4.12311	2.74359	2.68509	1.9732	Pathogenesis-related thaumatin superfamily protein [Source:UniProtKB/TrEMBL;Acc:O65638]
AT5G44050	DTX28	1.90559	2.84354	3.72781	1.97227	Protein DETOXIFICATION 28 [Source:UniProtKB/Swiss-Prot;Acc:Q9FNC1]
AT4G30290	XTH19	3.84284	2.69812	ns	1.97201	Xyloglucan endotransglucosylase/hydrolase [Source:UniProtKB/TrEMBL;Acc:A0A178UU22]
AT2G04080	DTX2	1.01006	1.28688	2.70348	1.97003	Protein DETOXIFICATION 2 [Source:UniProtKB/Swiss-Prot;Acc:Q8GXM8]
AT5G26340	STP13	1.62586	ns	ns	1.96592	STP13 [Source:UniProtKB/TrEMBL;Acc:A0A178UHA7]
AT5G65300		3.5117	ns	2.39645	1.96438	Putative uncharacterized protein [Source:UniProtKB/TrEMBL;Acc:Q9FKQ7]
AT5G49520	WRKY48	4.23432	2.53531	2.69456	1.96257	Probable WRKY transcription factor 48 [Source:UniProtKB/Swiss-Prot;Acc:Q9FGZ4]
AT1G29330	ERD2A	1.88767	2.11904	ns	1.95992	ER lumen protein-retaining receptor A [Source:UniProtKB/Swiss-Prot;Acc:P35402]
AT2G32190		3.87833	2.35638	2.81683	1.95872	Cysteine-rich/transmembrane domain A-like protein [Source:UniProtKB/TrEMBL;Acc:Q9SKY1]
AT5G48010	THAS1	ns	ns	1.15959	1.95869	Thalianol synthase [Source:UniProtKB/Swiss-Prot;Acc:Q9FI37]
AT2G42350	ATL40	1.32799	ns	ns	1.95695	RING-H2 finger protein ATL40 [Source:UniProtKB/Swiss-Prot;Acc:Q9SLC4]
AT5G17990	PAT1	ns	ns	2.20332	1.94929	Anthranilate phosphoribosyltransferase, chloroplastic [Source:UniProtKB/Swiss-Prot;Acc:Q02166]
ATCG00020	PSBA	ns	ns	1.43733	1.94827	Photosystem II protein D1 [Source:UniProtKB/Swiss-Prot;Acc:P83755]
AT1G71380	CEL3	ns	ns	ns	1.94345	Endoglucanase [Source:UniProtKB/TrEMBL;Acc:Q0V7W1]
AT3G54640	TSA1	ns	ns	2.31546	1.93673	Tryptophan synthase alpha chain, chloroplastic [Source:UniProtKB/Swiss-Prot;Acc:Q42529]
AT5G59530		ns	ns	ns	1.9335	1-aminocyclopropane-1-carboxylate oxidase homolog 11 [Source:UniProtKB/Swiss-Prot;Acc:Q9LTH8]
AT4G10960	UGE5	3.25244	2.12289	ns	1.93309	UDP-glucose 4-epimerase 5 [Source:UniProtKB/Swiss-Prot;Acc:Q9SN58]
AT4G04490	CRK36	1.28852	ns	1.28016	1.93111	Cysteine-rich receptor-like protein kinase 36 [Source:UniProtKB/Swiss-Prot;Acc:Q9XEC6]
AT1G49450		1.86877	1.59542	2.45229	1.93035	F13F21.11 protein [Source:UniProtKB/TrEMBL;Acc:Q9XIB2]
AT3G17860	TIFY6B	2.28156	2.30704	2.58895	1.9281	Protein TIFY 6B [Source:UniProtKB/Swiss-Prot;Acc:Q9LVI4]
AT2G37130	PER21	ns	ns	ns	1.92692	Peroxidase 21 [Source:UniProtKB/Swiss-Prot;Acc:Q42580]
AT2G45760	BAP2	2.99264	2.3359	2.35184	1.92641	BON1-associated protein 2 [Source:UniProtKB/Swiss-Prot;Acc:Q58FX0]
AT3G06490	MYB108	2.88297	1.76074	1.88535	1.92199	Transcription factor MYB108 [Source:UniProtKB/Swiss-Prot;Acc:Q9LDE1]
AT1G03940	3AT1	ns	ns	3.38575	1.91692	Coumaroyl-CoA:anthocyanidin 3-O-glucoside-6''-O-coumaroyltransferase 1 [Source:UniProtKB/Swiss-Prot;Acc:Q9ZWB4]
AT1G72920		2.63576	1.5019	2.8118	1.91515	Similar to part of disease resistance protein [Source:UniProtKB/TrEMBL;Acc:Q9SSN4]
AT3G06325		ns	ns	ns	1.9146
AT4G03450		1.83659	ns	1.44536	1.91289	Ankyrin repeat family protein [Source:UniProtKB/TrEMBL;Acc:Q9ZT73]
AT5G59510	RTFL5	2.94968	2.6967	2.59182	1.91062	At5g59510 [Source:UniProtKB/TrEMBL;Acc:Q8LE84]
AT5G53320		ns	ns	ns	1.90665	At5g53320 [Source:UniProtKB/TrEMBL;Acc:B3LFA9]
AT1G74360		2.77836	1.32967	1.85381	1.90343	Probable LRR receptor-like serine/threonine-protein kinase At1g74360 [Source:UniProtKB/Swiss-Prot;Acc:C0LGJ1]
AT5G40780	LHT1	1.42273	1.4749	1.44227	1.90184	Lysine histidine transporter 1 [Source:UniProtKB/Swiss-Prot;Acc:Q9FKS8]
AT5G51190	ERF105	3.76961	1.84245	2.10522	1.89961	Ethylene-responsive transcription factor ERF105 [Source:UniProtKB/Swiss-Prot;Acc:Q8VY90]
AT5G24660	LSU2	ns	ns	1.21465	1.89838	Protein RESPONSE TO LOW SULFUR 2 [Source:UniProtKB/Swiss-Prot;Acc:Q9FIR9]
AT3G16460	JAL34	ns	ns	2.36317	1.89792	Jacalin-related lectin 34 [Source:UniProtKB/Swiss-Prot;Acc:O04310]
AT2G18660	EGC2	ns	ns	1.08861	1.89596	EG45-like domain containing protein 2 [Source:UniProtKB/Swiss-Prot;Acc:Q9ZV52]
AT4G12410		3.55712	3.15858	2.54848	1.89576	Putative uncharacterized protein AT4g12410 [Source:UniProtKB/TrEMBL;Acc:Q9STH0]
AT1G10340		1.68194	ns	1.1283	1.89271	Ankyrin repeat-containing protein [Source:UniProtKB/TrEMBL;Acc:Q9SY76]
AT1G21520		ns	ns	1.16072	1.89205	Putative uncharacterized protein At1g21520 [Source:UniProtKB/TrEMBL;Acc:Q8GYE6]
AT4G23170	CRK9	2.16279	ns	ns	1.88743	Putative cysteine-rich receptor-like protein kinase 9 [Source:UniProtKB/Swiss-Prot;Acc:O65469]
AT5G47910	RBOHD	2.29837	ns	1.9864	1.88711	Respiratory burst oxidase homolog protein D [Source:UniProtKB/Swiss-Prot;Acc:Q9FIJ0]
AT1G06640		ns	ns	2.00237	1.88696	1-aminocyclopropane-1-carboxylate oxidase homolog 2 [Source:UniProtKB/Swiss-Prot;Acc:Q9C5K7]
AT3G16450	JAL33	ns	ns	1.09049	1.88192	Jacalin-related lectin 33 [Source:UniProtKB/Swiss-Prot;Acc:O04311]
AT5G63160	BT1	2.34647	2.63009	2.06373	1.88069	BTB/POZ and TAZ domain-containing protein 1 [Source:UniProtKB/Swiss-Prot;Acc:Q9FMK7]
AT2G42530	COR15B	2.5644	2.81838	2.38219	1.87276	Protein COLD-REGULATED 15B, chloroplastic [Source:UniProtKB/Swiss-Prot;Acc:Q9SIN5]
AT1G51890		ns	ns	ns	1.86998	Leucine-rich repeat protein kinase family protein [Source:TAIR;Acc:AT1G51890]
AT1G21250	WAK1	1.84187	ns	1.06758	1.86899	Wall-associated receptor kinase 1 [Source:UniProtKB/Swiss-Prot;Acc:Q39191]
AT1G07750		ns	ns	1.22697	1.86744	At1g07750/F24B9_13 [Source:UniProtKB/TrEMBL;Acc:Q9LQQ3]
AT4G11350		1.13895	1.50249	2.09396	1.86195	At4g11350 [Source:UniProtKB/TrEMBL;Acc:B6IDH2]
AT1G03820		ns	ns	ns	1.86017	At1g03820 [Source:UniProtKB/TrEMBL;Acc:Q9ZWA4]
AT2G23560	MES7	ns	1.12784	3.34881	1.85286	MES7 [Source:UniProtKB/TrEMBL;Acc:A0A178VX48]
AT2G28400		3.35936	1.4886	2.82991	1.84427	Putative uncharacterized protein At2g28400 [Source:UniProtKB/TrEMBL;Acc:Q9SKN0]
AT4G32800	ERF043	2.56699	2.40207	1.92151	1.84301	Ethylene-responsive transcription factor ERF043 [Source:UniProtKB/Swiss-Prot;Acc:Q9M080]
AT3G56260		2.45656	1.96223	1.88039	1.84288	At3g56260 [Source:UniProtKB/TrEMBL;Acc:Q6NLT4]
AT5G23660	SWEET12	ns	ns	2.09092	1.83998	Bidirectional sugar transporter SWEET12 [Source:UniProtKB/Swiss-Prot;Acc:O82587]
AT2G25440	AtRLP20	1.95445	ns	ns	1.83993	Putative disease resistance protein [Source:UniProtKB/TrEMBL;Acc:Q9SKK5]
AT2G28500	LBD11	2.07489	ns	ns	1.83925	LOB domain-containing protein 11 [Source:UniProtKB/Swiss-Prot;Acc:Q9SK08]
AT1G31690		ns	ns	1.18561	1.83876	Amine oxidase [Source:UniProtKB/TrEMBL;Acc:F4IAX0]
AT5G52750	HIPP13	3.09038	ns	1.73756	1.83856	Heavy metal-associated isoprenylated plant protein 13 [Source:UniProtKB/Swiss-Prot;Acc:Q9LTE2]
AT3G52400	SYP122	3.41123	ns	1.46871	1.83755	Syntaxin-122 [Source:UniProtKB/Swiss-Prot;Acc:Q9SVC2]
AT3G50480	HR4	2.147	1.88397	1.69917	1.83625	RPW8-like protein 4 [Source:UniProtKB/Swiss-Prot;Acc:Q9SCS6]
AT1G66100		ns	ns	1.5214	1.83567	Probable thionin-2.4 [Source:UniProtKB/Swiss-Prot;Acc:Q9C8D6]
AT5G27520	PNC2	2.63549	2.15335	2.522	1.83554	PNC2 [Source:UniProtKB/TrEMBL;Acc:A0A178UG08]
AT1G72280	AERO1	2.80378	1.07942	1.87181	1.82735	Like disulfide bond formation protein [Source:UniProtKB/TrEMBL;Acc:Q0WSW0]
AT1G08920	ESL1	2.23035	1.57911	2.40534	1.82609	ERD (early response to dehydration) six-like 1 [Source:TAIR;Acc:AT1G08920]
AT2G47130	SDR3A	1.64636	ns	ns	1.82403	Short-chain dehydrogenase reductase 3a [Source:UniProtKB/Swiss-Prot;Acc:O80713]
AT2G42540	COR15A	2.96977	4.19884	4.79459	1.82171	Protein COLD-REGULATED 15A, chloroplastic [Source:UniProtKB/Swiss-Prot;Acc:Q42512]
AT1G76960		ns	ns	1.04631	1.8171	F22K20.6 protein [Source:UniProtKB/TrEMBL;Acc:O49282]
AT4G29210	GGT3	ns	ns	2.18423	1.81526	Gamma-glutamyltranspeptidase 3 [Source:UniProtKB/Swiss-Prot;Acc:Q9M0G0]
AT2G26440	PME12	1.20775	ns	ns	1.81359	Probable pectinesterase/pectinesterase inhibitor 12 [Source:UniProtKB/Swiss-Prot;Acc:O48711]
ATCG00350	PSAA	ns	ns	ns	1.81294	Photosystem I P700 chlorophyll a apoprotein A1 [Source:UniProtKB/Swiss-Prot;Acc:P56766]
AT4G27410	RD26	2.73751	2.63888	3.00613	1.81191	NAC (No Apical Meristem) domain transcriptional regulator superfamily protein [Source:UniProtKB/TrEMBL;Acc:F4JIU9]
AT1G72900		2.77517	ns	1.84833	1.81176	Similar to part of disease resistance protein [Source:UniProtKB/TrEMBL;Acc:Q9SSN6]
AT4G11470	CRK31	5.04726	ns	2.06836	1.81083	cysteine-rich RLK (RECEPTOR-like protein kinase) 31 [Source:TAIR;Acc:AT4G11470]
AT5G07460	MRSA2	ns	ns	2.32763	1.80988	PMSR2 [Source:UniProtKB/TrEMBL;Acc:A0A178UBC0]
AT2G47140	SDR3B	4.47693	2.37738	1.72877	1.80822	Short-chain dehydrogenase reductase 3b [Source:UniProtKB/Swiss-Prot;Acc:Q94K41]
AT3G28600		ns	2.40303	3.05146	1.80615	AAA-ATPase At3g28600 [Source:UniProtKB/Swiss-Prot;Acc:F4J0C0]
AT4G22960		1.55969	ns	ns	1.8059	Protein of unknown function (DUF544) [Source:TAIR;Acc:AT4G22960]
AT4G24010	CSLG1	ns	1.4664	ns	1.80539	Glycosyltransferase (Fragment) [Source:UniProtKB/TrEMBL;Acc:W8QNF0]
AT1G62760	PMEI10	ns	ns	1.51328	1.805	Pectinesterase inhibitor 10 [Source:UniProtKB/Swiss-Prot;Acc:Q9SI74]
AT5G17350		5.0039	3.34015	2.99272	1.80471	Putative uncharacterized protein [Source:UniProtKB/TrEMBL;Acc:Q9LF49]
AT5G53110		1.0657	1.49945	ns	1.80438	RING/U-box superfamily protein [Source:UniProtKB/TrEMBL;Acc:F4KJ04]
AT1G58420		4.14057	2.71782	3.01941	1.80404	At1g58420 [Source:UniProtKB/TrEMBL;Acc:Q9C647]
AT5G06760	LEA46	2.17815	2.48953	2.63031	1.79965	LEA4-5 [Source:UniProtKB/TrEMBL;Acc:A0A178UIZ0]
AT5G53820		ns	ns	ns	1.79636	ABA-inducible protein-like [Source:UniProtKB/TrEMBL;Acc:Q9FHZ4]
AT3G57520	RFS2	2.31673	1.61701	1.97524	1.79603	Probable galactinol--sucrose galactosyltransferase 2 [Source:UniProtKB/Swiss-Prot;Acc:Q94A08]
AT5G57480		1.59825	ns	1.63906	1.79396	AAA-ATPase At5g57480 [Source:UniProtKB/Swiss-Prot;Acc:Q9FKM3]
AT1G45616	AtRLP6	ns	1.5024	2.34557	1.79324	Disease resistance protein, putative [Source:UniProtKB/TrEMBL;Acc:Q9C637]
AT2G37580	ATL33	1.82558	2.45996	1.98878	1.79289	RING-H2 finger protein ATL33 [Source:UniProtKB/Swiss-Prot;Acc:O80927]
AT1G14880	PCR1	ns	ns	ns	1.78945	Protein PLANT CADMIUM RESISTANCE 1 [Source:UniProtKB/Swiss-Prot;Acc:Q9LQU2]
AT1G21100	IGMT1	2.08666	ns	ns	1.78899	Indole glucosinolate O-methyltransferase 1 [Source:UniProtKB/Swiss-Prot;Acc:Q9LPU5]
AT5G46350	WRKY8	ns	ns	ns	1.7879	Probable WRKY transcription factor 8 [Source:UniProtKB/Swiss-Prot;Acc:Q9FL26]
AT2G40750	WRKY54	ns	-1.85438	ns	1.78396	Probable WRKY transcription factor 54 [Source:UniProtKB/Swiss-Prot;Acc:Q93WU8]
AT5G55050		ns	ns	2.10732	1.78157	GDSL esterase/lipase At5g55050 [Source:UniProtKB/Swiss-Prot;Acc:Q9FIA1]
AT1G61560	MLO6	2.50719	1.04742	1.55689	1.7811	MLO-like protein 6 [Source:UniProtKB/Swiss-Prot;Acc:Q94KB7]
AT4G09820	TT8	ns	ns	2.47788	1.77985	Transcription factor TT8 [Source:UniProtKB/Swiss-Prot;Acc:Q9FT81]
AT1G57560	AtMYB50	1.79495	ns	1.4407	1.77824	At1g57560 [Source:UniProtKB/TrEMBL;Acc:Q9C695]
AT1G54575		ns	ns	1.50236	1.77241	unknown protein; Has 35333 Blast hits to 34131 proteins in 2444 species: Archae - 798; Bacteria - 22429; Metazoa - 974; Fungi - 991; Plants - 531; Viruses - 0; Other Eukaryotes - 9610 (source: NCBI BLink). [Source:TAIR;Acc:AT1G54575]
AT3G09260	BGLU23	ns	ns	ns	1.77213	PYK10 [Source:UniProtKB/TrEMBL;Acc:A0A178VCN3]
AT4G19390		1.20621	ns	1.53477	1.77053	AT4g19390/T5K18_170 [Source:UniProtKB/TrEMBL;Acc:Q94JM4]
AT3G29575	AFP3	2.20064	2.91898	2.91764	1.76696	Ninja-family protein AFP3 [Source:UniProtKB/Swiss-Prot;Acc:Q94F39]
AT2G25510		ns	ns	ns	1.76686	Expressed protein [Source:UniProtKB/TrEMBL;Acc:Q8S8H2]
AT2G25470	AtRLP21	1.28035	ns	1.17145	1.76633	receptor like protein 21 [Source:TAIR;Acc:AT2G25470]
AT4G21990	APR3	ns	ns	ns	1.76525	5'-adenylylsulfate reductase 3, chloroplastic [Source:UniProtKB/Swiss-Prot;Acc:P92980]
AT2G39210		2.53886	1.68333	ns	1.76516	At2g39210/T16B24.15 [Source:UniProtKB/TrEMBL;Acc:O80960]
AT4G25810	XTH23	2.54379	2.31383	2.02214	1.76415	Probable xyloglucan endotransglucosylase/hydrolase protein 23 [Source:UniProtKB/Swiss-Prot;Acc:Q38910]
AT1G66920	LRK10L-2.4	1.03524	ns	ns	1.76398	LEAF RUST 10 DISEASE-RESISTANCE LOCUS RECEPTOR-LIKE PROTEIN KINASE-like 2.4 [Source:UniProtKB/Swiss-Prot;Acc:F4HQ22]
AT3G56710	SIB1	1.97493	ns	ns	1.76223	SIB1 [Source:UniProtKB/TrEMBL;Acc:A0A178VMX5]
AT1G21240	WAK3	ns	ns	ns	1.75459	Wall-associated receptor kinase 3 [Source:UniProtKB/Swiss-Prot;Acc:Q9LMN8]
AT3G04070	NAC047	ns	ns	1.25782	1.75457	NAC transcription factor 47 [Source:UniProtKB/Swiss-Prot;Acc:Q84TD6]
AT3G26500	PIRL2	1.98931	ns	ns	1.75023	Plant intracellular Ras-group-related LRR protein 2 [Source:UniProtKB/Swiss-Prot;Acc:Q9LRV8]
AT2G46650	CYTB5-C	1.1977	1.33785	2.39626	1.74894	Cytochrome B5 isoform C [Source:UniProtKB/Swiss-Prot;Acc:Q9ZNV4]
AT5G25930		3.26948	1.77089	ns	1.74718	Kinase family with leucine-rich repeat domain-containing protein [Source:UniProtKB/TrEMBL;Acc:Q9XGZ2]
AT2G18210		2.04037	ns	ns	1.74383	At2g18210 [Source:UniProtKB/TrEMBL;Acc:Q9ZPV4]
AT1G77380	AAP3	ns	ns	1.43375	1.74336	ATAAP3 [Source:UniProtKB/TrEMBL;Acc:A0A178W3U1]
AT5G48250	COL10	1.22637	ns	ns	1.73926	Zinc finger protein CONSTANS-LIKE 10 [Source:UniProtKB/Swiss-Prot;Acc:Q9LUA9]
AT4G23220	CRK14	4.18459	3.50677	1.86597	1.73923	Cysteine-rich receptor-like protein kinase 14 [Source:UniProtKB/Swiss-Prot;Acc:Q8H199]
AT5G44575		1.12518	1.61761	ns	1.73886	At5g44575 [Source:UniProtKB/TrEMBL;Acc:Q8GWN6]
AT1G66160	PUB20	4.55742	2.1178	2.2668	1.73595	U-box domain-containing protein 20 [Source:UniProtKB/Swiss-Prot;Acc:Q9C8D1]
AT1G74100	SOT16	1.82924	1.64994	2.50483	1.7357	Sulfotransferase [Source:UniProtKB/TrEMBL;Acc:M1EU36]
AT4G34950		1.25328	1.73499	ns	1.73535	Major facilitator superfamily protein [Source:UniProtKB/TrEMBL;Acc:Q9SW40]
AT2G30870	GSTF10	1.44486	1.09796	1.67829	1.73481	Glutathione S-transferase F10 [Source:UniProtKB/Swiss-Prot;Acc:P42761]
AT4G00700		ns	ns	ns	1.73329	C2 calcium/lipid-binding plant phosphoribosyltransferase family protein [Source:UniProtKB/TrEMBL;Acc:Q8RXU9]
AT3G22415		ns	ns	1.18409	1.73314	At3g22415 [Source:UniProtKB/TrEMBL;Acc:Q3EB24]
AT2G25810	TIP4-1	ns	ns	ns	1.72876	Aquaporin TIP4-1 [Source:UniProtKB/Swiss-Prot;Acc:O82316]
AT4G30450		ns	1.60012	2.4785	1.72526	At4g30450 [Source:UniProtKB/TrEMBL;Acc:Q9M0B5]
AT3G22240		ns	ns	ns	1.7218	Cysteine-rich/transmembrane domain PCC1-like protein [Source:UniProtKB/TrEMBL;Acc:Q9LHJ3]
AT2G25735		2.36893	ns	1.29143	1.72109	Expressed protein [Source:UniProtKB/TrEMBL;Acc:Q8RUI1]
AT4G39270		ns	ns	ns	1.71741	Leucine-rich repeat protein kinase family protein [Source:UniProtKB/TrEMBL;Acc:Q9T033]
AT3G16420	PBP1	ns	ns	1.7992	1.71226	PYK10-binding protein 1 [Source:UniProtKB/Swiss-Prot;Acc:O04314]
AT4G23810	WRKY53	3.65986	1.80139	2.10027	1.71211	Probable WRKY transcription factor 53 [Source:UniProtKB/Swiss-Prot;Acc:Q9SUP6]
AT2G46510	AIB	1.67364	2.11404	2.4236	1.71136	Transcription factor ABA-INDUCIBLE bHLH-TYPE [Source:UniProtKB/Swiss-Prot;Acc:Q9ZPY8]
AT5G43170	AZF3	2.08968	ns	ns	1.70907	Zinc finger protein AZF3 [Source:UniProtKB/Swiss-Prot;Acc:Q9SSW0]
AT5G01850		ns	1.67643	2.62507	1.70806	Protein kinase superfamily protein [Source:TAIR;Acc:AT5G01850]
AT3G60540		1.14606	1.19264	2.01907	1.70703	Protein transport protein Sec61 subunit beta [Source:UniProtKB/TrEMBL;Acc:Q9M206]
AT3G11580		ns	1.16888	2.00646	1.70548	AP2/B3-like transcriptional factor family protein [Source:UniProtKB/TrEMBL;Acc:A0A1I9LT60]
AT4G30650		1.72562	1.53725	1.11018	1.70018	UPF0057 membrane protein At4g30650 [Source:UniProtKB/Swiss-Prot;Acc:Q9M095]
AT5G43745		ns	ns	2.86571	1.6993	Putative ion channel POLLUX-like 2 [Source:UniProtKB/Swiss-Prot;Acc:Q940Y9]
AT5G57630	CIPK21	ns	ns	1.29341	1.69876	CBL-interacting serine/threonine-protein kinase 21 [Source:UniProtKB/Swiss-Prot;Acc:Q94CG0]
AT3G55290		ns	ns	2.08354	1.69866	NAD(P)-binding Rossmann-fold superfamily protein [Source:UniProtKB/TrEMBL;Acc:Q94AL3]
AT3G51430	SSL5	ns	ns	1.13734	1.69829	Protein STRICTOSIDINE SYNTHASE-LIKE 5 [Source:UniProtKB/Swiss-Prot;Acc:Q9CAZ7]
AT3G25010	AtRLP41	ns	ns	ns	1.69818	Receptor like protein 41 [Source:UniProtKB/TrEMBL;Acc:A0A1I9LTP5]
AT3G19580	AZF2	2.40244	ns	2.57374	1.69625	ZF2 [Source:UniProtKB/TrEMBL;Acc:A0A178VJ97]
AT4G17230	SCL13	3.31504	1.58767	2.12078	1.6952	SCARECROW-like 13 [Source:TAIR;Acc:AT4G17230]
AT4G37260	MYB73	3.06382	1.2715	1.87521	1.68588	MYB73 [Source:UniProtKB/TrEMBL;Acc:A0A178V4E7]
AT1G28190		ns	ns	1.57427	1.68506	F3H9.15 protein [Source:UniProtKB/TrEMBL;Acc:Q9FZ93]
AT4G21380	SD18	1.23123	ns	1.25203	1.68022	Receptor-like serine/threonine-protein kinase SD1-8 [Source:UniProtKB/Swiss-Prot;Acc:O81905]
AT5G43420	ATL16	2.77073	1.94834	1.903	1.67989	RING-H2 finger protein ATL16 [Source:UniProtKB/Swiss-Prot;Acc:Q9LSW9]
AT2G23620	MES1	ns	ns	2.4961	1.67621	Methylesterase 1 [Source:UniProtKB/Swiss-Prot;Acc:Q8S8S9]
AT1G28050	COL15	1.49353	1.22379	1.47307	1.67559	Zinc finger protein CONSTANS-LIKE 15 [Source:UniProtKB/Swiss-Prot;Acc:Q9C7E8]
AT5G66650		2.62833	1.86285	2.59371	1.67532	Calcium uniporter protein 3, mitochondrial [Source:UniProtKB/Swiss-Prot;Acc:Q9LVR5]
AT3G49780	PSK3	1.24795	ns	ns	1.67436	Phytosulfokines 3 [Source:UniProtKB/Swiss-Prot;Acc:Q9M2Y0]
AT5G63970	RGLG3	1.15375	ns	1.70423	1.67372	E3 ubiquitin-protein ligase RGLG3 [Source:UniProtKB/Swiss-Prot;Acc:Q8RX26]
AT1G66760	DTX9	2.47128	2.48108	2.82048	1.67274	Protein DETOXIFICATION 9 [Source:UniProtKB/Swiss-Prot;Acc:Q9C9M8]
AT3G11840	PUB24	2.31497	ns	1.02911	1.67098	E3 ubiquitin-protein ligase PUB24 [Source:UniProtKB/Swiss-Prot;Acc:Q9SF15]
AT2G46150		1.08587	1.09166	1.20168	1.66849	Late embryogenesis abundant (LEA) hydroxyproline-rich glycoprotein family [Source:UniProtKB/TrEMBL;Acc:O82354]
AT3G63060	EDL3	2.67442	2.09185	2.2397	1.66612	EID1-like F-box protein 3 [Source:UniProtKB/Swiss-Prot;Acc:Q93ZT5]
ENSRNA049495094	5_8S_rRNA	ns	ns	1.5021	1.66218	5.8S ribosomal RNA
ENSRNA049495034	5_8S_rRNA	ns	ns	ns	1.66218	5.8S ribosomal RNA
AT4G16146		1.54334	ns	1.58472	1.66207	cAMP-regulated phosphoprotein 19-related protein [Source:UniProtKB/TrEMBL;Acc:F4JLP3]
AT2G39770	CYT1	ns	ns	2.25009	1.66176	VTC1 [Source:UniProtKB/TrEMBL;Acc:A0A178VW16]
AT5G11670	NADP-ME2	1.08365	ns	ns	1.66061	NADP-dependent malic enzyme 2 [Source:UniProtKB/Swiss-Prot;Acc:Q9LYG3]
AT1G75040	PR5	1.90634	2.18821	ns	1.66007	Pathogenesis-related protein 5 [Source:UniProtKB/Swiss-Prot;Acc:P28493]
AT3G04300		ns	2.17045	3.30886	1.65801	At3g04300 [Source:UniProtKB/TrEMBL;Acc:Q9M8Y6]
AT2G43535	ATTI4	ns	ns	2.03712	1.65676	Defensin-like protein 196 [Source:UniProtKB/Swiss-Prot;Acc:Q8RYE7]
AT5G23950		2.44249	2.49793	ns	1.65498	Calcium-dependent lipid-binding (CaLB domain) family protein [Source:UniProtKB/TrEMBL;Acc:Q9FF85]
AT1G43800	S-ACP-DES6	ns	ns	ns	1.65477	Stearoyl-[acyl-carrier-protein] 9-desaturase 6, chloroplastic [Source:UniProtKB/Swiss-Prot;Acc:Q84VY3]
AT3G21781		3.03403	ns	ns	1.65363	other RNA [Source:TAIR;Acc:AT3G21781]
AT1G19190	CXE1	ns	ns	1.76473	1.65258	Probable carboxylesterase 1 [Source:UniProtKB/Swiss-Prot;Acc:Q9LMA7]
AT2G04400	IGPS	ns	ns	2.20428	1.65227	Indole-3-glycerol phosphate synthase, chloroplastic [Source:UniProtKB/Swiss-Prot;Acc:P49572]
AT5G25260	FLOT2	ns	ns	ns	1.65026	Flotillin-like protein 2 [Source:UniProtKB/Swiss-Prot;Acc:Q4V3D6]
AT3G50760	GATL2	1.74761	ns	1.62047	1.64781	Hexosyltransferase [Source:UniProtKB/TrEMBL;Acc:A0A178V5S7]
AT4G39980	DHS1	ns	1.25354	2.31234	1.64518	Phospho-2-dehydro-3-deoxyheptonate aldolase 1, chloroplastic [Source:UniProtKB/Swiss-Prot;Acc:P29976]
AT5G07100	WRKY26	1.23221	ns	ns	1.64369	Probable WRKY transcription factor 26 [Source:UniProtKB/Swiss-Prot;Acc:Q9C5T3]
AT5G03350	LLP	ns	-1.53937	ns	1.64278	Lectin-like protein [Source:UniProtKB/Swiss-Prot;Acc:Q9LZF5]
AT2G35930	PUB23	2.24672	ns	1.3292	1.64265	E3 ubiquitin-protein ligase PUB23 [Source:UniProtKB/Swiss-Prot;Acc:Q84TG3]
AT3G62860		ns	ns	1.58823	1.641	Alpha/beta-Hydrolases superfamily protein [Source:UniProtKB/TrEMBL;Acc:F4IZK0]
AT5G24110	WRKY30	4.68272	ns	ns	1.63909	Probable WRKY transcription factor 30 [Source:UniProtKB/Swiss-Prot;Acc:Q9FL62]
AT2G30360	CIPK11	3.20686	2.03132	2.15237	1.63083	CBL-interacting serine/threonine-protein kinase 11 [Source:UniProtKB/Swiss-Prot;Acc:O22932]
AT1G69370	CM3	1.01375	1.55242	2.29169	1.63036	Chorismate mutase 3, chloroplastic [Source:UniProtKB/Swiss-Prot;Acc:Q9C544]
AT5G57560	XTH22	5.94742	3.57979	3.03524	1.62896	Xyloglucan endotransglucosylase/hydrolase [Source:UniProtKB/TrEMBL;Acc:A0A178UQX4]
AT5G47230	ERF5	1.92146	ns	1.93705	1.62487	ERF5 [Source:UniProtKB/TrEMBL;Acc:A0A178UKK9]
AT5G44350		1.34786	1.25917	1.63934	1.6241	Ethylene-regulated nuclear protein ERT2-like protein [Source:UniProtKB/TrEMBL;Acc:Q9FKV3]
AT4G34230	CAD5	ns	1.81913	1.85698	1.62324	Cinnamyl alcohol dehydrogenase 5 [Source:UniProtKB/Swiss-Prot;Acc:O49482]
AT1G17750	PEPR2	2.26811	1.41967	2.3795	1.62162	Leucine-rich repeat receptor-like protein kinase PEPR2 [Source:UniProtKB/Swiss-Prot;Acc:Q9FZ59]
AT2G32210		4.2169	2.5075	2.60945	1.62145	Cysteine-rich/transmembrane domain A-like protein [Source:UniProtKB/TrEMBL;Acc:Q9SKX9]
AT1G13830		ns	ns	ns	1.61905	Carbohydrate-binding X8 domain superfamily protein [Source:TAIR;Acc:AT1G13830]
AT1G65730	YSL7	ns	ns	1.63208	1.61861	Probable metal-nicotianamine transporter YSL7 [Source:UniProtKB/Swiss-Prot;Acc:Q9SHY2]
AT3G04640		3.78687	1.46711	1.69392	1.61725	At3g04640 [Source:UniProtKB/TrEMBL;Acc:Q9SR10]
AT1G17020	SRG1	ns	ns	ns	1.61572	Protein SRG1 [Source:UniProtKB/Swiss-Prot;Acc:Q39224]
AT1G51790		2.21099	1.42195	ns	1.61514	Leucine-rich repeat protein kinase family protein [Source:TAIR;Acc:AT1G51790]
AT1G70690	CRRSP2	1.02836	ns	1.3964	1.61372	PDLP5 [Source:UniProtKB/TrEMBL;Acc:A0A178WPB2]
AT2G19190	SIRK	ns	ns	ns	1.61291	Senescence-induced receptor-like serine/threonine-protein kinase [Source:UniProtKB/Swiss-Prot;Acc:O64483]
AT3G15210	ERF4	2.05913	1.28125	1.44376	1.6116	Ethylene-responsive transcription factor 4 [Source:UniProtKB/Swiss-Prot;Acc:O80340]
AT5G67050		1.47226	1.32931	1.86015	1.61153	Alpha/beta-Hydrolases superfamily protein [Source:UniProtKB/TrEMBL;Acc:F4K280]
AT3G47960	NPF2.10	2.56079	1.57022	2.10528	1.61013	GTR1 [Source:UniProtKB/TrEMBL;Acc:A0A178V6P7]
AT1G10140		ns	ns	1.33477	1.60876	At1g10140 [Source:UniProtKB/TrEMBL;Acc:Q9SY56]
AT5G52310	RD29A	4.48062	4.49493	2.21236	1.60607	Low-temperature-induced 78 kDa protein [Source:UniProtKB/Swiss-Prot;Acc:Q06738]
AT1G65390	PP2A5	5.80497	3.29783	2.01271	1.60554	Protein PHLOEM PROTEIN 2-LIKE A5 [Source:UniProtKB/Swiss-Prot;Acc:Q9C5Q9]
AT3G28210	SAP12	2.46043	2.20878	1.94642	1.6033	Zinc finger AN1 domain-containing stress-associated protein 12 [Source:UniProtKB/Swiss-Prot;Acc:Q67YE6]
AT1G12240	BFRUCT4	ns	2.08588	2.29503	1.60157	Acid beta-fructofuranosidase 4, vacuolar [Source:UniProtKB/Swiss-Prot;Acc:Q39041]
AT3G50450	HR1	ns	ns	1.71882	1.6012	HR1 [Source:UniProtKB/TrEMBL;Acc:A0A178V9M9]
AT5G25440		2.97437	2.26424	1.8986	1.59925	Protein kinase superfamily protein [Source:TAIR;Acc:AT5G25440]
AT5G51060	RBOHC	ns	ns	1.49267	1.59895	RHD2 [Source:UniProtKB/TrEMBL;Acc:A0A178UIV0]
AT3G06500	INVC	2.54436	1.38512	2.08331	1.59484	Alkaline/neutral invertase C, mitochondrial [Source:UniProtKB/Swiss-Prot;Acc:B9DFA8]
AT1G70810	CAR7	ns	ns	ns	1.59352	Protein C2-DOMAIN ABA-RELATED 7 [Source:UniProtKB/Swiss-Prot;Acc:Q9SSL1]
AT1G25500		1.14719	1.31651	1.90638	1.59311	Plasma-membrane choline transporter family protein [Source:UniProtKB/TrEMBL;Acc:Q9C6L9]
AT4G12290		ns	ns	ns	1.59304	Amine oxidase [Source:UniProtKB/TrEMBL;Acc:Q8L742]
AT3G06345		ns	ns	ns	1.59217
ENSRNA049757945	ath-MIR5642a	ns	ns	ns	1.59217
AT3G51330		ns	ns	ns	1.59041	Eukaryotic aspartyl protease family protein [Source:UniProtKB/TrEMBL;Acc:Q84WU7]
AT1G59870	ABCG36	2.36995	ns	1.06477	1.58783	ABC transporter G family member 36 [Source:UniProtKB/Swiss-Prot;Acc:Q9XIE2]
AT1G54000	GLL22	1.74043	1.21279	2.20411	1.58581	GDSL esterase/lipase 22 [Source:UniProtKB/Swiss-Prot;Acc:Q1H583]
AT4G36648		1.60576	1.1267	1.85478	1.58477	other RNA [Source:TAIR;Acc:AT4G36648]
AT3G63010	GID1B	1.39072	ns	1.9647	1.58459	Gibberellin receptor GID1B [Source:UniProtKB/Swiss-Prot;Acc:Q9LYC1]
AT1G02470		ns	ns	ns	1.58321	Polyketide cyclase/dehydrase and lipid transport superfamily protein [Source:UniProtKB/TrEMBL;Acc:F4HXI8]
AT3G25510		1.85368	ns	1.43246	1.58277	Disease resistance protein (TIR-NBS-LRR class) family protein [Source:UniProtKB/TrEMBL;Acc:F4J910]
AT2G30860	GSTF9	ns	ns	1.59117	1.58227	GSTF9 [Source:UniProtKB/TrEMBL;Acc:A0A178VP05]
AT4G04610	APR1	ns	ns	1.64165	1.57926	5'-adenylylsulfate reductase 1, chloroplastic [Source:UniProtKB/Swiss-Prot;Acc:P92979]
AT3G04000	ChlADR2	ns	ns	1.71226	1.57898	NADPH-dependent aldehyde reductase 2, chloroplastic [Source:UniProtKB/Swiss-Prot;Acc:Q9SQR2]
AT5G13550	SULTR4;1	ns	ns	1.66735	1.57819	Sulfate transporter 4.1, chloroplastic [Source:UniProtKB/Swiss-Prot;Acc:Q9FY46]
AT5G54170		2.62835	ns	2.29856	1.577	Polyketide cyclase/dehydrase and lipid transport superfamily protein [Source:UniProtKB/TrEMBL;Acc:F4JYV3]
AT1G62540	FMO GS-OX2	ns	ns	2.39709	1.57555	flavin-monooxygenase glucosinolate S-oxygenase 2 [Source:TAIR;Acc:AT1G62540]
AT3G09910	RABC2B	ns	ns	1.60015	1.57283	RABC2b [Source:UniProtKB/TrEMBL;Acc:A0A178V665]
AT2G46270	GBF3	2.65768	ns	ns	1.57269	G-box-binding factor 3 [Source:UniProtKB/Swiss-Prot;Acc:P42776]
AT1G73500	MKK9	2.13229	1.30542	ns	1.57112	Mitogen-activated protein kinase kinase 9 [Source:UniProtKB/Swiss-Prot;Acc:Q9FX43]
AT3G09830		3.25861	1.5519	1.74757	1.56882	Protein kinase superfamily protein [Source:UniProtKB/TrEMBL;Acc:Q9SF86]
AT3G25610	ALA10	2.28429	ns	1.18783	1.56691	Phospholipid-transporting ATPase 10 [Source:UniProtKB/Swiss-Prot;Acc:Q9LI83]
AT3G01930		ns	ns	ns	1.56627	F1C9.29 protein [Source:UniProtKB/TrEMBL;Acc:Q9S7R2]
AT5G07700	MYB76	ns	1.06812	1.98274	1.56373	MYB76 [Source:UniProtKB/TrEMBL;Acc:A0A178UB51]
AT5G38020		1.07052	ns	1.71379	1.56298	At5g38020 [Source:UniProtKB/TrEMBL;Acc:Q84MB1]
AT2G20340	ELI5	ns	1.66095	2.89623	1.56179	Tyrosine decarboxylase 1 [Source:UniProtKB/Swiss-Prot;Acc:Q8RY79]
AT4G35630	PSAT1	ns	ns	1.97509	1.56119	Phosphoserine aminotransferase 1, chloroplastic [Source:UniProtKB/Swiss-Prot;Acc:Q96255]
AT4G28085		2.92318	ns	1.6347	1.56035	Putative uncharacterized protein At4g28085 [Source:UniProtKB/TrEMBL;Acc:Q94AQ4]
AT2G22500	PUMP5	3.72021	2.16858	2.07745	1.55712	Mitochondrial uncoupling protein 5 [Source:UniProtKB/Swiss-Prot;Acc:Q9SJY5]
AT5G01250		ns	ns	ns	1.55335	Alpha 1,4-glycosyltransferase family protein [Source:UniProtKB/TrEMBL;Acc:Q9LFB1]
AT3G29034		1.76142	ns	ns	1.55238	At3g29034 [Source:UniProtKB/TrEMBL;Acc:Q8GX70]
AT1G11210		2.30165	ns	ns	1.5511	At1g11210 [Source:UniProtKB/TrEMBL;Acc:Q9SXA7]
AT3G19010		2.17952	ns	1.24551	1.54567	2-oxoglutarate (2OG) and Fe(II)-dependent oxygenase superfamily protein [Source:UniProtKB/TrEMBL;Acc:Q9LJ65]
AT4G39940	APK2	1.13215	1.22819	1.99536	1.54512	Adenylyl-sulfate kinase 2, chloroplastic [Source:UniProtKB/Swiss-Prot;Acc:O49196]
AT3G16860	COBL8	3.38486	2.10303	ns	1.54398	COBRA-like protein 8 [Source:UniProtKB/Swiss-Prot;Acc:Q9LIB6]
AT4G33150		ns	ns	ns	1.54369	Lysine-ketoglutarate reductase/saccharopine dehydrogenase bifunctional enzyme [Source:UniProtKB/TrEMBL;Acc:F4JVY8]
AT2G07727		ns	ns	ns	1.54155	Di-haem cytochrome, transmembrane;Cytochrome b/b6, C-terminal [Source:TAIR;Acc:AT2G07727]
AT2G46430	CNGC3	2.05443	ns	ns	1.54012	Probable cyclic nucleotide-gated ion channel 3 [Source:UniProtKB/Swiss-Prot;Acc:Q9SKD7]
ATMG00020	RRN26	ns	ns	1.12923	1.53622	mitochondrial 26S ribosomal RNA protein [Source:TAIR;Acc:ATMG00020]
AT2G34070	TBL37	1.41138	2.24886	2.35207	1.53605	Protein trichome birefringence-like 37 [Source:UniProtKB/Swiss-Prot;Acc:O22960]
AT1G75450	CKX5	ns	ns	1.62555	1.53572	Cytokinin dehydrogenase 5 [Source:UniProtKB/Swiss-Prot;Acc:Q67YU0]
AT4G08170	ITPK3	1.88423	2.11446	2.39182	1.53396	Inositol-tetrakisphosphate 1-kinase 3 [Source:UniProtKB/Swiss-Prot;Acc:Q9SUG3]
AT5G44380		ns	ns	ns	1.53392	FAD-binding Berberine family protein [Source:TAIR;Acc:AT5G44380]
AT1G05000		1.20524	ns	ns	1.5334	Phosphotyrosine protein phosphatases superfamily protein [Source:UniProtKB/TrEMBL;Acc:F4I780]
AT3G25882	NIMIN-2	2.33514	ns	ns	1.53165	NIMIN-2 [Source:UniProtKB/TrEMBL;Acc:A0A178VAB1]
AT2G39050	EULS3	ns	ns	1.85901	1.52993	Ricin B-like lectin EULS3 [Source:UniProtKB/Swiss-Prot;Acc:Q945P1]
AT4G29740	CKX4	2.88374	ns	1.78686	1.52935	Cytokinin dehydrogenase 4 [Source:UniProtKB/Swiss-Prot;Acc:Q9FUJ2]
AT5G06320	NHL3	2.179	1.05378	1.83992	1.5287	NHL3 [Source:UniProtKB/TrEMBL;Acc:A0A178UB58]
AT5G25910	AtRLP52	2.02859	ns	ns	1.52786	Receptor like protein 52 [Source:UniProtKB/TrEMBL;Acc:Q7FZR1]
AT1G35230	AGP5	3.32102	2.05192	1.16742	1.5262	Classical arabinogalactan protein 5 [Source:UniProtKB/Swiss-Prot;Acc:Q8LCE4]
AT1G74440		2.86972	ns	1.25081	1.51987	ER membrane protein, putative (DUF962) [Source:UniProtKB/TrEMBL;Acc:Q9CA70]
AT2G32680	AtRLP23	2.57731	1.47823	1.5637	1.51972	Putative disease resistance protein [Source:UniProtKB/TrEMBL;Acc:O48849]
AT5G42860		ns	ns	1.45492	1.51902	Emb [Source:UniProtKB/TrEMBL;Acc:Q9FMN3]
AT3G46110		2.2554	1.24551	1.68612	1.51902	At3g46110 [Source:UniProtKB/TrEMBL;Acc:Q8GY65]
AT5G26280		ns	ns	ns	1.51787	TRAF-like family protein [Source:TAIR;Acc:AT5G26280]
ENSRNA049493670	Plant_SRP	ns	2.21717	1.93283	1.51677	Plant signal recognition particle RNA
AT1G67920		2.65532	ns	ns	1.5125	At1g67920 [Source:UniProtKB/TrEMBL;Acc:Q9C9V8]
AT3G01290	HIR3	3.10937	1.41696	ns	1.50916	HIR2 [Source:UniProtKB/TrEMBL;Acc:A0A178V7M0]
AT5G02170	AVT1E	ns	ns	1.61675	1.50662	Amino acid transporter AVT1E [Source:UniProtKB/Swiss-Prot;Acc:Q8LPF4]
ATMG00060	NAD5C	ns	ns	ns	1.5053	NADH dehydrogenase subunit 5C [Source:TAIR;Acc:ATMG00060]
AT1G16130	WAKL2	4.45029	ns	1.74571	1.50374	Wall-associated receptor kinase-like 2 [Source:UniProtKB/Swiss-Prot;Acc:Q7X8C5]
AT1G06002		1.05856	1.56679	1.87016	1.50152	Potential natural antisense gene, locus overlaps with AT1G06000 [Source:TAIR;Acc:AT1G06002]
AT4G20970	BHLH162	ns	ns	2.29218	1.4995	Transcription factor bHLH162 [Source:UniProtKB/Swiss-Prot;Acc:F4JIJ7]
AT1G35260	MLP165	ns	ns	1.4785	1.49949	MLP-like protein 165 [Source:UniProtKB/Swiss-Prot;Acc:Q9C7I7]
AT1G66465		ns	2.06835	1.4629	1.49921	Transmembrane protein [Source:UniProtKB/TrEMBL;Acc:A0A1P8ASK0]
AT4G21865		1.35856	ns	1.56339	1.49901	At4g21865 [Source:UniProtKB/TrEMBL;Acc:A0JPV5]
AT4G19030	NIP1-1	ns	ns	1.83782	1.49733	NIP11 [Source:UniProtKB/TrEMBL;Acc:A0A221J3M9]
AT2G05380	GRP3S	ns	ns	ns	1.49661	glycine-rich protein 3 short isoform [Source:TAIR;Acc:AT2G05380]
AT1G13210	ALA11	2.18215	ns	ns	1.49619	Probable phospholipid-transporting ATPase 11 [Source:UniProtKB/Swiss-Prot;Acc:Q9SAF5]
AT5G03630	MDAR2	1.1784	1.23639	1.7217	1.49543	Monodehydroascorbate reductase 2 [Source:UniProtKB/Swiss-Prot;Acc:Q93WJ8]
AT5G06860	PGIP1	2.62779	2.01391	2.05796	1.49467	PGIP1 [Source:UniProtKB/TrEMBL;Acc:A0A178UBN4]
AT1G76590		1.04444	ns	ns	1.49372	At1g76590 [Source:UniProtKB/TrEMBL;Acc:Q2HIW3]
AT3G59700	LECRK55	1.60614	ns	ns	1.4935	L-type lectin-domain containing receptor kinase V.5 [Source:UniProtKB/Swiss-Prot;Acc:Q96285]
AT5G61600	ERF104	2.25162	1.41871	1.92115	1.49175	Ethylene-responsive transcription factor ERF104 [Source:UniProtKB/Swiss-Prot;Acc:Q9FKG1]
AT4G25110	AMC2	ns	ns	ns	1.49027	Metacaspase-2 [Source:UniProtKB/Swiss-Prot;Acc:Q7XJE5]
AT3G14620	CYP72A8	ns	1.63325	1.3313	1.488	AT3g14620/MIE1_12 [Source:UniProtKB/TrEMBL;Acc:Q9LUD2]
AT5G57150		ns	ns	1.77813	1.48646	Basic helix-loop-helix (BHLH) DNA-binding superfamily protein [Source:UniProtKB/TrEMBL;Acc:F4KAJ5]
AT4G04840	MSRB6	ns	1.29466	2.34553	1.4842	MSRB6 [Source:UniProtKB/TrEMBL;Acc:A0A178V4R5]
AT4G28140	ERF054	5.29365	1.81868	1.48498	1.48395	Ethylene-responsive transcription factor ERF054 [Source:UniProtKB/Swiss-Prot;Acc:Q9M0J3]
AT2G07687		ns	ns	ns	1.48269	Cytochrome c oxidase, subunit III [Source:TAIR;Acc:AT2G07687]
AT5G49280		1.40305	1.12186	1.44127	1.48269	At5g49280 [Source:UniProtKB/TrEMBL;Acc:Q9FJ12]
AT2G41180	SIB2	ns	ns	ns	1.48072	Sigma factor binding protein 2, chloroplastic [Source:UniProtKB/Swiss-Prot;Acc:O80669]
AT1G02400	GA2OX6	5.0627	2.89707	1.98979	1.4772	Gibberellin 2-beta-dioxygenase 6 [Source:UniProtKB/Swiss-Prot;Acc:Q9FZ21]
AT4G12720	AtNUDT7	3.50464	1.99105	2.03821	1.47653	MutT/nudix family protein [Source:UniProtKB/TrEMBL;Acc:F4JRE7]
AT4G27652		2.87399	ns	2.15247	1.47451	At4g27652 [Source:UniProtKB/TrEMBL;Acc:Q8L9W9]
AT4G15765		ns	ns	1.98024	1.47439	FAD/NAD(P)-binding oxidoreductase family protein [Source:UniProtKB/TrEMBL;Acc:F4JK86]
AT3G43270	PME32	1.15778	1.13739	1.17429	1.47279	Probable pectinesterase/pectinesterase inhibitor 32 [Source:UniProtKB/Swiss-Prot;Acc:Q9LXK7]
AT2G32150		1.10694	1.79412	2.13183	1.4721	At2g32150/F22D22.10 [Source:UniProtKB/TrEMBL;Acc:Q9SKY5]
AT4G20110	VSR7	ns	ns	ns	1.4707	VACUOLAR SORTING RECEPTOR 7 [Source:UniProtKB/TrEMBL;Acc:F4JUS0]
AT1G05550		ns	1.0748	1.69647	1.47016	Protein of unknown function (DUF295) [Source:TAIR;Acc:AT1G05550]
AT5G17860	CCX1	ns	ns	1.39375	1.46826	Cation/calcium exchanger 1 [Source:UniProtKB/Swiss-Prot;Acc:Q9FKP1]
AT1G13750	PAP1	ns	ns	ns	1.46557	Probable inactive purple acid phosphatase 1 [Source:UniProtKB/Swiss-Prot;Acc:Q9LMX4]
AT1G78000	SULTR1;2	ns	ns	ns	1.46534	Sulfate transporter 1.2 [Source:UniProtKB/Swiss-Prot;Acc:Q9MAX3]
AT2G25000	WRKY60	ns	ns	ns	1.46499	Probable WRKY transcription factor 60 [Source:UniProtKB/Swiss-Prot;Acc:Q9SK33]
AT3G09490		1.31826	1.32991	1.19691	1.45839	At3g09490 [Source:UniProtKB/TrEMBL;Acc:Q9SF54]
AT3G13110	SAT3	1.01771	1.21107	1.86532	1.45682	Serine acetyltransferase 3, mitochondrial [Source:UniProtKB/Swiss-Prot;Acc:Q39218]
AT5G60300	LECRK19	ns	ns	1.38258	1.45586	L-type lectin-domain containing receptor kinase I.9 [Source:UniProtKB/Swiss-Prot;Acc:Q9LSR8]
AT1G54570		ns	ns	ns	1.4555	Acyltransferase-like protein At1g54570, chloroplastic [Source:UniProtKB/Swiss-Prot;Acc:Q9ZVN2]
AT1G07128		1.13156	ns	ns	1.45316	Potential natural antisense gene, locus overlaps with AT1G07130 [Source:TAIR;Acc:AT1G07128]
AT2G29340		ns	ns	1.81936	1.45238	Tropinone reductase homolog At2g29340 [Source:UniProtKB/Swiss-Prot;Acc:F4IKM1]
AT1G06000	UGT89C1	ns	1.8846	2.30482	1.44806	Glycosyltransferase (Fragment) [Source:UniProtKB/TrEMBL;Acc:W8PVE7]
AT2G31880	SOBIR1	2.65108	ns	ns	1.44761	Leucine-rich repeat receptor-like serine/threonine/tyrosine-protein kinase SOBIR1 [Source:UniProtKB/Swiss-Prot;Acc:Q9SKB2]
AT5G50335		ns	ns	ns	1.44574	At5g50335 [Source:UniProtKB/TrEMBL;Acc:Q8LEB7]
AT5G33290	XGD1	ns	ns	ns	1.44521	Glycosyltransferase (Fragment) [Source:UniProtKB/TrEMBL;Acc:W8PUC9]
AT5G53420		ns	1.48127	1.92764	1.44452	CCT motif family protein [Source:UniProtKB/TrEMBL;Acc:Q8L602]
AT1G22340	UGT85A7	ns	ns	1.63915	1.44256	UDP-glycosyltransferase 85A7 [Source:UniProtKB/Swiss-Prot;Acc:Q9LME8]
AT1G18350	MKK7	ns	ns	ns	1.442	MKK7 [Source:UniProtKB/TrEMBL;Acc:A0A178W604]
AT1G31710		ns	ns	1.51852	1.4398	Amine oxidase [Source:UniProtKB/TrEMBL;Acc:F4IAX1]
AT3G57450		3.33414	2.07007	2.46143	1.43949	At3g57450 [Source:UniProtKB/TrEMBL;Acc:Q9SCM7]
AT1G28230	PUP1	ns	ns	1.52047	1.43796	Purine permease 1 [Source:UniProtKB/Swiss-Prot;Acc:Q9FZ96]
AT1G76600		3.03525	1.86493	2.02187	1.43655	Poly polymerase [Source:UniProtKB/TrEMBL;Acc:Q9C9J8]
AT3G15950	NAI2	ns	ns	1.85702	1.43609	TSA1-like protein [Source:UniProtKB/Swiss-Prot;Acc:Q9LSB4]
AT1G58270	ZW9	ns	ns	1.81354	1.43471	At1g58270/F19C14_8 [Source:UniProtKB/TrEMBL;Acc:Q9SLV3]
AT5G16080	CXE17	ns	ns	ns	1.43235	Probable carboxylesterase 17 [Source:UniProtKB/Swiss-Prot;Acc:Q9LFR7]
AT1G65860	FMOGS-OX1	ns	1.29026	1.65582	1.4312	Flavin-containing monooxygenase FMO GS-OX1 [Source:UniProtKB/Swiss-Prot;Acc:Q9SS04]
AT1G13470		ns	ns	ns	1.42823	Protein of unknown function (DUF1262) [Source:TAIR;Acc:AT1G13470]
AT4G13920	AtRLP50	ns	ns	ns	1.42795	Putative disease resistance Cf-2 [Source:UniProtKB/TrEMBL;Acc:Q93YT3]
AT5G46590	anac096	ns	ns	1.33579	1.42742	NAC domain-containing protein 96 [Source:UniProtKB/Swiss-Prot;Acc:Q9LS24]
AT4G11290	PER39	ns	ns	ns	1.42497	Peroxidase 39 [Source:UniProtKB/Swiss-Prot;Acc:Q9SUT2]
AT3G59880		2.0834	1.02277	1.28298	1.42129	Expressed protein [Source:UniProtKB/TrEMBL;Acc:Q5BPM7]
AT1G49000		2.7309	ns	1.35626	1.41996	At1g49000 [Source:UniProtKB/TrEMBL;Acc:Q9M9A2]
AT3G16565		1.47845	1.35794	ns	1.41735	Threonyl and alanyl tRNA synthetase second additional domain-containing protein [Source:UniProtKB/TrEMBL;Acc:A0A1I9LMV6]
AT5G09440	EXL4	3.24991	1.50658	1.24588	1.41612	EXL4 [Source:UniProtKB/TrEMBL;Acc:A0A178UJ96]
AT5G13930	CHS	ns	ns	2.04808	1.41572	TT4 [Source:UniProtKB/TrEMBL;Acc:A0A178UKS9]
AT2G30040	MAPKKK14	2.55291	ns	2.40575	1.41452	Mitogen-activated protein kinase kinase kinase 14 [Source:UniProtKB/TrEMBL;Acc:O64741]
AT4G20830		3.76284	2.72339	2.04545	1.4144	Berberine bridge enzyme-like 19 [Source:UniProtKB/Swiss-Prot;Acc:Q9SVG4]
AT1G77420		ns	ns	1.66476	1.41346	Alpha/beta-Hydrolases superfamily protein [Source:UniProtKB/TrEMBL;Acc:Q9FVW6]
AT1G78660	GGH1	ns	ns	1.82655	1.41319	Gamma-glutamyl hydrolase 1 [Source:UniProtKB/Swiss-Prot;Acc:Q9SYL6]
AT1G78490	CYP708A3	ns	ns	ns	1.4114	CYP708A3 [Source:UniProtKB/TrEMBL;Acc:A0A178WMR8]
AT5G26920	CBP60G	1.82355	ns	1.5847	1.40995	Calmodulin-binding protein 60 G [Source:UniProtKB/Swiss-Prot;Acc:F4K2R6]
AT2G32990	AtGH9B8	ns	ns	1.26882	1.40955	Endoglucanase 11 [Source:UniProtKB/Swiss-Prot;Acc:O48766]
AT4G22980		1.69385	1.36764	1.83394	1.40944	Molybdenum cofactor sulfurase-like protein [Source:UniProtKB/TrEMBL;Acc:O82746]
AT4G03400	DFL2	2.05179	1.17307	ns	1.40632	Indole-3-acetic acid-amido synthetase GH3.10 [Source:UniProtKB/Swiss-Prot;Acc:Q9ZNS2]
AT4G35170		ns	ns	ns	1.40379	Late embryogenesis abundant (LEA) hydroxyproline-rich glycoprotein family [Source:UniProtKB/TrEMBL;Acc:Q5BPJ9]
AT4G11000		4.33491	1.61175	ns	1.40329	Ankyrin repeat family protein [Source:TAIR;Acc:AT4G11000]
AT3G56400	WRKY70	ns	ns	ns	1.40246	Probable WRKY transcription factor 70 [Source:UniProtKB/Swiss-Prot;Acc:Q9LY00]
AT2G40200	BHLH51	ns	ns	ns	1.40191	Transcription factor bHLH51 [Source:UniProtKB/Swiss-Prot;Acc:Q9XEF0]
AT3G61280		ns	ns	ns	1.40125	Glycosyltransferase [Source:UniProtKB/TrEMBL;Acc:Q5Q0C1]
AT4G33985		2.32412	1.36722	1.14307	1.40061	Membrane insertase, putative (DUF1685) [Source:UniProtKB/TrEMBL;Acc:Q0WS40]
AT4G35060	HIPP25	ns	ns	1.939	1.39784	HIPP25 [Source:UniProtKB/TrEMBL;Acc:A0A178V323]
AT2G34940	VSR5	1.05828	1.65582	1.11165	1.39671	VSR5 [Source:UniProtKB/TrEMBL;Acc:A0A178VYD0]
AT5G01560	LECRK64	2.49735	ns	1.46976	1.39509	Lectin-domain containing receptor kinase VI.4 [Source:UniProtKB/Swiss-Prot;Acc:Q66GN2]
AT1G73210		ns	2.08661	2.59494	1.39253	At1g73210 [Source:UniProtKB/TrEMBL;Acc:Q9CAT5]
AT4G27852		ns	ns	1.09682	1.3896	Potential natural antisense gene, locus overlaps with AT4G27850 and AT4G27860 [Source:TAIR;Acc:AT4G27852]
AT1G26420	FOX5	1.15529	ns	ns	1.38911	Berberine bridge enzyme-like 7 [Source:UniProtKB/Swiss-Prot;Acc:Q9FZC8]
AT5G47990	CYP705A5	ns	ns	1.63891	1.38763	THAD1 [Source:UniProtKB/TrEMBL;Acc:A0A178UGC2]
AT2G38860	DJ1E	1.11349	ns	1.60085	1.38642	DJ-1 protein homolog E [Source:UniProtKB/Swiss-Prot;Acc:Q9ZV19]
AT3G14280		ns	ns	ns	1.38509	At3g14280 [Source:UniProtKB/TrEMBL;Acc:Q9LUL9]
AT5G55170	SUMO3	ns	ns	ns	1.38414	Small ubiquitin-related modifier 3 [Source:UniProtKB/Swiss-Prot;Acc:Q9FLP5]
AT5G55460		1.28063	ns	ns	1.38413	At5g55460 [Source:UniProtKB/TrEMBL;Acc:Q8GWA4]
AT5G61520	STP3	ns	ns	ns	1.38347	AT5G61520 protein [Source:UniProtKB/TrEMBL;Acc:B9DGV5]
AT1G07900	LBD1	ns	ns	ns	1.38271	LBD1 [Source:UniProtKB/TrEMBL;Acc:A0A178WM56]
AT5G58660		ns	ns	ns	1.38144	2-oxoglutarate (2OG) and Fe(II)-dependent oxygenase superfamily protein [Source:UniProtKB/TrEMBL;Acc:Q9LUZ1]
AT5G08790	NAC081	1.70073	1.21581	1.58416	1.37957	Protein ATAF2 [Source:UniProtKB/Swiss-Prot;Acc:Q9C598]
AT5G50760		ns	ns	1.45338	1.37735	At5g50760 [Source:UniProtKB/TrEMBL;Acc:Q9LUE5]
AT4G18360	GLO5	ns	ns	ns	1.37638	Peroxisomal (S)-2-hydroxy-acid oxidase GLO5 [Source:UniProtKB/Swiss-Prot;Acc:O49506]
AT5G49525		ns	ns	1.72468	1.37488	At5g49525 [Source:UniProtKB/TrEMBL;Acc:Q8L7F0]
AT4G38560		2.78902	1.15487	1.57936	1.37482	Phospholipase like protein [Source:UniProtKB/TrEMBL;Acc:Q0WV01]
AT2G14750	APK1	ns	ns	1.80245	1.37326	Adenylyl-sulfate kinase [Source:UniProtKB/TrEMBL;Acc:A0A178VLM3]
AT2G28790		ns	ns	1.18454	1.37155	Pathogenesis-related thaumatin superfamily protein [Source:TAIR;Acc:AT2G28790]
AT3G15790	MBD11	ns	ns	1.96717	1.37113	Methyl-CpG-binding domain-containing protein 11 [Source:UniProtKB/Swiss-Prot;Acc:Q9LW00]
AT1G13340		ns	ns	ns	1.37047	Putative uncharacterized protein At1g13340 [Source:UniProtKB/TrEMBL;Acc:Q9FX63]
AT5G06720	PER53	ns	ns	ns	1.3702	Peroxidase 53 [Source:UniProtKB/Swiss-Prot;Acc:Q42578]
AT2G30840		ns	ns	ns	1.36959	2-oxoglutarate (2OG) and Fe(II)-dependent oxygenase superfamily protein [Source:UniProtKB/TrEMBL;Acc:O80851]
AT5G60335		ns	ns	1.23223	1.36916	Hydroxyacyl-thioester dehydratase type-like protein [Source:UniProtKB/TrEMBL;Acc:Q9FJI2]
AT2G04100	DTX6	ns	ns	1.6419	1.36594	Protein DETOXIFICATION 6 [Source:UniProtKB/Swiss-Prot;Acc:Q8RWF5]
AT1G20160	CRSP	ns	ns	1.02211	1.36554	CO(2)-response secreted protease [Source:UniProtKB/Swiss-Prot;Acc:Q9LNU1]
AT4G24380		2.72451	2.37682	2.59401	1.36438	INVOLVED IN: 10-formyltetrahydrofolate biosynthetic process, folic acid and derivative biosynthetic process; EXPRESSED IN: 24 plant structures; EXPRESSED DURING: 15 growth stages; CONTAINS InterPro DOMAIN/s: Serine hydrolase (InterPro:IPR005645); BE /.../bidopsis thaliana protein match is: alpha/beta-Hydrolases superfamily protein (TAIR:AT5G65400.1); Has 30201 Blast hits to 17322 proteins in 780 …
AT2G04450	NUDT6	ns	ns	ns	1.36318	Nudix hydrolase 6 [Source:UniProtKB/Swiss-Prot;Acc:Q9SJC4]
AT4G36500		2.17017	ns	1.30335	1.35935	Putative uncharacterized protein AT4g36500 [Source:UniProtKB/TrEMBL;Acc:O23231]
AT5G38280	PR5K	1.02381	ns	ns	1.35906	PR5-like receptor kinase [Source:TAIR;Acc:AT5G38280]
AT4G14680	APS3	1.64699	1.16999	1.73498	1.35902	Pseudouridine synthase/archaeosine transglycosylase-like family protein [Source:TAIR;Acc:AT4G14680]
AT2G18620		1.71604	2.88168	2.60614	1.35896	Geranylgeranyl pyrophosphate synthase 7, chloroplastic [Source:UniProtKB/Swiss-Prot;Acc:Q9ZU77]
AT1G69480	PHO1-H10	2.74937	1.10851	1.87531	1.35674	Phosphate transporter PHO1 homolog 10 [Source:UniProtKB/Swiss-Prot;Acc:Q6R8G0]
AT2G02100	PDF2.2	1.11792	ns	ns	1.3565	PDF2.2 [Source:UniProtKB/TrEMBL;Acc:A0A178VVN9]
AT1G09500		ns	ns	1.1294	1.35483	At1g09500/F14J9_16 [Source:UniProtKB/TrEMBL;Acc:O80533]
AT2G27220	BLH5	ns	ns	ns	1.35483	BEL1-like homeodomain 5 [Source:TAIR;Acc:AT2G27220]
AT3G46090	ZAT7	3.38408	2.2325	2.61636	1.35409	ZAT7 [Source:UniProtKB/TrEMBL;Acc:A0A178VI57]
AT3G28540		ns	ns	ns	1.35405	AAA-ATPase At3g28540 [Source:UniProtKB/Swiss-Prot;Acc:Q9LH82]
AT2G35658		3.1106	1.68089	ns	1.35308	unknown protein; FUNCTIONS IN: molecular_function unknown; INVOLVED IN: biological_process unknown; LOCATED IN: cellular_component unknown; BEST Arabidopsis thaliana protein match is: unknown protein (TAIR:AT4G16840.1); Has 30201 Blast hits to 17322 /.../ins in 780 species: Archae - 12; Bacteria - 1396; Metazoa - 17338; Fungi - 3422; Plants - 5037; Viruses - 0; Other Eukaryotes - 2996 (source: NC…
AT5G48880	KAT5	ns	1.24778	2.30137	1.35144	PKT2 [Source:UniProtKB/TrEMBL;Acc:A0A178UEC0]
AT1G69260	AFP1	2.4457	2.21234	2.32403	1.3507	Ninja-family protein AFP1 [Source:UniProtKB/Swiss-Prot;Acc:Q9LQ98]
AT5G55450		1.26989	1.55472	ns	1.34999	Bifunctional inhibitor/lipid-transfer protein/seed storage 2S albumin superfamily protein [Source:UniProtKB/TrEMBL;Acc:Q9FJ65]
AT3G05165		ns	ns	1.52197	1.34984	Major facilitator superfamily protein [Source:UniProtKB/TrEMBL;Acc:A0A1I9LTG5]
AT3G03190	GSTF11	ns	1.29225	ns	1.34929	Glutathione S-transferase F11 [Source:UniProtKB/Swiss-Prot;Acc:Q96324]
AT3G19710	BCAT4	ns	ns	1.35476	1.34879	Methionine aminotransferase BCAT4 [Source:UniProtKB/Swiss-Prot;Acc:Q9LE06]
AT5G44820		1.27084	ns	ns	1.34756	At5g44820 [Source:UniProtKB/TrEMBL;Acc:Q147R7]
AT1G64200	VHA-E3	ns	1.83349	2.47648	1.34722	vacuolar H+-ATPase subunit E isoform 3 [Source:TAIR;Acc:AT1G64200]
AT1G25220	ASB1	1.73543	1.11705	2.01674	1.34336	Anthranilate synthase beta subunit 1 [Source:UniProtKB/TrEMBL;Acc:F4IAW5]
AT1G61340		4.63424	2.52271	1.981	1.34066	F-box protein At1g61340 [Source:UniProtKB/Swiss-Prot;Acc:Q8GX77]
AT2G43000	JUB1	ns	ns	ns	1.33915	Transcription factor JUNGBRUNNEN 1 [Source:UniProtKB/Swiss-Prot;Acc:Q9SK55]
AT2G15220		1.60487	1.69179	ns	1.33807	At2g15220/F15A23.4 [Source:UniProtKB/TrEMBL;Acc:Q9SKL6]
AT5G45000		ns	ns	ns	1.33763	Disease resistance protein (TIR-NBS-LRR class) family [Source:UniProtKB/TrEMBL;Acc:Q56XU3]
AT5G01600	FER1	1.63974	1.17125	ns	1.33736	Ferritin-1, chloroplastic [Source:UniProtKB/Swiss-Prot;Acc:Q39101]
AT2G47870	GRXC12	ns	ns	ns	1.33328	Putative glutaredoxin-C12 [Source:UniProtKB/Swiss-Prot;Acc:O82254]
AT1G23730	BCA3	ns	ns	ns	1.33302	Beta carbonic anhydrase 3 [Source:UniProtKB/Swiss-Prot;Acc:Q9ZUC2]
AT5G45380	DUR3	ns	ns	ns	1.33274	DUR3 [Source:UniProtKB/TrEMBL;Acc:A0A178UG75]
AT1G14130		ns	1.44201	ns	1.33153	2-oxoglutarate (2OG) and Fe(II)-dependent oxygenase superfamily protein [Source:UniProtKB/TrEMBL;Acc:Q9XI75]
AT1G02460		ns	1.34119	1.44163	1.32972	At1g02460 [Source:UniProtKB/TrEMBL;Acc:Q9FWX5]
AT2G06255	EFL3	ns	ns	1.63749	1.329	Protein ELF4-LIKE 3 [Source:UniProtKB/Swiss-Prot;Acc:Q8S8F5]
AT5G44574		ns	ns	ns	1.32323	unknown protein; FUNCTIONS IN: molecular_function unknown; INVOLVED IN: biological_process unknown; LOCATED IN: endomembrane system; Has 6 Blast hits to 6 proteins in 2 species: Archae - 0; Bacteria - 0; Metazoa - 0; Fungi - 0; Plants - 6; Viruses - /.../her Eukaryotes - 0 (source: NCBI BLink). [Source:TAIR;Acc:AT5G44574]
AT5G43780	APS4	ns	ns	ns	1.32243	ATP sulfurylase 4, chloroplastic [Source:UniProtKB/Swiss-Prot;Acc:Q9S7D8]
AT1G10700	PRS3	1.30931	ns	1.87632	1.32219	Ribose-phosphate pyrophosphokinase 3, chloroplastic [Source:UniProtKB/Swiss-Prot;Acc:Q93Z66]
AT1G66880		1.66456	ns	1.07732	1.31949	Protein kinase superfamily protein [Source:TAIR;Acc:AT1G66880]
AT1G08050		2.39455	1.14911	ns	1.319	T6D22.13 [Source:UniProtKB/TrEMBL;Acc:Q9LN03]
AT3G19660		ns	ns	ns	1.31752	At3g19660 [Source:UniProtKB/TrEMBL;Acc:Q9LJN0]
ATMG00513	NAD5A	ns	ns	ns	1.31654	NADH dehydrogenase 5A [Source:TAIR;Acc:ATMG00513]
AT2G23170	GH3.3	1.05317	ns	ns	1.31337	Indole-3-acetic acid-amido synthetase GH3.3 [Source:UniProtKB/Swiss-Prot;Acc:O22190]
AT3G02020	AK3	ns	ns	1.3043	1.31301	Aspartokinase 3, chloroplastic [Source:UniProtKB/Swiss-Prot;Acc:Q9S702]
AT2G28650	ATEXO70H8	ns	2.15352	2.70657	1.30986	At2g28650 [Source:UniProtKB/TrEMBL;Acc:Q9SIB0]
AT2G16660		ns	ns	ns	1.30978	At2g16660/T24I21.7 [Source:UniProtKB/TrEMBL;Acc:Q9SLF1]
AT3G50770	CML41	ns	-1.71015	1.20871	1.30836	Probable calcium-binding protein CML41 [Source:UniProtKB/Swiss-Prot;Acc:Q8L3R2]
AT2G21660	RBG7	ns	ns	ns	1.30706	Glycine-rich RNA-binding protein 7 [Source:UniProtKB/Swiss-Prot;Acc:Q03250]
AT1G73480		2.00473	2.10607	1.87936	1.30545	Alpha/beta-Hydrolases superfamily protein [Source:UniProtKB/TrEMBL;Acc:Q94AM5]
AT3G53980		ns	ns	ns	1.30535	At3g53980 [Source:UniProtKB/TrEMBL;Acc:Q9M329]
AT5G54610	BAD1	ns	ns	ns	1.3053	Ankyrin repeat-containing protein BDA1 [Source:UniProtKB/Swiss-Prot;Acc:Q8GYH5]
AT1G16850		2.48107	2.56201	1.77265	1.30475	At1g16880 [Source:UniProtKB/TrEMBL;Acc:Q9FE54]
AT1G04770		ns	ns	ns	1.30244	Protein SULFUR DEFICIENCY-INDUCED 2 [Source:UniProtKB/Swiss-Prot;Acc:Q8L730]
AT1G13280	AOC4	ns	ns	1.55557	1.30061	Allene oxide cyclase 4, chloroplastic [Source:UniProtKB/Swiss-Prot;Acc:Q93ZC5]
AT5G67340	PUB2	1.85358	ns	1.04027	1.30001	U-box domain-containing protein 2 [Source:UniProtKB/Swiss-Prot;Acc:Q5XEZ8]
AT1G51090		3.79709	4.27915	1.892	1.29964	Heavy metal transport/detoxification superfamily protein [Source:UniProtKB/TrEMBL;Acc:Q9C684]
AT4G22212		ns	ns	ns	1.29948	Defensin-like protein 98 [Source:UniProtKB/Swiss-Prot;Acc:Q94AZ8]
AT1G19300	GATL1	1.32815	1.62296	1.60693	1.29784	Probable galacturonosyltransferase-like 1 [Source:UniProtKB/Swiss-Prot;Acc:Q9LN68]
AT1G54040	ESP	ns	ns	1.31571	1.29783	Epithiospecifier protein [Source:UniProtKB/Swiss-Prot;Acc:Q8RY71]
AT3G14050	RSH2	1.97044	ns	1.41608	1.29777	Probable GTP diphosphokinase RSH2, chloroplastic [Source:UniProtKB/Swiss-Prot;Acc:Q9LVJ3]
AT3G07650	COL9	ns	ns	ns	1.29626	AT3G07650 protein [Source:UniProtKB/TrEMBL;Acc:A1A6H1]
AT3G19500	BHLH113	1.12677	ns	1.62751	1.29565	Transcription factor bHLH113 [Source:UniProtKB/Swiss-Prot;Acc:Q9LT67]
AT3G21230	4CL4	ns	ns	1.70151	1.29463	4-coumarate--CoA ligase 4 [Source:UniProtKB/Swiss-Prot;Acc:Q9LU36]
AT3G13910		ns	ns	1.2077	1.2934	Protein of unknown function (DUF3511) [Source:TAIR;Acc:AT3G13910]
AT3G57700		2.47752	1.16745	ns	1.29163	Protein kinase superfamily protein [Source:UniProtKB/TrEMBL;Acc:Q9SVY4]
AT4G27870		ns	ns	1.36762	1.29107	Vacuolar iron transporter (VIT) family protein [Source:TAIR;Acc:AT4G27870]
AT5G54490	PBP1	3.08249	1.62649	2.44887	1.29025	PBP1 [Source:UniProtKB/TrEMBL;Acc:A0A178URF6]
AT1G14370	PBL2	2.01593	ns	1.26654	1.28846	PBL2 [Source:UniProtKB/TrEMBL;Acc:A0A178WI52]
AT5G44720		ns	ns	1.86271	1.28825	Molybdenum cofactor sulfurase family protein [Source:UniProtKB/TrEMBL;Acc:O48588]
AT5G48540	CRRSP55	2.22136	1.49774	1.58296	1.28741	Cysteine-rich repeat secretory protein 55 [Source:UniProtKB/Swiss-Prot;Acc:Q9LV60]
AT3G16330		1.69467	1.97815	1.96262	1.28616	At3g16330 [Source:UniProtKB/TrEMBL;Acc:O04324]
AT1G16410	CYP79F1	ns	ns	1.37921	1.28423	Dihomomethionine N-hydroxylase [Source:UniProtKB/Swiss-Prot;Acc:Q949U1]
AT1G36370	SHM7	ns	ns	ns	1.28395	Serine hydroxymethyltransferase 7 [Source:UniProtKB/Swiss-Prot;Acc:Q84WV0]
AT1G35720	ANN1	ns	ns	ns	1.28253	Annexin [Source:UniProtKB/TrEMBL;Acc:A0A178WGZ8]
AT1G17170	GSTU24	ns	ns	ns	1.28244	Glutathione S-transferase U24 [Source:UniProtKB/Swiss-Prot;Acc:Q9SHH6]
AT3G55980	SZF1	3.62964	1.56803	2.02447	1.28217	Salt-inducible zinc finger 1 [Source:UniProtKB/TrEMBL;Acc:A0A1I9LNJ4]
AT1G61810	BGLU45	ns	ns	1.06947	1.28124	Beta-glucosidase 45 [Source:UniProtKB/TrEMBL;Acc:F4HVG0]
AT3G19030		2.4728	1.21892	1.74735	1.28094	AT3g19030/K13E13_15 [Source:UniProtKB/TrEMBL;Acc:Q9LJ63]
AT3G55940	PLC7	1.11225	1.04749	1.68909	1.27855	Phosphoinositide phospholipase C 7 [Source:UniProtKB/Swiss-Prot;Acc:Q9LY51]
AT1G77885		ns	1.2512	2.10042	1.27846	Putative uncharacterized protein [Source:UniProtKB/TrEMBL;Acc:Q3E7C8]
AT1G47480	CXE2	ns	1.01375	ns	1.27825	Probable carboxylesterase 2 [Source:UniProtKB/Swiss-Prot;Acc:Q9SX78]
AT3G11010	AtRLP34	1.30175	ns	ns	1.27276	Putative disease resistance protein [Source:UniProtKB/TrEMBL;Acc:Q9SRL2]
AT2G30540	GRXS9	1.69601	ns	1.08518	1.27234	Monothiol glutaredoxin-S9 [Source:UniProtKB/Swiss-Prot;Acc:O04341]
AT4G22755	SMO1-3	ns	ns	ns	1.27203	SMO1-3 [Source:UniProtKB/TrEMBL;Acc:A0A178V2R2]
AT4G22680	MYB85	ns	ns	ns	1.26923	MYB transcription factor [Source:UniProtKB/TrEMBL;Acc:Q94GA6]
AT5G65140	TPPJ	1.38975	1.85082	1.39749	1.26801	Probable trehalose-phosphate phosphatase J [Source:UniProtKB/Swiss-Prot;Acc:Q5HZ05]
AT1G69360		ns	ns	1.66566	1.26588	Plant protein of unknown function (DUF863) [Source:TAIR;Acc:AT1G69360]
AT5G48380	BIR1	2.20864	1.42023	1.11946	1.26432	Probably inactive leucine-rich repeat receptor-like protein kinase At5g48380 [Source:UniProtKB/Swiss-Prot;Acc:Q9ASS4]
AT2G15042		1.40889	ns	ns	1.26417	Leucine-rich repeat (LRR) family protein [Source:TAIR;Acc:AT2G15042]
AT1G01340	CNGC10	2.46907	1.29502	1.3089	1.26254	Probable cyclic nucleotide-gated ion channel 10 [Source:UniProtKB/Swiss-Prot;Acc:Q9LNJ0]
AT4G26060		ns	ns	ns	1.2618	At4g26060 [Source:UniProtKB/TrEMBL;Acc:Q9SZI0]
AT3G08040	DTX43	ns	ns	ns	1.2611	Protein DETOXIFICATION 43 [Source:UniProtKB/Swiss-Prot;Acc:Q9SFB0]
AT1G17250	AtRLP3	ns	ns	ns	1.26026	RLP3 [Source:UniProtKB/TrEMBL;Acc:A0A178WD64]
AT3G23870		ns	ns	1.18248	1.25895	Probable magnesium transporter NIPA1 [Source:UniProtKB/Swiss-Prot;Acc:Q9LIR9]
AT5G17760		1.06996	1.03265	1.24071	1.25699	AAA-ATPase At5g17760 [Source:UniProtKB/Swiss-Prot;Acc:Q9FN75]
AT2G25450	GSL-OH	ns	ns	1.53401	1.25543	Probable 2-oxoacid dependent dioxygenase [Source:UniProtKB/Swiss-Prot;Acc:Q9SKK4]
AT1G08890	SUGTL4	1.40217	1.02606	ns	1.25423	Sugar transporter ERD6-like 1 [Source:UniProtKB/Swiss-Prot;Acc:Q9SCW7]
AT4G34710	SPE2	ns	1.57358	2.50057	1.25296	Arginine decarboxylase 2 [Source:UniProtKB/Swiss-Prot;Acc:O23141]
AT4G15975		3.65497	ns	1.67318	1.25289	RING/U-box superfamily protein [Source:TAIR;Acc:AT4G15975]
AT1G67810	SUFE2	ns	ns	ns	1.25154	SufE-like protein 2, chloroplastic [Source:UniProtKB/Swiss-Prot;Acc:Q9FXE3]
AT4G12470	AZI1	ns	ns	ns	1.25102	pEARLI1-like lipid transfer protein 1 [Source:UniProtKB/Swiss-Prot;Acc:Q9SU35]
AT2G34140	CDF4	ns	ns	1.03435	1.25079	Cyclic dof factor 4 [Source:UniProtKB/Swiss-Prot;Acc:O22967]
AT3G44720	ADT4	ns	1.23062	1.69303	1.24774	Arogenate dehydratase 4, chloroplastic [Source:UniProtKB/Swiss-Prot;Acc:O22241]
AT3G22235		ns	ns	-1.20404	1.24549	Cysteine-rich TM module stress tolerance protein [Source:UniProtKB/TrEMBL;Acc:Q8W472]
AT1G32920		2.75225	1.46242	2.05064	1.24485	At1g32920/F9L11_25 [Source:UniProtKB/TrEMBL;Acc:Q93WI1]
AT1G71910		ns	ns	ns	1.24452	At1g71910 [Source:UniProtKB/TrEMBL;Acc:Q9C8X0]
AT5G01500	TAAC	ns	ns	1.73795	1.24356	Thylakoid ADP,ATP carrier protein, chloroplastic [Source:UniProtKB/Swiss-Prot;Acc:Q9M024]
AT4G40065		ns	ns	ns	1.24213	other RNA [Source:TAIR;Acc:AT4G40065]
AT2G21130	CYP19-2	ns	1.32812	ns	1.24171	Peptidyl-prolyl cis-trans isomerase CYP19-2 [Source:UniProtKB/Swiss-Prot;Acc:Q9SKQ0]
AT5G14200	IMDH3	ns	ns	1.47887	1.24123	3-isopropylmalate dehydrogenase [Source:UniProtKB/TrEMBL;Acc:Q5XF32]
AT1G31580	ECS1	ns	ns	ns	1.23978	CXc750 protein [Source:UniProtKB/TrEMBL;Acc:Q39066]
AT2G28420		ns	ns	ns	1.23738	Expressed protein [Source:UniProtKB/TrEMBL;Acc:Q9SKM8]
AT3G22890	APS1	ns	ns	1.6421	1.23717	ATP sulfurylase 1, chloroplastic [Source:UniProtKB/Swiss-Prot;Acc:Q9LIK9]
AT1G60270	BGLU6	1.24655	2.37121	2.17472	1.23541	Putative beta-glucosidase 6 [Source:UniProtKB/Swiss-Prot;Acc:Q682B4]
AT2G47780		1.76824	2.16239	2.22193	1.23481	REF/SRPP-like protein At2g47780 [Source:UniProtKB/Swiss-Prot;Acc:O82246]
AT5G24160	SQE6	ns	ns	1.21143	1.23432	Squalene epoxidase 6 [Source:UniProtKB/Swiss-Prot;Acc:O65402]
AT5G01840	OFP1	ns	1.86477	2.57854	1.23385	Transcription repressor OFP1 [Source:UniProtKB/Swiss-Prot;Acc:Q9LZW2]
AT1G14240	APY3	ns	ns	1.29384	1.23339	Probable apyrase 3 [Source:UniProtKB/Swiss-Prot;Acc:Q9XI62]
AT5G59220	SAG113	2.56025	1.73116	2.26792	1.23307	Probable protein phosphatase 2C 78 [Source:UniProtKB/Swiss-Prot;Acc:Q9FIF5]
AT5G23510		1.66308	ns	ns	1.23073	unknown protein; BEST Arabidopsis thaliana protein match is: unknown protein (TAIR:AT5G23490.1); Has 35333 Blast hits to 34131 proteins in 2444 species: Archae - 798; Bacteria - 22429; Metazoa - 974; Fungi - 991; Plants - 531; Viruses - 0; Other Euk /.../s - 9610 (source: NCBI BLink). [Source:TAIR;Acc:AT5G23510]
AT1G18590	SOT17	ns	1.09706	1.70801	1.23011	Sulfotransferase [Source:UniProtKB/TrEMBL;Acc:A0A178WDI6]
AT4G02280	SUS3	ns	1.08176	1.22714	1.23001	Sucrose synthase (Fragment) [Source:UniProtKB/TrEMBL;Acc:W8Q6L8]
AT5G65090	IP5P5	ns	ns	ns	1.23001	Type I inositol polyphosphate 5-phosphatase 5 [Source:UniProtKB/Swiss-Prot;Acc:Q66GQ6]
AT1G15150	DTX10	1.02743	ns	1.97213	1.22927	Protein DETOXIFICATION 10 [Source:UniProtKB/Swiss-Prot;Acc:Q8VYL8]
AT2G33580	LYK5	2.58091	1.06643	1.57426	1.22873	Protein LYK5 [Source:UniProtKB/Swiss-Prot;Acc:O22808]
AT2G36650		1.65174	1.77721	1.86626	1.22779	CHUP1-like protein [Source:UniProtKB/TrEMBL;Acc:Q5BPR9]
AT3G46640	PCL1	ns	ns	ns	1.22587	Homeodomain-like superfamily protein [Source:UniProtKB/TrEMBL;Acc:F4J959]
AT2G32280		ns	ns	ns	1.2252	At2g32280 [Source:UniProtKB/TrEMBL;Acc:Q9ZV57]
AT5G17460		2.26693	2.1037	1.25534	1.22374	Glutamyl-tRNA (Gln) amidotransferase subunit C [Source:UniProtKB/TrEMBL;Acc:Q949X1]
AT1G69790	PBL18	1.61464	1.91831	1.64808	1.22296	Probable serine/threonine-protein kinase PBL18 [Source:UniProtKB/Swiss-Prot;Acc:Q5XF79]
AT3G14310	PME3	ns	ns	ns	1.22199	Pectinesterase/pectinesterase inhibitor 3 [Source:UniProtKB/Swiss-Prot;Acc:O49006]
AT1G70140	FH8	1.86404	ns	1.39515	1.22123	Formin-like protein 8 [Source:UniProtKB/Swiss-Prot;Acc:O04532]
AT3G19970		2.5765	1.3707	1.66947	1.21736	AT3g19970/MZE19_2 [Source:UniProtKB/TrEMBL;Acc:Q9LHE8]
AT3G09020		ns	-1.31421	ns	1.21528	Alpha 1,4-glycosyltransferase family protein [Source:UniProtKB/TrEMBL;Acc:Q9S790]
AT1G45201	ATTLL1	ns	ns	1.38775	1.21492	triacylglycerol lipase-like 1 [Source:TAIR;Acc:AT1G45201]
AT2G30550		ns	ns	1.04748	1.21398	Phospholipase A1-Igamma2, chloroplastic [Source:UniProtKB/Swiss-Prot;Acc:Q3EBR6]
AT4G01010	CNGC13	1.86202	ns	ns	1.21356	Putative cyclic nucleotide-gated ion channel 13 [Source:UniProtKB/Swiss-Prot;Acc:Q9LD40]
ATMG00510	NAD7	ns	ns	ns	1.21349	Nad7 [Source:UniProtKB/TrEMBL;Acc:G1C2X4]
AT5G24530	DMR6	1.34244	1.24872	ns	1.21161	Protein DOWNY MILDEW RESISTANCE 6 [Source:UniProtKB/Swiss-Prot;Acc:Q9FLV0]
AT1G71880	SUC1	1.98365	ns	1.31584	1.21103	Sucrose transport protein SUC1 [Source:UniProtKB/Swiss-Prot;Acc:Q39232]
AT3G16430	PBP2	ns	ns	1.37006	1.2109	PYK10-binding protein 2 [Source:UniProtKB/Swiss-Prot;Acc:O04313]
AT2G43020	PAO2	ns	1.42675	1.48505	1.21024	Probable polyamine oxidase 2 [Source:UniProtKB/Swiss-Prot;Acc:Q9SKX5]
AT4G37690	GT6	1.62736	ns	ns	1.20877	Glycosyltransferase 6 [Source:UniProtKB/Swiss-Prot;Acc:Q9SZG1]
AT2G19450	DGAT1	ns	ns	ns	1.20829	Diacylglycerol O-acyltransferase 1 [Source:UniProtKB/Swiss-Prot;Acc:Q9SLD2]
AT5G53870	ENODL1	ns	1.15164	1.06886	1.20826	At5g53870 [Source:UniProtKB/TrEMBL;Acc:Q9FN39]
AT2G45210	SAUR36	ns	ns	ns	1.20747	Auxin-responsive protein SAUR36 [Source:UniProtKB/Swiss-Prot;Acc:O22150]
AT3G14060		ns	ns	ns	1.20673	At3g14060 [Source:UniProtKB/TrEMBL;Acc:Q9LVJ2]
AT2G35290		4.24969	2.19776	1.82043	1.20671	At2g35290 [Source:UniProtKB/TrEMBL;Acc:Q8GWV0]
AT3G10260		ns	1.0778	1.69376	1.20596	Reticulon family protein [Source:TAIR;Acc:AT3G10260]
AT1G07620	ATOBGM	1.14443	ns	ns	1.20276	GTP-binding protein Obg/CgtA [Source:TAIR;Acc:AT1G07620]
AT3G19550		ns	ns	ns	1.20089	Glutamate racemase [Source:UniProtKB/TrEMBL;Acc:Q8LEN7]
AT2G35150	EXL7	ns	ns	ns	1.19966	EXL7 [Source:UniProtKB/TrEMBL;Acc:A0A178VYH7]
AT2G40140	CZF1	2.17443	ns	1.35861	1.19836	Zinc finger CCCH domain-containing protein 29 [Source:UniProtKB/Swiss-Prot;Acc:Q9XEE6]
AT3G18080	BGLU44	ns	ns	ns	1.19685	Beta-glucosidase 44 [Source:UniProtKB/Swiss-Prot;Acc:Q9LV33]
AT1G30530	UGT78D1	ns	ns	1.70235	1.19148	Glycosyltransferase (Fragment) [Source:UniProtKB/TrEMBL;Acc:W8PVA4]
AT5G50950	FUM2	ns	ns	1.41454	1.18896	AT5G50950 protein [Source:UniProtKB/TrEMBL;Acc:B9DFR5]
AT4G23680		ns	ns	1.28575	1.18709	AT4g23680/F9D16_150 [Source:UniProtKB/TrEMBL;Acc:Q9SUQ9]
AT2G36270	ABI5	2.04338	ns	ns	1.18644	Basic-leucine zipper (bZIP) transcription factor family protein [Source:TAIR;Acc:AT2G36270]
AT5G23010	MAM1	ns	ns	1.37162	1.18247	methylthioalkylmalate synthase 1 [Source:TAIR;Acc:AT5G23010]
AT3G23170		3.0114	1.96819	1.22013	1.18165	At3g23170 [Source:UniProtKB/TrEMBL;Acc:Q9LTD3]
AT4G15233	ABCG42	1.48763	ns	ns	1.18104	ABC transporter G family member 42 [Source:UniProtKB/Swiss-Prot;Acc:Q7PC82]
AT1G24625	ZFP7	ns	ns	1.23222	1.18041	Zinc finger protein 7 [Source:UniProtKB/Swiss-Prot;Acc:Q39266]
AT5G56980		3.59638	2.62569	1.84185	1.17994	unknown protein; FUNCTIONS IN: molecular_function unknown; INVOLVED IN: biological_process unknown; LOCATED IN: endomembrane system; EXPRESSED IN: 18 plant structures; EXPRESSED DURING: 12 growth stages; BEST Arabidopsis thaliana protein match is: u /.../ protein (TAIR:AT4G26130.1); Has 30201 Blast hits to 17322 proteins in 780 species: Archae - 12; Bacteria - 1396; Metazoa - 17338; Fungi - 3422;…
AT5G41740		3.41204	1.51776	ns	1.17835	Disease resistance protein (TIR-NBS-LRR class) family [Source:UniProtKB/TrEMBL;Acc:F4JYI4]
AT3G63050		1.13028	1.44739	1.28178	1.17785	unknown protein; BEST Arabidopsis thaliana protein match is: unknown protein (TAIR:AT2G48075.1); Has 30201 Blast hits to 17322 proteins in 780 species: Archae - 12; Bacteria - 1396; Metazoa - 17338; Fungi - 3422; Plants - 5037; Viruses - 0; Other Eu /.../es - 2996 (source: NCBI BLink). [Source:TAIR;Acc:AT3G63050]
AT3G11020	DREB2B	ns	ns	ns	1.17752	Dehydration-responsive element-binding protein 2B [Source:UniProtKB/Swiss-Prot;Acc:O82133]
AT1G78270	UGT85A4	ns	-1.47454	ns	1.17442	UDP-glycosyltransferase 85A4 [Source:UniProtKB/Swiss-Prot;Acc:Q9M9E7]
AT4G04810	MSRB4	ns	ns	ns	1.17283	Peptide methionine sulfoxide reductase B4 [Source:UniProtKB/Swiss-Prot;Acc:Q9M0Z5]
AT4G27070	TSB2	ns	ns	2.20318	1.17201	Tryptophan synthase [Source:UniProtKB/TrEMBL;Acc:Q0WS13]
AT3G22410		ns	ns	ns	1.17008	Sec14p-like phosphatidylinositol transfer family protein [Source:UniProtKB/TrEMBL;Acc:Q9LUV9]
AT1G23120		ns	ns	ns	1.16948	Polyketide cyclase/dehydrase and lipid transport superfamily protein [Source:TAIR;Acc:AT1G23120]
AT5G51585		ns	ns	ns	1.16848	Transmembrane protein [Source:UniProtKB/TrEMBL;Acc:A0A1P8BGC7]
AT1G05680	UGT74E2	ns	ns	ns	1.1673	Glycosyltransferase (Fragment) [Source:UniProtKB/TrEMBL;Acc:A0A0K1SBE8]
AT3G62580		ns	ns	1.31692	1.16648	Late embryogenesis abundant protein (LEA) family protein [Source:UniProtKB/TrEMBL;Acc:F4IYB7]
ATMG00730	COX3	ns	ns	ns	1.1655	cytochrome c oxidase subunit 3 [Source:TAIR;Acc:ATMG00730]
AT2G46440	CNGC11	1.01538	ns	ns	1.16528	Cyclic nucleotide-gated ion channel 11 [Source:UniProtKB/Swiss-Prot;Acc:Q9SKD6]
AT4G27280		3.67528	2.13328	2.19148	1.16307	AT4g27280/M4I22_90 [Source:UniProtKB/TrEMBL;Acc:O81831]
AT1G43910		1.85236	1.14503	ns	1.16229	AAA-ATPase At1g43910 [Source:UniProtKB/Swiss-Prot;Acc:Q9LP11]
AT4G15236		1.33685	ns	ns	1.16077	ABC-2 and Plant PDR ABC-type transporter family protein [Source:TAIR;Acc:AT4G15236]
AT4G21570		2.76844	ns	2.04902	1.15837	Protein of unknown function (DUF300) [Source:TAIR;Acc:AT4G21570]
AT3G54990	SMZ	1.15713	2.47218	2.17405	1.15669	AP2-like ethylene-responsive transcription factor SMZ [Source:UniProtKB/Swiss-Prot;Acc:Q6PV68]
AT1G53100		ns	ns	1.09586	1.1552	At1g53100 [Source:UniProtKB/TrEMBL;Acc:Q6DBE8]
AT3G12830	SAUR72	1.17043	ns	ns	1.15515	Auxin-responsive protein SAUR72 [Source:UniProtKB/Swiss-Prot;Acc:Q9LTV3]
AT2G29720	CTF2B	2.79384	1.42268	ns	1.15147	FAD/NAD(P)-binding oxidoreductase family protein [Source:UniProtKB/TrEMBL;Acc:O82384]
AT5G25640		1.0686	ns	ns	1.14906	Rhomboid-related intramembrane serine protease family protein [Source:TAIR;Acc:AT5G25640]
AT3G47780	ABCA7	1.59925	ns	1.40395	1.14623	ABC transporter A family member 7 [Source:UniProtKB/Swiss-Prot;Acc:Q9STT5]
AT5G63980	SAL1	1.06427	ns	1.5606	1.14315	SAL1 phosphatase [Source:UniProtKB/Swiss-Prot;Acc:Q42546]
AT3G48020		ns	ns	ns	1.1426	At3g48020 [Source:UniProtKB/TrEMBL;Acc:Q9SU65]
AT1G65820		ns	ns	ns	1.14156	Microsomal glutathione s-transferase [Source:UniProtKB/TrEMBL;Acc:F4IBL0]
AT3G60490	ERF035	ns	1.14529	ns	1.14058	Ethylene-responsive transcription factor ERF035 [Source:UniProtKB/Swiss-Prot;Acc:Q9M210]
AT1G64360		ns	ns	ns	1.13975	At1g64360 [Source:UniProtKB/TrEMBL;Acc:Q9C7W0]
AT1G35710		1.77262	ns	ns	1.13925	Probable leucine-rich repeat receptor-like protein kinase At1g35710 [Source:UniProtKB/Swiss-Prot;Acc:Q9LP24]
AT5G67488		ns	1.66642	1.62421	1.13466	other RNA [Source:TAIR;Acc:AT5G67488]
AT5G63130		2.11199	1.34584	1.50863	1.13227	At5g63130 [Source:UniProtKB/TrEMBL;Acc:Q9FML0]
AT3G12520	SULTR4;2	ns	ns	ns	1.13126	Probable sulfate transporter 4.2 [Source:UniProtKB/Swiss-Prot;Acc:Q8GYH8]
ATMG01130	ORF106F	ns	ns	ns	1.12959	Uncharacterized mitochondrial protein AtMg01130 [Source:UniProtKB/Swiss-Prot;Acc:P92544]
AT1G33610		3.51084	1.93235	1.72367	1.1289	Leucine-rich repeat (LRR) family protein [Source:UniProtKB/TrEMBL;Acc:F4HR91]
AT3G06035		ns	ns	1.19059	1.12659	Putative uncharacterized protein At3g06035 [Source:UniProtKB/TrEMBL;Acc:Q0WSE0]
AT3G27210	Y-2	1.53836	ns	1.0474	1.1256	Uncharacterized protein At3g27210 [Source:UniProtKB/Swiss-Prot;Acc:Q9LK32]
AT2G30720		1.0262	ns	1.6421	1.12541	At2g30720 [Source:UniProtKB/TrEMBL;Acc:Q6AWX1]
AT1G26450		ns	ns	ns	1.1243	Carbohydrate-binding X8 domain-containing protein [Source:UniProtKB/Swiss-Prot;Acc:Q9FZD0]
AT3G52820	PAP22	ns	ns	ns	1.12367	Purple acid phosphatase 22 [Source:UniProtKB/Swiss-Prot;Acc:Q8S340]
AT5G58400	PER68	ns	ns	1.7088	1.12336	Peroxidase 68 [Source:UniProtKB/Swiss-Prot;Acc:Q9LVL1]
AT4G29930	BHLH27	1.88589	2.7608	2.65559	1.12094	Transcription factor bHLH27 [Source:UniProtKB/Swiss-Prot;Acc:Q700E3]
AT2G41480	PER25	ns	ns	1.40444	1.12037	Peroxidase 25 [Source:UniProtKB/Swiss-Prot;Acc:O80822]
AT5G60890	MYB34	1.17295	1.29325	1.57838	1.12012	Transcription factor MYB34 [Source:UniProtKB/Swiss-Prot;Acc:O64399]
AT4G01540	NAC68	ns	ns	ns	1.11973	NAC domain-containing protein 68 [Source:UniProtKB/Swiss-Prot;Acc:A8MQY1]
AT1G51820		3.60213	2.37814	1.52325	1.11946	Probable LRR receptor-like serine/threonine-protein kinase At1g51820 [Source:UniProtKB/Swiss-Prot;Acc:C0LGG3]
AT1G23840		1.72146	ns	ns	1.11554	At1g23840/F5O8_37 [Source:UniProtKB/TrEMBL;Acc:Q9ZUB1]
AT1G52720		1.30757	1.11859	2.16234	1.11319	At1g52720 [Source:UniProtKB/TrEMBL;Acc:Q9SSS6]
AT1G16510	SAUR41	ns	ns	1.05282	1.11271	Auxin-responsive protein SAUR41 [Source:UniProtKB/Swiss-Prot;Acc:Q9SA49]
AT5G62150		ns	ns	ns	1.11202	At5g62150 [Source:UniProtKB/TrEMBL;Acc:Q9FIS3]
AT5G13800	PPH	ns	ns	1.41103	1.11184	pheophytinase [Source:TAIR;Acc:AT5G13800]
AT4G11521	CRK34	2.6289	ns	ns	1.11	Putative cysteine-rich receptor-like protein kinase 34 [Source:UniProtKB/Swiss-Prot;Acc:Q8LPI0]
AT1G67970	HSFA8	1.36594	ns	ns	1.10808	Heat stress transcription factor A-8 [Source:UniProtKB/Swiss-Prot;Acc:Q9S7U5]
AT3G55130	ABCG19	ns	1.22309	1.40192	1.1058	ABC transporter G family member 19 [Source:UniProtKB/Swiss-Prot;Acc:Q9M3D6]
AT1G58200	MSL3	1.31625	ns	1.51426	1.10474	Mechanosensitive ion channel protein 3, chloroplastic [Source:UniProtKB/Swiss-Prot;Acc:Q8L7W1]
AT1G75290		ns	ns	1.19479	1.10444	NAD(P)-binding Rossmann-fold superfamily protein [Source:TAIR;Acc:AT1G75290]
AT4G27970	SLAH2	1.89603	1.06338	ns	1.1035	S-type anion channel SLAH2 [Source:UniProtKB/Swiss-Prot;Acc:Q9ASQ7]
AT5G23850		1.17786	1.29785	1.11969	1.10294	At5g23850 [Source:UniProtKB/TrEMBL;Acc:Q9FF95]
AT1G13990		ns	ns	ns	1.10282	unknown protein; FUNCTIONS IN: molecular_function unknown; INVOLVED IN: biological_process unknown; LOCATED IN: chloroplast; EXPRESSED IN: 23 plant structures; EXPRESSED DURING: 13 growth stages; CONTAINS InterPro DOMAIN/s: Protein of unknown functi /.../3110 (InterPro:IPR021503); Has 25 Blast hits to 25 proteins in 8 species: Archae - 0; Bacteria - 0; Metazoa - 0; Fungi - 0; Plants - 25; Viruses…
AT4G34135	UGT73B2	1.73418	ns	ns	1.1012	UDP-glucosyl transferase 73B2 [Source:UniProtKB/Swiss-Prot;Acc:Q94C57]
AT5G26030	FC1	2.03708	1.03869	1.45919	1.1011	Ferrochelatase-1, chloroplastic/mitochondrial [Source:UniProtKB/Swiss-Prot;Acc:P42043]
AT5G10695		2.17102	ns	1.07956	1.10084	Methionyl-tRNA synthetase [Source:UniProtKB/TrEMBL;Acc:Q8RXY3]
AT5G27380	GSH2	ns	ns	1.14358	1.09989	Glutathione synthetase, chloroplastic [Source:UniProtKB/Swiss-Prot;Acc:P46416]
AT5G18130		ns	ns	ns	1.09697	Gb [Source:UniProtKB/TrEMBL;Acc:Q9FK57]
AT3G20390		ns	ns	ns	1.09459	Endoribonuclease L-PSP family protein [Source:UniProtKB/TrEMBL;Acc:A0A1I9LS34]
AT5G59550		1.44789	ns	1.39437	1.09324	zinc finger (C3HC4-type RING finger) family protein [Source:TAIR;Acc:AT5G59550]
AT5G45280	PAE11	2.34218	ns	1.79842	1.09153	Pectin acetylesterase 11 [Source:UniProtKB/Swiss-Prot;Acc:Q9FH82]
AT1G63720		1.04854	ns	1.22853	1.09127	At1g63720/F24D7_9 [Source:UniProtKB/TrEMBL;Acc:Q93W23]
AT2G15830		ns	ns	ns	1.09075	At2g15830 [Source:UniProtKB/TrEMBL;Acc:Q9XIL6]
AT1G25370		1.47596	ns	ns	1.08952	Putative uncharacterized protein [Source:UniProtKB/TrEMBL;Acc:Q8LFI6]
AT3G28940	AIG2B	ns	ns	ns	1.0887	Protein AIG2 B [Source:UniProtKB/Swiss-Prot;Acc:Q9MBH2]
AT2G40080	ELF4	ns	-1.11192	ns	1.08596	Protein EARLY FLOWERING 4 [Source:UniProtKB/Swiss-Prot;Acc:O04211]
AT1G14170		ns	ns	ns	1.08515	F7A19.25 protein [Source:UniProtKB/TrEMBL;Acc:Q9XI71]
AT1G55210	DIR20	ns	ns	1.21226	1.08252	Dirigent protein 20 [Source:UniProtKB/Swiss-Prot;Acc:Q9C891]
AT2G44500	OFUT20	3.337	1.37636	ns	1.08151	O-fucosyltransferase 20 [Source:UniProtKB/Swiss-Prot;Acc:O64884]
AT2G38465		ns	1.07945	ns	1.08071	Expressed protein [Source:UniProtKB/TrEMBL;Acc:Q8S8P4]
AT4G11370	RHA1A	ns	ns	ns	1.07948	Probable E3 ubiquitin-protein ligase RHA1A [Source:UniProtKB/Swiss-Prot;Acc:Q9SUS4]
AT5G62850	SWEET5	ns	ns	1.24995	1.0787	Bidirectional sugar transporter SWEET5 [Source:UniProtKB/Swiss-Prot;Acc:Q9FM10]
AT3G08870		ns	ns	ns	1.07854	Concanavalin A-like lectin protein kinase family protein [Source:UniProtKB/TrEMBL;Acc:A0A1I9LTB8]
AT3G12500	CHI-B	ns	ns	ns	1.07805	Basic endochitinase B [Source:UniProtKB/Swiss-Prot;Acc:P19171]
AT5G41315	GL3	ns	1.53679	2.14872	1.07791	Basic helix-loop-helix (BHLH) DNA-binding superfamily protein [Source:UniProtKB/TrEMBL;Acc:A0A1R7T3F7]
AT2G02010	GAD4	ns	1.27627	1.59681	1.0778	glutamate decarboxylase 4 [Source:TAIR;Acc:AT2G02010]
AT5G67150		ns	1.26637	1.63486	1.07596	Anthranilate N-hydroxycinnamoyl/benzoyltransferase-like protein [Source:UniProtKB/TrEMBL;Acc:Q9FH98]
AT5G26270		ns	ns	ns	1.07531	unknown protein; Has 1807 Blast hits to 1807 proteins in 277 species: Archae - 0; Bacteria - 0; Metazoa - 736; Fungi - 347; Plants - 385; Viruses - 0; Other Eukaryotes - 339 (source: NCBI BLink). [Source:TAIR;Acc:AT5G26270]
AT1G32690		ns	1.01914	ns	1.07433	At1g32690 [Source:UniProtKB/TrEMBL;Acc:Q6NNH5]
AT1G67865		ns	ns	ns	1.07392	At1g67862/At1g67862 [Source:UniProtKB/TrEMBL;Acc:Q941E9]
AT5G20190		2.08581	1.53641	1.49356	1.07192	Tetratricopeptide repeat (TPR)-like superfamily protein [Source:UniProtKB/TrEMBL;Acc:F4K464]
AT3G13100	ABCC7	1.54623	1.3437	1.72608	1.06828	ABC transporter C family member 7 [Source:UniProtKB/Swiss-Prot;Acc:Q9LK62]
AT1G67070	PMI2	ns	1.8404	2.64664	1.06527	Mannose-6-phosphate isomerase 2 [Source:UniProtKB/Swiss-Prot;Acc:Q9FZH5]
AT1G23010	LPR1	ns	ns	ns	1.06475	Multicopper oxidase LPR1 [Source:UniProtKB/Swiss-Prot;Acc:F4I4K5]
AT3G05200	ATL6	1.41057	ns	ns	1.06253	E3 ubiquitin-protein ligase ATL6 [Source:UniProtKB/Swiss-Prot;Acc:Q8RXX9]
AT1G22380	UGT85A3	ns	ns	1.90971	1.06198	Glycosyltransferase (Fragment) [Source:UniProtKB/TrEMBL;Acc:W8PW16]
AT5G18860		ns	ns	1.19838	1.06193	AT5g18860/F17K4_110 [Source:UniProtKB/TrEMBL;Acc:Q8RY23]
AT2G23810	TET8	2.61924	ns	1.4755	1.05889	TET8 [Source:UniProtKB/TrEMBL;Acc:A0A178VYI5]
AT3G59710		ns	ns	2.11196	1.0547	NAD(P)-binding Rossmann-fold superfamily protein [Source:UniProtKB/TrEMBL;Acc:A0A1I9LQ55]
AT1G63840		ns	ns	ns	1.05466	At1g63840/T12P18_14 [Source:UniProtKB/TrEMBL;Acc:Q9CAJ8]
AT2G37040	PAL1	ns	ns	1.85419	1.05292	Phenylalanine ammonia-lyase 1 [Source:UniProtKB/Swiss-Prot;Acc:P35510]
AT2G17840	ERD7	3.01922	2.30917	1.29629	1.05006	Protein EARLY-RESPONSIVE TO DEHYDRATION 7, chloroplastic [Source:UniProtKB/Swiss-Prot;Acc:O48832]
AT3G05360	RLP30	ns	ns	ns	1.04912	Receptor like protein 30 [Source:UniProtKB/Swiss-Prot;Acc:Q9MA83]
AT1G55450		3.42064	ns	ns	1.04867	S-adenosyl-L-methionine-dependent methyltransferases superfamily protein [Source:UniProtKB/TrEMBL;Acc:F4I0B5]
AT4G34180		ns	ns	ns	1.04853	AT4g34180/F28A23_60 [Source:UniProtKB/TrEMBL;Acc:Q93V74]
AT4G26270	PFK3	ns	ns	ns	1.04839	ATP-dependent 6-phosphofructokinase 3 [Source:UniProtKB/Swiss-Prot;Acc:Q94AA4]
AT1G72140	NPF5.12	ns	ns	1.03182	1.04785	Protein NRT1/ PTR FAMILY 5.12 [Source:UniProtKB/Swiss-Prot;Acc:Q9C7U1]
AT2G26740	ATSEH	ns	ns	1.25889	1.04776	ATsEH [Source:UniProtKB/TrEMBL;Acc:Q42566]
AT2G37980	OFUT19	2.80899	ns	ns	1.0469	O-fucosyltransferase 19 [Source:UniProtKB/Swiss-Prot;Acc:Q9SH89]
AT1G61360		1.91312	ns	ns	1.04641	Serine/threonine-protein kinase [Source:UniProtKB/TrEMBL;Acc:A0A178W9H1]
AT4G11850	PLDGAMMA1	1.73298	ns	ns	1.04549	Phospholipase D gamma 1 [Source:UniProtKB/Swiss-Prot;Acc:Q9T053]
AT3G58710	WRKY69	ns	ns	ns	1.04408	WRKY69 [Source:UniProtKB/TrEMBL;Acc:A0A178V7K8]
AT2G46680	ATHB-7	1.02018	ns	1.46953	1.04399	Homeobox-leucine zipper protein ATHB-7 [Source:UniProtKB/Swiss-Prot;Acc:P46897]
AT5G20900	TIFY3B	1.02604	1.06932	1.30254	1.04345	Protein TIFY 3B [Source:UniProtKB/Swiss-Prot;Acc:Q9C5K8]
AT1G31173	MIR167D	ns	ns	ns	1.04164	MIR167D; miRNA [Source:TAIR;Acc:AT1G31173]
ENSRNA049757594	ath-MIR167d	ns	ns	ns	1.04164
AT3G58990	IPMI1	1.08675	1.08781	1.50267	1.04115	3-isopropylmalate dehydratase small subunit 2 [Source:UniProtKB/Swiss-Prot;Acc:Q9LYT7]
AT5G16380		ns	ns	ns	1.04092	Putative uncharacterized protein At5g16380 [Source:UniProtKB/TrEMBL;Acc:Q8VZN3]
AT1G28400		ns	ns	ns	1.03977	F3M18.16 [Source:UniProtKB/TrEMBL;Acc:Q9SGN8]
AT5G57110	ACA8	ns	ns	ns	1.03653	Calcium-transporting ATPase [Source:UniProtKB/TrEMBL;Acc:Q0WV19]
AT5G15490	UGD3	ns	ns	1.20754	1.03616	UDP-glucose 6-dehydrogenase [Source:UniProtKB/TrEMBL;Acc:A0A178UJW9]
AT1G68360	GIS3	ns	ns	ns	1.0336	Zinc finger protein GIS3 [Source:UniProtKB/Swiss-Prot;Acc:Q9C9H1]
AT3G08990		ns	ns	ns	1.03299	Protein yippee-like At3g08990 [Source:UniProtKB/Swiss-Prot;Acc:Q9SR97]
AT4G19230	CYP707A1	1.66953	1.28892	1.17194	1.03191	Cytochrome P450, family 707, subfamily A, polypeptide 1 [Source:UniProtKB/TrEMBL;Acc:A8MRX5]
AT2G37900	NPF5.6	ns	1.59464	1.1436	1.03081	Protein NRT1/ PTR FAMILY 5.6 [Source:UniProtKB/Swiss-Prot;Acc:P0CI03]
AT3G18830	PLT5	1.48489	ns	ns	1.02866	PMT5 [Source:UniProtKB/TrEMBL;Acc:A0A178V5Y2]
AT1G22570	NPF5.15	1.39588	ns	ns	1.028	Protein NRT1/ PTR FAMILY 5.15 [Source:UniProtKB/Swiss-Prot;Acc:Q9SK99]
AT4G24830		ns	ns	1.4427	1.02519	Argininosuccinate synthase, chloroplastic [Source:UniProtKB/Swiss-Prot;Acc:Q9SZX3]
AT1G20515		ns	ns	1.05128	1.02497	other RNA [Source:TAIR;Acc:AT1G20515]
AT2G17120	LYM2	1.36385	ns	1.06517	1.02432	LysM domain-containing GPI-anchored protein 2 [Source:UniProtKB/Swiss-Prot;Acc:O23006]
AT3G16560		ns	ns	1.29369	1.02101	Protein phosphatase 2C family protein [Source:UniProtKB/TrEMBL;Acc:A0A178VFN3]
AT1G76680	OPR1	1.84447	ns	ns	1.02074	12-oxophytodienoate reductase 1 [Source:UniProtKB/TrEMBL;Acc:F4I403]
AT2G46640		ns	ns	ns	1.02067	unknown protein; Has 19 Blast hits to 19 proteins in 7 species: Archae - 0; Bacteria - 0; Metazoa - 0; Fungi - 0; Plants - 17; Viruses - 0; Other Eukaryotes - 2 (source: NCBI BLink). [Source:TAIR;Acc:AT2G46640]
AT5G44005		ns	ns	ns	1.02024	At5g44005 [Source:UniProtKB/TrEMBL;Acc:Q84WM1]
AT5G11150	ATVAMP713	ns	ns	ns	1.02007	vesicle-associated membrane protein 713 [Source:TAIR;Acc:AT5G11150]
AT3G28007	SWEET4	1.80033	2.48464	1.85194	1.01765	Bidirectional sugar transporter SWEET4 [Source:UniProtKB/Swiss-Prot;Acc:Q944M5]
AT5G56760	SAT5	ns	1.02657	1.49348	1.01664	Serine acetyltransferase 5 [Source:UniProtKB/Swiss-Prot;Acc:Q42538]
AT2G18950	HPT1	ns	ns	1.41188	1.01602	Homogentisate phytyltransferase 1, chloroplastic [Source:UniProtKB/Swiss-Prot;Acc:Q8VWJ1]
AT4G38550		2.33942	ns	ns	1.01489	Arabidopsis phospholipase-like protein (PEARLI 4) family [Source:TAIR;Acc:AT4G38550]
AT5G23240	DJC76	ns	ns	ns	1.0138	Chaperone protein dnaJ C76, chloroplastic [Source:UniProtKB/Swiss-Prot;Acc:Q9FMX6]
AT1G30040	GA2OX2	3.97523	2.02258	2.17152	1.01321	Gibberellin 2-beta-dioxygenase 2 [Source:UniProtKB/Swiss-Prot;Acc:Q9XFR9]
AT5G13320	PBS3	ns	ns	ns	1.00649	Auxin-responsive GH3 family protein [Source:TAIR;Acc:AT5G13320]
AT1G78370	GSTU20	ns	ns	1.16601	1.00619	Glutathione S-transferase U20 [Source:UniProtKB/Swiss-Prot;Acc:Q8L7C9]
AT2G38390	PER23	ns	ns	ns	1.00569	Peroxidase 23 [Source:UniProtKB/Swiss-Prot;Acc:O80912]
AT5G05140	MED26B	1.82275	ns	1.57556	1.00511	Probable mediator of RNA polymerase II transcription subunit 26b [Source:UniProtKB/Swiss-Prot;Acc:Q9FHK9]
AT5G40370		ns	ns	ns	1.00181	Glutaredoxin family protein [Source:UniProtKB/TrEMBL;Acc:B3H604]
AT4G16760	ACX1	ns	ns	1.64941	1.00172	Peroxisomal acyl-coenzyme A oxidase 1 [Source:UniProtKB/Swiss-Prot;Acc:O65202]
AT1G52690	LEA7	6.50098	6.74898	5.49388	ns	Late embryogenesis abundant protein 7 [Source:UniProtKB/Swiss-Prot;Acc:Q96270]
AT2G44810	DAD1	6.80667	5.92512	5.12801	ns	Phospholipase A(1) DAD1, chloroplastic [Source:UniProtKB/Swiss-Prot;Acc:Q948R1]
AT1G22810	ERF019	7.86502	4.005	4.73327	ns	Ethylene-responsive transcription factor ERF019 [Source:UniProtKB/Swiss-Prot;Acc:O80542]
AT5G12020	HSP17.6	ns	4.11444	4.20586	ns	17.6 kDa class II heat shock protein [Source:UniProtKB/Swiss-Prot;Acc:P29830]
AT5G39580	PER62	8.47102	4.62984	4.03206	ns	Peroxidase 62 [Source:UniProtKB/Swiss-Prot;Acc:Q9FKA4]
AT4G29600	CDA7	5.81449	4.3503	3.76468	ns	Cytidine deaminase 7 [Source:UniProtKB/Swiss-Prot;Acc:Q9SU87]
AT3G03341		3.06233	5.14017	3.43443	ns	Cold-regulated protein [Source:UniProtKB/TrEMBL;Acc:Q1G3B4]
AT1G19550		ns	3.03947	3.22534	ns	F18O14.31 [Source:UniProtKB/TrEMBL;Acc:Q9LN39]
AT5G45630		2.70555	2.52414	2.8623	ns	Putative uncharacterized protein [Source:UniProtKB/TrEMBL;Acc:Q9FK78]
AT2G27550	CEN	1.283	1.34185	2.50477	ns	Protein CENTRORADIALIS-like [Source:UniProtKB/Swiss-Prot;Acc:Q9ZNV5]
AT2G34360	DTX15	ns	1.58099	2.491	ns	Protein DETOXIFICATION 15 [Source:UniProtKB/Swiss-Prot;Acc:F4IHU9]
AT2G17660		3.65753	2.65136	2.43218	ns	At2g17660 [Source:UniProtKB/TrEMBL;Acc:Q9SEY4]
AT3G61920		ns	2.08097	2.39403	ns	At3g61920 [Source:UniProtKB/TrEMBL;Acc:Q9M273]
AT1G10370	GSTU17	ns	1.87485	2.36068	ns	Glutathione S-transferase U17 [Source:UniProtKB/Swiss-Prot;Acc:Q9FUS8]
AT5G54165		3.46669	3.07847	2.35003	ns	Avr9/Cf-9 rapidly elicited protein [Source:UniProtKB/TrEMBL;Acc:Q570N6]
AT3G55500	EXPA16	2.36826	3.70362	2.34527	ns	Expansin-A16 [Source:UniProtKB/Swiss-Prot;Acc:Q9M2S9]
AT1G13420	SOT8	1.88356	1.83539	2.299	ns	Cytosolic sulfotransferase 8 [Source:UniProtKB/Swiss-Prot;Acc:Q9FX56]
AT1G05100	MAPKKK18	2.8644	1.7405	2.28985	ns	Mitogen-activated protein kinase kinase kinase 18 [Source:UniProtKB/Swiss-Prot;Acc:Q9ZVP5]
AT1G60190	PUB19	2.82142	2.19123	2.26205	ns	U-box domain-containing protein 19 [Source:UniProtKB/Swiss-Prot;Acc:O80742]
AT4G08555		3.16773	ns	2.22327	ns	At4g08555 [Source:UniProtKB/TrEMBL;Acc:Q8GWL6]
AT1G03990	FAO1	ns	ns	2.16428	ns	Long-chain-alcohol oxidase FAO1 [Source:UniProtKB/Swiss-Prot;Acc:Q9ZWB9]
AT3G57157		2.58917	2.16394	2.16109	ns	other RNA [Source:TAIR;Acc:AT3G57157]
AT1G17830		ns	1.24702	2.10921	ns	At1g17830 [Source:UniProtKB/TrEMBL;Acc:Q9LMU5]
AT5G07990	CYP75B1	ns	ns	2.07287	ns	TT7 [Source:UniProtKB/TrEMBL;Acc:A0A178UNZ9]
AT4G33905		3.9802	1.942	2.00589	ns	AT4g33900 [Source:UniProtKB/TrEMBL;Acc:Q9FPH4]
AT2G29500	HSP17.6B	ns	1.60342	2.003	ns	17.6 kDa class I heat shock protein 2 [Source:UniProtKB/Swiss-Prot;Acc:Q9ZW31]
AT1G53540	HSP17.6C	ns	ns	1.99636	ns	17.6 kDa class I heat shock protein 3 [Source:UniProtKB/Swiss-Prot;Acc:P13853]
AT5G59320	LTP3	ns	1.52457	1.9682	ns	Non-specific lipid-transfer protein 3 [Source:UniProtKB/Swiss-Prot;Acc:Q9LLR7]
AT5G44585		3.44735	3.86657	1.96505	ns	unknown protein; FUNCTIONS IN: molecular_function unknown; INVOLVED IN: biological_process unknown; LOCATED IN: endomembrane system; Has 30201 Blast hits to 17322 proteins in 780 species: Archae - 12; Bacteria - 1396; Metazoa - 17338; Fungi - 3422; /.../ - 5037; Viruses - 0; Other Eukaryotes - 2996 (source: NCBI BLink). [Source:TAIR;Acc:AT5G44585]
AT2G29450	GSTU5	1.57717	2.2386	1.88073	ns	GSTU5 [Source:UniProtKB/TrEMBL;Acc:A0A178VPP0]
AT2G32830	PHT1-5	ns	ns	1.86162	ns	Probable inorganic phosphate transporter 1-5 [Source:UniProtKB/Swiss-Prot;Acc:Q8GYF4]
AT5G55120	VTC5	1.07639	1.31245	1.83562	ns	VTC5 [Source:UniProtKB/TrEMBL;Acc:A0A178UIM1]
AT3G55840	HSPRO1	4.52845	1.57929	1.82353	ns	Nematode resistance protein-like HSPRO1 [Source:UniProtKB/Swiss-Prot;Acc:Q9LY61]
AT3G59740	LECRK57	2.79327	ns	1.81914	ns	L-type lectin-domain containing receptor kinase V.7 [Source:UniProtKB/Swiss-Prot;Acc:Q9ZR79]
AT5G01760	TOL7	1.63028	1.35038	1.80212	ns	TOM1-like protein 7 [Source:UniProtKB/Swiss-Prot;Acc:F4KAU9]
ATCG00490	RBCL	ns	ns	1.78175	ns	Ribulose bisphosphate carboxylase large chain [Source:UniProtKB/Swiss-Prot;Acc:O03042]
AT2G36590	PROT3	3.3886	3.66787	1.77964	ns	Proline transporter 3 [Source:UniProtKB/Swiss-Prot;Acc:Q9SJP9]
AT4G36000		1.78912	ns	1.77492	ns	Pathogenesis-related thaumatin superfamily protein [Source:UniProtKB/TrEMBL;Acc:F4JNX4]
AT1G20350	TIM17-1	1.8915	1.30847	1.77261	ns	Mitochondrial import inner membrane translocase subunit TIM17-1 [Source:UniProtKB/Swiss-Prot;Acc:Q9LN27]
AT2G34490	CYP710A2	ns	ns	1.68622	ns	Cytochrome P450 710A2 [Source:UniProtKB/Swiss-Prot;Acc:O64698]
AT3G51240	F3H	ns	1.01816	1.67272	ns	Naringenin,2-oxoglutarate 3-dioxygenase [Source:UniProtKB/Swiss-Prot;Acc:Q9S818]
AT5G01732		ns	ns	1.65909	ns	other RNA [Source:TAIR;Acc:AT5G01732]
AT3G27250		ns	ns	1.64195	ns	At3g27250 [Source:UniProtKB/TrEMBL;Acc:Q9LK28]
AT2G37180	PIP2-3	1.56401	2.35939	1.64101	ns	Aquaporin PIP2-3 [Source:UniProtKB/Swiss-Prot;Acc:P30302]
AT1G09180	ATSAR1	ns	1.36369	1.63809	ns	Putative GTP-binding protein, SAR1B [Source:UniProtKB/TrEMBL;Acc:O80489]
AT4G21930		ns	ns	1.63686	ns	Putative uncharacterized protein At4g21930 [Source:UniProtKB/TrEMBL;Acc:Q8L864]
AT3G50800		2.6799	1.79196	1.61643	ns	Putative uncharacterized protein At3g50800 [Source:UniProtKB/TrEMBL;Acc:Q9SVL8]
AT4G11280	ACS6	2.09125	ns	1.61281	ns	1-aminocyclopropane-1-carboxylate synthase 6 [Source:UniProtKB/Swiss-Prot;Acc:Q9SAR0]
AT1G16400	CYP79F2	ns	1.10093	1.6048	ns	Hexahomomethionine N-hydroxylase [Source:UniProtKB/Swiss-Prot;Acc:Q9FUY7]
AT3G02510		ns	ns	1.5998	ns	Putative uncharacterized protein At3g02510 [Source:UniProtKB/TrEMBL;Acc:Q0WSJ9]
AT4G13110		1.63894	1.62404	1.59785	ns	BSD domain-containing protein [Source:UniProtKB/TrEMBL;Acc:F4JS91]
AT5G12030	HSP17.7	ns	2.32558	1.59528	ns	17.7 kDa class II heat shock protein [Source:UniProtKB/Swiss-Prot;Acc:O81822]
AT4G17480		ns	ns	1.59187	ns	Alpha/beta-Hydrolases superfamily protein [Source:UniProtKB/TrEMBL;Acc:Q84JI7]
AT3G55640		ns	1.41487	1.58175	ns	Ca-dependent solute carrier-like protein [Source:UniProtKB/TrEMBL;Acc:Q9M058]
AT3G51970	ASAT1	1.87744	1.83259	1.57235	ns	Acyl-CoA--sterol O-acyltransferase 1 [Source:UniProtKB/Swiss-Prot;Acc:Q9SV07]
AT5G18840		ns	ns	1.57122	ns	Sugar transporter ERD6-like 16 [Source:UniProtKB/Swiss-Prot;Acc:Q8LBI9]
AT2G31180	MYB14	ns	1.54159	1.5638	ns	Transcription factor MYB14 [Source:UniProtKB/Swiss-Prot;Acc:Q9SJX8]
AT1G24100	UGT74B1	ns	1.4798	1.55936	ns	Glycosyltransferase [Source:UniProtKB/TrEMBL;Acc:A0A178WKT6]
AT1G19320		2.43187	2.17363	1.54983	ns	At1g19320 [Source:UniProtKB/TrEMBL;Acc:Q9LN66]
AT3G59080		2.92708	ns	1.54816	ns	AT3g59080/F17J16_130 [Source:UniProtKB/TrEMBL;Acc:Q9LYS8]
AT5G40540		2.87493	1.44241	1.54677	ns	Protein kinase ATN1 [Source:UniProtKB/TrEMBL;Acc:Q9FM43]
AT1G75220		ns	ns	1.54641	ns	Sugar transporter ERD6-like 6 [Source:UniProtKB/Swiss-Prot;Acc:Q9FRL3]
AT3G25700		ns	1.08171	1.5372	ns	At3g25700 [Source:UniProtKB/TrEMBL;Acc:Q9LI73]
AT4G05100	AtMYB74	3.41043	ns	1.53538	ns	Transcription factor MYB74 [Source:UniProtKB/Swiss-Prot;Acc:Q9M0Y5]
ATMG00110	CCB206	ns	ns	1.53416	ns	CcmB [Source:UniProtKB/TrEMBL;Acc:G1C2W9]
AT2G42150		1.57732	2.40953	1.53016	ns	DNA-binding bromodomain-containing protein [Source:UniProtKB/TrEMBL;Acc:O48523]
AT4G18140	SSP4b	ns	ns	1.52705	ns	SCP1-like small phosphatase 4b [Source:UniProtKB/TrEMBL;Acc:F4JQR6]
AT3G14440	NCED3	ns	ns	1.52367	ns	9-cis-epoxycarotenoid dioxygenase NCED3, chloroplastic [Source:UniProtKB/Swiss-Prot;Acc:Q9LRR7]
AT2G37620	ACT1	ns	ns	1.52195	ns	Actin-3 [Source:UniProtKB/Swiss-Prot;Acc:P0CJ47]
AT5G65340		ns	ns	1.51965	ns	At5g65340 [Source:UniProtKB/TrEMBL;Acc:Q9FKQ4]
AT1G18740		2.18895	1.98359	1.51941	ns	At1g18740/F6A14_15 [Source:UniProtKB/TrEMBL;Acc:Q9M9U5]
AT3G08640	RER3	ns	1.08957	1.51823	ns	Protein RETICULATA-RELATED 3, chloroplastic [Source:UniProtKB/Swiss-Prot;Acc:Q9C9Z2]
AT2G38060	PHT4;2	ns	ns	1.5171	ns	phosphate transporter 4;2 [Source:TAIR;Acc:AT2G38060]
AT5G04370	NAMT1	1.76569	1.59783	1.50814	ns	S-adenosyl-L-methionine-dependent methyltransferases superfamily protein [Source:UniProtKB/TrEMBL;Acc:Q0WL44]
AT5G54160	OMT1	ns	ns	1.50742	ns	Flavone 3'-O-methyltransferase 1 [Source:UniProtKB/Swiss-Prot;Acc:Q9FK25]
AT1G30320		ns	ns	1.50283	ns	Putative uncharacterized protein At1g30320 [Source:UniProtKB/TrEMBL;Acc:Q9C8G3]
AT3G28340	GATL10	3.16462	1.1701	1.4971	ns	Hexosyltransferase (Fragment) [Source:UniProtKB/TrEMBL;Acc:W8QNM3]
AT2G41312		ns	1.65972	1.49443	ns	other RNA [Source:TAIR;Acc:AT2G41312]
AT4G23050		ns	ns	1.49394	ns	PAS domain-containing protein tyrosine kinase family protein [Source:UniProtKB/TrEMBL;Acc:O82754]
AT1G77360		ns	ns	1.48339	ns	Pentatricopeptide repeat-containing protein At1g77360, mitochondrial [Source:UniProtKB/Swiss-Prot;Acc:Q9FVX2]
AT2G20610	SUR1	1.13608	1.16029	1.48279	ns	S-alkyl-thiohydroximate lyase SUR1 [Source:UniProtKB/Swiss-Prot;Acc:Q9SIV0]
AT1G07743		ns	ns	1.48164	ns
AT5G56840		ns	ns	1.47968	ns	At5g56840 [Source:UniProtKB/TrEMBL;Acc:Q9FJS9]
AT5G25450	QCR7-2	ns	1.77553	1.47934	ns	Cytochrome b-c1 complex subunit 7 [Source:UniProtKB/TrEMBL;Acc:A0A178UDJ6]
AT5G59490		ns	ns	1.47537	ns	At5g59490 [Source:UniProtKB/TrEMBL;Acc:Q7XJ55]
AT5G55250	IAMT1	ns	ns	1.47443	ns	Indole-3-acetate O-methyltransferase 1 [Source:UniProtKB/Swiss-Prot;Acc:Q9FLN8]
AT2G46100		ns	1.10965	1.47204	ns	At2g46100 [Source:UniProtKB/TrEMBL;Acc:Q6ID84]
AT3G15830		ns	ns	1.45507	ns	Phosphatidylcholine:diacylglycerol cholinephosphotransferase 2 [Source:UniProtKB/Swiss-Prot;Acc:Q9LVZ6]
AT1G72940		2.07595	ns	1.45177	ns	At1g72940/F3N23_14 [Source:UniProtKB/TrEMBL;Acc:Q9SSN2]
AT3G56320		ns	ns	1.45079	ns	At3g56320 [Source:UniProtKB/TrEMBL;Acc:Q7Y227]
AT1G04980	PDIL2-2	ns	ns	1.45052	ns	Protein disulfide-isomerase like 2-2 [Source:UniProtKB/Swiss-Prot;Acc:Q9MAU6]
AT5G50915	BHLH137	ns	ns	1.45049	ns	Transcription factor bHLH137 [Source:UniProtKB/Swiss-Prot;Acc:Q93W88]
AT5G13170	SWEET15	ns	1.98399	1.4489	ns	Bidirectional sugar transporter SWEET15 [Source:UniProtKB/Swiss-Prot;Acc:Q9FY94]
AT2G40460	NPF5.1	ns	1.34864	1.4483	ns	Protein NRT1/ PTR FAMILY 5.1 [Source:UniProtKB/Swiss-Prot;Acc:Q8VZR7]
AT2G30020		1.88223	1.10268	1.44144	ns	PP2C-type phosphatase AP2C1 [Source:UniProtKB/TrEMBL;Acc:F6LPR5]
AT1G56150	SAUR71	ns	ns	1.43735	ns	Auxin-responsive protein SAUR71 [Source:UniProtKB/Swiss-Prot;Acc:Q9SGU2]
AT1G24330	PUB6	1.13961	1.37748	1.43695	ns	U-box domain-containing protein 6 [Source:UniProtKB/Swiss-Prot;Acc:O48700]
AT4G32480		1.09262	ns	1.43461	ns	AT4g32480/F8B4_180 [Source:UniProtKB/TrEMBL;Acc:Q9SUU4]
AT3G46230	HSP17.4A	ns	1.09849	1.43209	ns	17.4 kDa class I heat shock protein [Source:UniProtKB/Swiss-Prot;Acc:P19036]
AT4G12030	BASS5	ns	ns	1.42963	ns	Probable sodium/metabolite cotransporter BASS5, chloroplastic [Source:UniProtKB/Swiss-Prot;Acc:F4JPW1]
AT5G67160	EPS1	ns	1.23641	1.42474	ns	Protein ENHANCED PSEUDOMONAS SUSCEPTIBILTY 1 [Source:UniProtKB/Swiss-Prot;Acc:Q9FH97]
AT4G30270	XTH24	1.3063	2.04881	1.42069	ns	Xyloglucan endotransglucosylase/hydrolase protein 24 [Source:UniProtKB/Swiss-Prot;Acc:P24806]
AT4G14040	SBP2	ns	ns	1.41102	ns	Selenium-binding protein 2 [Source:UniProtKB/Swiss-Prot;Acc:Q93WN0]
AT2G02810	UTR1	ns	ns	1.40958	ns	UDP-galactose/UDP-glucose transporter 1 [Source:UniProtKB/Swiss-Prot;Acc:O64503]
AT4G18280		1.53527	2.08638	1.40667	ns	Glycine-rich cell wall protein-like protein [Source:UniProtKB/TrEMBL;Acc:F4JQT4]
AT2G07689		ns	ns	1.4042	ns	NADH-Ubiquinone/plastoquinone (Complex I) protein [Source:UniProtKB/TrEMBL;Acc:Q3EC49]
AT3G05640		2.97232	2.6354	1.39943	ns	Probable protein phosphatase 2C 34 [Source:UniProtKB/Swiss-Prot;Acc:Q9M9W9]
AT5G63087		ns	ns	1.39724	ns	Plant thionin family protein [Source:UniProtKB/TrEMBL;Acc:A8MSA5]
AT3G26470		ns	ns	1.39074	ns	Powdery mildew resistance protein, RPW8 domain-containing protein [Source:UniProtKB/TrEMBL;Acc:Q9LIM8]
AT1G62560	FMOGS-OX3	ns	ns	1.38921	ns	Flavin-containing monooxygenase FMO GS-OX3 [Source:UniProtKB/Swiss-Prot;Acc:Q9SXE1]
AT1G76040	CPK29	1.82393	ns	1.38914	ns	calcium-dependent protein kinase 29 [Source:TAIR;Acc:AT1G76040]
AT1G52770		ns	ns	1.38474	ns	At1g52770 [Source:UniProtKB/TrEMBL;Acc:Q9C941]
AT4G36640		ns	1.40906	1.38456	ns	At4g36640 [Source:UniProtKB/TrEMBL;Acc:O23217]
AT4G15230	ABCG30	ns	ns	1.3832	ns	ABC transporter G family member 30 [Source:UniProtKB/Swiss-Prot;Acc:Q8GZ52]
AT1G06253		ns	ns	1.37988	ns
AT2G28140		ns	ns	1.37018	ns	Enabled-like protein (DUF1635) [Source:UniProtKB/TrEMBL;Acc:Q9ZUV6]
AT3G46620	RDUF1	1.28139	1.06529	1.36382	ns	E3 ubiquitin-protein ligase RDUF1 [Source:UniProtKB/Swiss-Prot;Acc:Q9SNB6]
AT3G10985	SAG20	1.15197	ns	1.36162	ns	Senescence associated gene 20 [Source:UniProtKB/Swiss-Prot;Acc:Q94AK6]
AT4G15490	UGT84A3	ns	1.81949	1.35707	ns	UDP-glycosyltransferase 84A3 [Source:UniProtKB/Swiss-Prot;Acc:O23401]
AT1G74090	SOT18	ns	1.00766	1.35567	ns	Sulfotransferase [Source:UniProtKB/TrEMBL;Acc:T1P4U2]
AT4G09510	CINV2	ns	ns	1.35453	ns	Alkaline/neutral invertase CINV2 [Source:UniProtKB/Swiss-Prot;Acc:Q67XD9]
AT3G55110	ABCG18	ns	ns	1.3516	ns	ABC transporter G family member 18 [Source:UniProtKB/Swiss-Prot;Acc:Q9M2V5]
AT1G44790	GGCT2;3	ns	ns	1.35062	ns	Gamma-glutamylcyclotransferase 2-3 [Source:UniProtKB/Swiss-Prot;Acc:Q84QC1]
AT5G56490	GULLO4	ns	ns	1.34583	ns	Probable L-gulonolactone oxidase 4 [Source:UniProtKB/Swiss-Prot;Acc:Q9FM82]
AT2G46520	CAS	ns	1.11783	1.34473	ns	Exportin-2 [Source:UniProtKB/Swiss-Prot;Acc:Q9ZPY7]
AT5G63850	AAP4	ns	ns	1.34014	ns	AAP4 [Source:UniProtKB/TrEMBL;Acc:A0A178UDW1]
AT1G77450	NAC032	2.17138	1.46637	1.33889	ns	NAC032 [Source:UniProtKB/TrEMBL;Acc:A0A178WMH1]
AT5G61290		ns	ns	1.33841	ns	Flavin-containing monooxygenase FMO GS-OX-like 8 [Source:UniProtKB/Swiss-Prot;Acc:Q9FLK4]
AT2G39650		3.33723	1.37662	1.33742	ns	At2g39650 [Source:UniProtKB/TrEMBL;Acc:O48813]
AT4G23190	CRK11	3.36677	1.02475	1.33584	ns	Cysteine-rich receptor-like protein kinase 11 [Source:UniProtKB/Swiss-Prot;Acc:Q9ZP16]
AT5G59730	ATEXO70H7	2.06164	1.38102	1.33516	ns	AT5g59730/mth12_130 [Source:UniProtKB/TrEMBL;Acc:Q9FN91]
AT1G60260	BGLU5	ns	1.12995	1.33399	ns	beta glucosidase 5 [Source:TAIR;Acc:AT1G60260]
AT1G48440		ns	ns	1.33372	ns	At1g48440 [Source:UniProtKB/TrEMBL;Acc:Q8LDS7]
AT3G22930	CML11	2.5527	1.42796	1.33372	ns	Calmodulin-like protein 11 [Source:UniProtKB/Swiss-Prot;Acc:Q9LIK5]
AT2G23340	ERF008	2.33832	1.73098	1.32498	ns	Ethylene-responsive transcription factor ERF008 [Source:UniProtKB/Swiss-Prot;Acc:O22174]
AT2G33175		ns	ns	1.32138	ns	unknown protein; FUNCTIONS IN: molecular_function unknown; INVOLVED IN: biological_process unknown; LOCATED IN: endomembrane system; Has 10 Blast hits to 10 proteins in 1 species: Archae - 0; Bacteria - 0; Metazoa - 0; Fungi - 0; Plants - 10; Viruse /.../ Other Eukaryotes - 0 (source: NCBI BLink). [Source:TAIR;Acc:AT2G33175]
AT1G01250	ERF023	ns	ns	1.31828	ns	Ethylene-responsive transcription factor ERF023 [Source:UniProtKB/Swiss-Prot;Acc:Q1ECI2]
AT2G03760	SOT12	1.4228	ns	1.31532	ns	Cytosolic sulfotransferase 12 [Source:UniProtKB/Swiss-Prot;Acc:P52839]
AT2G36750	UGT73C1	ns	1.209	1.31426	ns	UDP-glycosyltransferase 73C1 [Source:UniProtKB/Swiss-Prot;Acc:Q9ZQ99]
AT1G21550	CML44	1.02375	ns	1.31246	ns	Probable calcium-binding protein CML44 [Source:UniProtKB/Swiss-Prot;Acc:Q9LPK5]
AT1G05620	URH2	ns	ns	1.31097	ns	Probable uridine nucleosidase 2 [Source:UniProtKB/Swiss-Prot;Acc:Q8LAC4]
AT3G59750	LECRK58	1.9355	ns	1.30981	ns	Putative L-type lectin-domain containing receptor kinase V.8 [Source:UniProtKB/Swiss-Prot;Acc:Q9M1Z9]
AT1G02940	ATGSTF5	ns	ns	1.30613	ns	glutathione S-transferase (class phi) 5 [Source:TAIR;Acc:AT1G02940]
AT4G01360		1.52847	ns	1.29916	ns	BPS1-like protein [Source:UniProtKB/TrEMBL;Acc:F4JI15]
AT2G35345		ns	ns	1.29883	ns	Putative uncharacterized protein [Source:UniProtKB/TrEMBL;Acc:Q1G3S2]
AT3G03780	MS2	ns	ns	1.29461	ns	5-methyltetrahydropteroyltriglutamate--homocysteine methyltransferase 2 [Source:UniProtKB/Swiss-Prot;Acc:Q9SRV5]
AT1G07400	HSP17.8	ns	2.89274	1.29315	ns	17.8 kDa class I heat shock protein [Source:UniProtKB/Swiss-Prot;Acc:Q9LNW0]
AT5G12010		1.13805	1.80921	1.29212	ns	AT5g12010/F14F18_180 [Source:UniProtKB/TrEMBL;Acc:Q9LYH2]
AT5G42840		ns	ns	1.28862	ns	CHP-rich zinc finger protein-like [Source:UniProtKB/TrEMBL;Acc:Q9FMN5]
AT3G07350		ns	ns	1.2878	ns	F21O3.6 protein [Source:UniProtKB/TrEMBL;Acc:Q9SRT1]
AT1G71692	AGL12	ns	1.3107	1.2844	ns	Agamous-like MADS-box protein AGL12 [Source:UniProtKB/Swiss-Prot;Acc:Q38841]
AT1G28600		1.14005	1.06602	1.2797	ns	GDSL esterase/lipase At1g28600 [Source:UniProtKB/Swiss-Prot;Acc:Q94F40]
AT3G22840	ELIP1	ns	1.87947	1.27689	ns	ELIP1 [Source:UniProtKB/TrEMBL;Acc:A0A178VCA8]
AT1G15580	IAA5	ns	ns	1.2738	ns	Auxin-responsive protein IAA5 [Source:UniProtKB/Swiss-Prot;Acc:P33078]
AT1G67856		3.10706	ns	1.27246	ns	RING/U-box superfamily protein [Source:UniProtKB/TrEMBL;Acc:B3H543]
AT1G64700		ns	ns	1.2694	ns	At1g64700 [Source:UniProtKB/TrEMBL;Acc:Q9XIS1]
AT3G10300		1.91805	1.44077	1.26876	ns	Calcium-binding EF-hand family protein [Source:UniProtKB/TrEMBL;Acc:A0A1I9LRS6]
AT1G01650	SPPL4	1.13865	1.2442	1.26736	ns	Signal peptide peptidase-like 4 [Source:UniProtKB/Swiss-Prot;Acc:Q0WMJ8]
AT4G23990	CSLG3	ns	ns	1.26175	ns	Cellulose synthase-like protein G3 [Source:UniProtKB/Swiss-Prot;Acc:Q0WVN5]
AT5G52120	PP2A14	ns	1.38121	1.26066	ns	F-box protein PP2-A14 [Source:UniProtKB/Swiss-Prot;Acc:Q9FJ80]
AT4G17615	CBL1	1.82983	ns	1.25834	ns	calcineurin B-like protein 1 [Source:TAIR;Acc:AT4G17615]
AT4G34150		3.13087	1.14896	1.25727	ns	AT4g34150/F28A23_90 [Source:UniProtKB/TrEMBL;Acc:Q945K9]
AT1G01470	LEA14	1.94643	2.25409	1.25588	ns	LSR3 [Source:UniProtKB/TrEMBL;Acc:A0A178W160]
AT5G64700		1.56769	ns	1.25493	ns	WAT1-related protein At5g64700 [Source:UniProtKB/Swiss-Prot;Acc:Q9FGG3]
AT3G02570	PMI1	1.28975	1.52082	1.25445	ns	PMI1 [Source:UniProtKB/TrEMBL;Acc:A0A178VN24]
AT1G16060	ADAP	ns	ns	1.2535	ns	AP2-like ethylene-responsive transcription factor At1g16060 [Source:UniProtKB/Swiss-Prot;Acc:Q94AN4]
AT2G40435		ns	ns	1.2523	ns	Putative uncharacterized protein [Source:UniProtKB/TrEMBL;Acc:Q8RUZ5]
AT1G14360	UTR3	ns	ns	1.25189	ns	UDP-galactose/UDP-glucose transporter 3 [Source:UniProtKB/Swiss-Prot;Acc:Q9M9S6]
AT4G31870	GPX7	ns	ns	1.24796	ns	Putative glutathione peroxidase 7, chloroplastic [Source:UniProtKB/Swiss-Prot;Acc:Q9SZ54]
AT5G07440	GDH2	1.25584	ns	1.24616	ns	Glutamate dehydrogenase [Source:UniProtKB/TrEMBL;Acc:A0A178UEW8]
AT2G40180	PP2C5	1.43123	ns	1.24546	ns	PP2C-type phosphatase AP2C3 [Source:UniProtKB/TrEMBL;Acc:F6LPR7]
AT5G61810		1.92738	1.49481	1.24541	ns	Mitochondrial substrate carrier family protein [Source:UniProtKB/TrEMBL;Acc:Q9FLS8]
AT3G13080	ABCC3	1.91086	ns	1.24479	ns	MRP3 [Source:UniProtKB/TrEMBL;Acc:A0A178VHA7]
AT3G44310	NIT1	ns	ns	1.24414	ns	Putative uncharacterized protein At3g44310 (Fragment) [Source:UniProtKB/TrEMBL;Acc:C0SVD5]
AT1G10585	BHLH167	ns	ns	1.24083	ns	Transcription factor bHLH167 [Source:UniProtKB/Swiss-Prot;Acc:F4I4E1]
AT4G28940		ns	ns	1.23984	ns	Phosphorylase superfamily protein [Source:UniProtKB/TrEMBL;Acc:F4JM51]
AT2G24200	LAP1	ns	ns	1.23852	ns	Leucine aminopeptidase 1 [Source:UniProtKB/Swiss-Prot;Acc:P30184]
AT2G32290	BAM6	ns	1.09711	1.23818	ns	Beta-amylase 6 [Source:UniProtKB/Swiss-Prot;Acc:Q8L762]
AT2G41475	ATS3A	ns	ns	1.23761	ns	Embryo-specific protein ATS3A [Source:UniProtKB/Swiss-Prot;Acc:Q681K2]
AT1G72180	CEPR2	ns	ns	1.23707	ns	Receptor protein-tyrosine kinase CEPR2 [Source:UniProtKB/Swiss-Prot;Acc:Q9C7T7]
AT1G53580	GLY3	ns	ns	1.23692	ns	Persulfide dioxygenase ETHE1 homolog, mitochondrial [Source:UniProtKB/Swiss-Prot;Acc:Q9C8L4]
AT4G31330		ns	ns	1.23672	ns	Putative uncharacterized protein At4g31330 [Source:UniProtKB/TrEMBL;Acc:Q9C5C1]
AT1G45191	BGLU1	ns	ns	1.23631	ns	Glycosyl hydrolase superfamily protein [Source:TAIR;Acc:AT1G45191]
AT5G37990		ns	ns	1.23323	ns	Probable S-adenosylmethionine-dependent methyltransferase At5g37990 [Source:UniProtKB/Swiss-Prot;Acc:Q9FKC8]
AT5G64572		ns	1.42109	1.23016	ns	other RNA [Source:TAIR;Acc:AT5G64572]
AT1G25560	TEM1	ns	ns	1.22913	ns	AP2/ERF and B3 domain-containing transcription repressor TEM1 [Source:UniProtKB/Swiss-Prot;Acc:Q9C6M5]
AT3G59050	PAO3	ns	ns	1.2275	ns	Polyamine oxidase 3 [Source:UniProtKB/Swiss-Prot;Acc:Q9LYT1]
AT4G11190	DIR13	ns	ns	1.22593	ns	Dirigent protein 13 [Source:UniProtKB/Swiss-Prot;Acc:Q9T017]
AT1G70920	ATHB-X	ns	ns	1.21955	ns	Homeobox-leucine zipper protein ATHB-X [Source:UniProtKB/Swiss-Prot;Acc:Q8GXM7]
AT5G03270	LOG6	ns	ns	1.21236	ns	Cytokinin riboside 5'-monophosphate phosphoribohydrolase [Source:UniProtKB/TrEMBL;Acc:A0A178UQW2]
AT4G36110		ns	ns	1.20997	ns	SAUR9 [Source:UniProtKB/TrEMBL;Acc:A0A178V0P2]
AT5G13190		2.08289	1.34338	1.20822	ns	CONTAINS InterPro DOMAIN/s: LPS-induced tumor necrosis factor alpha factor (InterPro:IPR006629); Has 30201 Blast hits to 17322 proteins in 780 species: Archae - 12; Bacteria - 1396; Metazoa - 17338; Fungi - 3422; Plants - 5037; Viruses - 0; Other Eu /.../es - 2996 (source: NCBI BLink). [Source:TAIR;Acc:AT5G13190]
AT1G78680	GGH2	ns	ns	1.2048	ns	Gamma-glutamyl hydrolase 2 [Source:UniProtKB/Swiss-Prot;Acc:O65355]
AT5G64260	EXL2	1.68639	ns	1.20479	ns	Protein EXORDIUM-like 2 [Source:UniProtKB/Swiss-Prot;Acc:Q9FE06]
AT5G06865		1.468	ns	1.20464	ns	other RNA [Source:TAIR;Acc:AT5G06865]
AT1G08200	AXS2	ns	ns	1.20124	ns	UDP-D-apiose/UDP-D-xylose synthase 2 [Source:UniProtKB/Swiss-Prot;Acc:Q9SGE0]
AT2G05260		ns	1.00301	1.19929	ns	Alpha/beta-Hydrolases superfamily protein [Source:UniProtKB/TrEMBL;Acc:Q9SJ35]
AT5G12890	UGT92A1	ns	ns	1.19925	ns	Glycosyltransferase [Source:UniProtKB/TrEMBL;Acc:A0A178UHV1]
AT5G42830		2.4253	ns	1.1923	ns	HXXXD-type acyl-transferase family protein [Source:UniProtKB/TrEMBL;Acc:Q9FMN6]
AT1G61065		ns	1.02204	1.19065	ns	1,3-beta-glucan synthase component (DUF1218) [Source:UniProtKB/TrEMBL;Acc:Q8W576]
AT3G23570		ns	ns	1.19056	ns	Alpha/beta-Hydrolases superfamily protein [Source:UniProtKB/TrEMBL;Acc:Q94JY3]
AT4G31780	MGD1	ns	ns	1.19028	ns	monogalactosyl diacylglycerol synthase 1 [Source:TAIR;Acc:AT4G31780]
AT3G06100	NIP7-1	ns	ns	1.18928	ns	NLM8 [Source:UniProtKB/TrEMBL;Acc:A0A178V7E3]
AT4G05120	ENT3	ns	1.01848	1.1884	ns	Equilibrative nucleotide transporter 3 [Source:UniProtKB/Swiss-Prot;Acc:Q9M0Y3]
AT5G58620		1.68585	ns	1.18697	ns	Zinc finger CCCH domain-containing protein 66 [Source:UniProtKB/Swiss-Prot;Acc:Q9LUZ4]
AT2G20870		ns	ns	1.18492	ns	At2g20870 [Source:UniProtKB/TrEMBL;Acc:A6QRC7]
AT5G13210		2.08859	1.79523	1.18367	ns	AT5g13210/T31B5_30 [Source:UniProtKB/TrEMBL;Acc:Q9LYV5]
AT1G73080	PEPR1	2.15679	ns	1.18265	ns	Leucine-rich repeat receptor-like protein kinase PEPR1 [Source:UniProtKB/Swiss-Prot;Acc:Q9SSL9]
AT3G06020	FAF4	1.12996	ns	1.18103	ns	Protein FANTASTIC FOUR 4 [Source:UniProtKB/Swiss-Prot;Acc:Q9SFG6]
AT5G52410		1.4907	ns	1.18009	ns	CONTAINS InterPro DOMAIN/s: S-layer homology domain (InterPro:IPR001119); BEST Arabidopsis thaliana protein match is: unknown protein (TAIR:AT5G23890.1); Has 30201 Blast hits to 17322 proteins in 780 species: Archae - 12; Bacteria - 1396; Metazoa - /.../ Fungi - 3422; Plants - 5037; Viruses - 0; Other Eukaryotes - 2996 (source: NCBI BLink). [Source:TAIR;Acc:AT5G52410]
AT3G01180	SS2	ns	ns	1.17965	ns	Starch synthase, chloroplastic/amyloplastic (Fragment) [Source:UniProtKB/TrEMBL;Acc:W8QNS2]
AT3G08970	ERDJ3A	ns	1.33453	1.17669	ns	TMS1 [Source:UniProtKB/TrEMBL;Acc:A0A178VJB6]
AT3G52748		ns	1.92174	1.17357	ns	other RNA [Source:TAIR;Acc:AT3G52748]
AT3G16690	SWEET16	ns	1.32627	1.16874	ns	Bidirectional sugar transporter SWEET [Source:UniProtKB/TrEMBL;Acc:A0A1I9LLQ5]
AT2G29490	GSTU1	ns	ns	1.16872	ns	Glutathione S-transferase U1 [Source:UniProtKB/Swiss-Prot;Acc:Q9ZW30]
AT4G09500	UGT79B7	ns	1.04564	1.16298	ns	Glycosyltransferase (Fragment) [Source:UniProtKB/TrEMBL;Acc:W8Q6L4]
AT3G12580	MED37C	ns	2.89856	1.16102	ns	Probable mediator of RNA polymerase II transcription subunit 37c [Source:UniProtKB/Swiss-Prot;Acc:Q9LHA8]
AT1G62440	LRX2	4.17422	1.96355	1.15656	ns	Leucine-rich repeat extensin-like protein 2 [Source:UniProtKB/Swiss-Prot;Acc:O48809]
AT3G49550		ns	ns	1.15551	ns	At3g49550 [Source:UniProtKB/TrEMBL;Acc:Q9SCK4]
AT3G52770	ZPR3	ns	ns	1.15453	ns	ZPR3 [Source:UniProtKB/TrEMBL;Acc:A0A178VBM1]
AT3G53960	NPF5.7	1.76961	ns	1.15296	ns	Protein NRT1/ PTR FAMILY 5.7 [Source:UniProtKB/Swiss-Prot;Acc:Q9M331]
AT2G23150	NRAMP3	ns	ns	1.15007	ns	Metal transporter Nramp3 [Source:UniProtKB/Swiss-Prot;Acc:Q9SNV9]
AT4G34920		ns	ns	1.14961	ns	AT4g34920/F11I11_160 [Source:UniProtKB/TrEMBL;Acc:Q9SW43]
AT4G15450		1.07766	1.35951	1.14626	ns	At4g15450 [Source:UniProtKB/TrEMBL;Acc:Q8GY71]
AT5G53050		1.59342	1.5673	1.14604	ns	Alpha/beta-Hydrolases superfamily protein [Source:UniProtKB/TrEMBL;Acc:Q9LVU7]
AT2G43100	IPMI2	ns	ns	1.14292	ns	IPMI2 [Source:UniProtKB/TrEMBL;Acc:A0A178VZE1]
AT1G76390	PUB43	1.20021	1.21517	1.14127	ns	U-box domain-containing protein 43 [Source:UniProtKB/Swiss-Prot;Acc:Q9SFX2]
AT5G01210		ns	ns	1.13915	ns	AT5g01210/F7J8_190 [Source:UniProtKB/TrEMBL;Acc:Q9LFB5]
AT1G11840	ATGLX1	ns	ns	1.13873	ns
AT1G29980		ns	ns	1.13775	ns	Putative uncharacterized protein T1P2.9 [Source:UniProtKB/TrEMBL;Acc:Q9C8S1]
AT3G02875	ILR1	ns	ns	1.13685	ns	IAA-amino acid hydrolase ILR1 [Source:UniProtKB/Swiss-Prot;Acc:P54968]
AT4G26255		ns	ns	1.13472	ns	other RNA [Source:TAIR;Acc:AT4G26255]
AT4G30210	ATR2	1.96087	ns	1.13464	ns	P450 reductase 2 [Source:TAIR;Acc:AT4G30210]
AT1G53890		ns	ns	1.13415	ns	Protein of unknown function (DUF567) [Source:TAIR;Acc:AT1G53890]
AT1G65240		1.66695	1.36093	1.13063	ns	Aspartic proteinase-like protein 2 [Source:UniProtKB/Swiss-Prot;Acc:Q9S9K4]
AT2G23000	SCPL10	ns	ns	1.13019	ns	Scpl10 [Source:UniProtKB/TrEMBL;Acc:A0A178VYK6]
AT5G39790		ns	ns	1.13012	ns	5'-AMP-activated protein kinase-related [Source:TAIR;Acc:AT5G39790]
AT1G07890	APX1	ns	1.06559	1.12992	ns	MEE6 [Source:UniProtKB/TrEMBL;Acc:A0A178W5I1]
ATCG01070	NDHE	ns	1.30979	1.1287	ns	NAD(P)H-quinone oxidoreductase subunit 4L, chloroplastic [Source:UniProtKB/Swiss-Prot;Acc:P26289]
AT4G04020	PAP1	ns	1.16492	1.12784	ns	Probable plastid-lipid-associated protein 1, chloroplastic [Source:UniProtKB/Swiss-Prot;Acc:O81439]
AT5G06570		2.18835	1.30615	1.12776	ns	alpha/beta-Hydrolases superfamily protein [Source:TAIR;Acc:AT5G06570]
AT5G59920	ULI3	1.23379	ns	1.12633	ns	Cysteine/Histidine-rich C1 domain family protein [Source:UniProtKB/TrEMBL;Acc:Q8W2D2]
AT2G31790	UGT74C1	ns	ns	1.1263	ns	Glycosyltransferase (Fragment) [Source:UniProtKB/TrEMBL;Acc:W8Q6Z8]
AT1G58360	AAP1	ns	1.01008	1.12451	ns	NAT2 [Source:UniProtKB/TrEMBL;Acc:A0A178WEG7]
AT3G11470		ns	ns	1.12402	ns	4'-phosphopantetheinyl transferase superfamily [Source:UniProtKB/TrEMBL;Acc:Q8VYK1]
AT3G21750	UGT71B1	ns	ns	1.12361	ns	Glycosyltransferase (Fragment) [Source:UniProtKB/TrEMBL;Acc:W8PUT5]
AT1G23200	PME6	1.79224	1.38927	1.12186	ns	Probable pectinesterase/pectinesterase inhibitor 6 [Source:UniProtKB/Swiss-Prot;Acc:O49298]
AT3G07700		ns	ns	1.11817	ns	Protein kinase superfamily protein [Source:UniProtKB/TrEMBL;Acc:F4JFM1]
AT3G52800	SAP6	2.5909	1.13821	1.11806	ns	A20/AN1-like zinc finger family protein [Source:UniProtKB/TrEMBL;Acc:A0A178VIF4]
AT3G17120		ns	1.20661	1.11547	ns	AT3g17120/K14A17_24 [Source:UniProtKB/TrEMBL;Acc:Q9LSN5]
AT1G20030		1.71173	ns	1.11446	ns	Pathogenesis-related thaumatin superfamily protein [Source:UniProtKB/TrEMBL;Acc:Q9LNT0]
AT5G04590	SIR	ns	ns	1.11393	ns	SIR [Source:UniProtKB/TrEMBL;Acc:A0A178UPZ1]
AT5G16010		ns	ns	1.11335	ns	3-oxo-5-alpha-steroid 4-dehydrogenase family protein [Source:UniProtKB/TrEMBL;Acc:Q9LFS3]
AT2G22470	AGP2	1.01276	ns	1.11222	ns	Classical arabinogalactan protein 2 [Source:UniProtKB/Swiss-Prot;Acc:Q9SJY7]
AT2G27500		2.16295	1.13932	1.11021	ns	Glucan endo-1,3-beta-glucosidase 14 [Source:UniProtKB/Swiss-Prot;Acc:Q9ZQG9]
AT5G01830	PUB16	1.40157	ns	1.10812	ns	RING-type E3 ubiquitin transferase [Source:UniProtKB/TrEMBL;Acc:A0A178UNI7]
AT3G54600	DJ1F	ns	ns	1.09929	ns	DJ-1 protein homolog F [Source:UniProtKB/Swiss-Prot;Acc:Q9M1G8]
AT4G28300		ns	ns	1.09412	ns	Formin-like protein (DUF1421) [Source:UniProtKB/TrEMBL;Acc:Q8VZR8]
AT5G54720		3.74867	1.34396	1.09123	ns	Ankyrin repeat family protein [Source:UniProtKB/TrEMBL;Acc:Q9FH33]
AT1G77370		ns	ns	1.08937	ns	Glutaredoxin family protein [Source:TAIR;Acc:AT1G77370]
AT5G43380	TOPP7	ns	1.14404	1.08811	ns	Serine/threonine-protein phosphatase PP1 isozyme 7 [Source:UniProtKB/Swiss-Prot;Acc:O82733]
AT5G26600	CpNIFS3	ns	ns	1.08587	ns	Probable L-cysteine desulfhydrase, chloroplastic [Source:UniProtKB/Swiss-Prot;Acc:Q3E6S9]
AT3G30340		ns	ns	1.08491	ns	WAT1-related protein At3g30340 [Source:UniProtKB/Swiss-Prot;Acc:Q9LI65]
AT4G18950		2.79819	ns	1.08259	ns	AT4g18950/F13C5_120 [Source:UniProtKB/TrEMBL;Acc:Q93Z30]
AT2G43320		1.4657	1.19473	1.08214	ns	At2g43320/T1O24.6 [Source:UniProtKB/TrEMBL;Acc:O22847]
AT5G52450	DTX16	ns	ns	1.0814	ns	Protein DETOXIFICATION [Source:UniProtKB/TrEMBL;Acc:A0A178UMN3]
AT1G28610		ns	ns	1.07981	ns	GDSL esterase/lipase At1g28610 [Source:UniProtKB/Swiss-Prot;Acc:Q9SHP6]
AT1G56580	SVB	ns	ns	1.07637	ns	At1g56580/F25P12_18 [Source:UniProtKB/TrEMBL;Acc:Q9FXB0]
AT5G53760	MLO11	1.22155	ns	1.07532	ns	MLO-like protein [Source:UniProtKB/TrEMBL;Acc:A0A178UFN4]
AT5G66210	CPK28	3.49095	ns	1.07504	ns	Calcium-dependent protein kinase 28 [Source:UniProtKB/Swiss-Prot;Acc:Q9FKW4]
AT5G07660	SMC6A	ns	ns	1.07459	ns	Structural maintenance of chromosomes protein 6A [Source:UniProtKB/Swiss-Prot;Acc:Q9FLR5]
AT3G52370	FLA15	ns	ns	1.07167	ns	FASCICLIN-like arabinogalactan protein 15 [Source:UniProtKB/TrEMBL;Acc:A0A1I9LLN6]
AT1G02850	BGLU11	ns	ns	1.0711	ns	Beta-glucosidase 11 [Source:UniProtKB/Swiss-Prot;Acc:B3H5Q1]
AT1G08507		ns	ns	1.06915	ns
AT1G27330		ns	ns	1.06863	ns	At1g27330 [Source:UniProtKB/TrEMBL;Acc:Q84K46]
AT1G63010		ns	ns	1.06715	ns	Major Facilitator Superfamily with SPX (SYG1/Pho81/XPR1) domain-containing protein [Source:UniProtKB/TrEMBL;Acc:F4I0G7]
AT4G13770	CYP83A1	ns	ns	1.06667	ns	Cytochrome P450 83A1 [Source:UniProtKB/Swiss-Prot;Acc:P48421]
AT3G24090		ns	ns	1.06433	ns	GFAT [Source:UniProtKB/TrEMBL;Acc:A0A178V979]
AT4G33700	CBSDUF6	ns	1.06809	1.06364	ns	DUF21 domain-containing protein At4g33700 [Source:UniProtKB/Swiss-Prot;Acc:Q8VZI2]
AT3G20395		ns	-1.89	1.06055	ns	Putative uncharacterized protein [Source:UniProtKB/TrEMBL;Acc:Q1G3M1]
AT1G11440		ns	ns	1.0575	ns	At1g11440 [Source:UniProtKB/TrEMBL;Acc:Q9LPZ0]
AT3G04010		3.6611	1.48063	1.05449	ns	At3g04010 [Source:UniProtKB/TrEMBL;Acc:Q9SQR1]
AT1G30720		2.99665	2.42794	1.05366	ns	Berberine bridge enzyme-like 10 [Source:UniProtKB/Swiss-Prot;Acc:Q9SA87]
AT4G30240		ns	1.04577	1.05316	ns	AT4g30240/F9N11_90 [Source:UniProtKB/TrEMBL;Acc:Q944G8]
AT2G38400	AGT3	ns	ns	1.05309	ns	Alanine:glyoxylate aminotransferase 3 [Source:UniProtKB/TrEMBL;Acc:F4ISY3]
AT4G22790	DTX56	ns	ns	1.05235	ns	Protein DETOXIFICATION [Source:UniProtKB/TrEMBL;Acc:A0A178UU74]
AT2G30100		ns	1.06755	1.05165	ns	Pentatricopeptide repeat-containing protein At2g30100, chloroplastic [Source:UniProtKB/Swiss-Prot;Acc:Q0WNN7]
AT1G31230	AKHSDH1	ns	ns	1.05114	ns	Bifunctional aspartokinase/homoserine dehydrogenase 1, chloroplastic [Source:UniProtKB/Swiss-Prot;Acc:Q9SA18]
AT1G53470	MSL4	ns	ns	1.05047	ns	Mechanosensitive ion channel protein 4 [Source:UniProtKB/Swiss-Prot;Acc:Q9LPG3]
AT1G65040	HRD1B	ns	ns	1.04966	ns	ERAD-associated E3 ubiquitin-protein ligase HRD1B [Source:UniProtKB/Swiss-Prot;Acc:Q6NPT7]
AT2G27230	LHW	ns	ns	1.04936	ns	LHW [Source:UniProtKB/TrEMBL;Acc:A0A178VXD3]
AT4G09560	RMR4	ns	ns	1.04865	ns	Receptor homology region, transmembrane domain- and RING domain-containing protein 4 [Source:UniProtKB/Swiss-Prot;Acc:Q0WPW5]
AT2G47670	PMEI6	ns	ns	1.04705	ns	Pectinesterase inhibitor 6 [Source:UniProtKB/Swiss-Prot;Acc:O22244]
AT5G58690	PLC5	ns	1.12703	1.04023	ns	Phosphoinositide phospholipase C 5 [Source:UniProtKB/Swiss-Prot;Acc:Q944C2]
AT5G62020	HSFB2A	ns	1.17932	1.04008	ns	HSFB2A [Source:UniProtKB/TrEMBL;Acc:A0A178UCK7]
AT4G30060		1.29058	ns	1.03936	ns	Core-2/I-branching beta-1,6-N-acetylglucosaminyltransferase family protein [Source:UniProtKB/TrEMBL;Acc:Q8W4E9]
AT1G28380	NSL1	2.31197	ns	1.03899	ns	NSL1 [Source:UniProtKB/TrEMBL;Acc:A0A178WFB2]
AT1G78850		2.27887	1.78362	1.03646	ns	EP1-like glycoprotein 3 [Source:UniProtKB/Swiss-Prot;Acc:Q9ZVA4]
AT4G22590	TPPG	2.49585	ns	1.03338	ns	Trehalose 6-phosphate phosphatase [Source:UniProtKB/TrEMBL;Acc:A0A178UWC3]
AT1G50420	SCL3	ns	ns	1.03032	ns	Scarecrow-like protein 3 [Source:UniProtKB/Swiss-Prot;Acc:Q9LPR8]
AT1G65870	DIR21	ns	ns	1.02943	ns	Dirigent protein 21 [Source:UniProtKB/Swiss-Prot;Acc:Q9SS03]
AT5G61790	CNX1	ns	ns	1.0281	ns	Calnexin homolog 1 [Source:UniProtKB/Swiss-Prot;Acc:P29402]
AT4G23060	IQD22	1.18508	ns	1.02775	ns	Calmodulin binding protein IQD22 [Source:UniProtKB/TrEMBL;Acc:Q2NNE0]
AT4G17680		ns	ns	1.02717	ns	Putative uncharacterized protein At4g17680 [Source:UniProtKB/TrEMBL;Acc:Q8L7G9]
AT1G47510	IP5P11	3.91754	2.33893	1.02708	ns	Type IV inositol polyphosphate 5-phosphatase 11 [Source:UniProtKB/Swiss-Prot;Acc:Q5EAF2]
AT4G25030		1.40655	ns	1.02681	ns	AT4G25030 protein [Source:UniProtKB/TrEMBL;Acc:Q9SW23]
AT5G03160	P58IPK	ns	ns	1.02466	ns	DnaJ protein P58IPK homolog [Source:UniProtKB/Swiss-Prot;Acc:Q9LYW9]
AT2G41380		ns	ns	1.0231	ns	At2g41380 [Source:UniProtKB/TrEMBL;Acc:Q9ZVC3]
AT3G54030		1.27164	ns	1.02285	ns	BSK6 [Source:UniProtKB/TrEMBL;Acc:A0A178VAE8]
AT1G33260		ns	ns	1.02117	ns	Probable receptor-like protein kinase At1g33260 [Source:UniProtKB/Swiss-Prot;Acc:P0DKI6]
AT5G17850	CCX2	1.76199	ns	1.01969	ns	Cation/calcium exchanger 2 [Source:UniProtKB/Swiss-Prot;Acc:Q9FKP2]
AT1G31130		1.22174	ns	1.0192	ns	F28K20.6 protein [Source:UniProtKB/TrEMBL;Acc:Q9SA06]
AT3G57540		1.33281	1.34156	1.01636	ns	Putative uncharacterized protein At3g57540 [Source:UniProtKB/TrEMBL;Acc:Q93YN8]
AT1G27770	ACA1	2.76395	ns	1.01578	ns	Calcium-transporting ATPase [Source:UniProtKB/TrEMBL;Acc:A0A178WD16]
AT3G48890	MSBP2	ns	ns	1.01533	ns	Membrane steroid-binding protein 2 [Source:UniProtKB/Swiss-Prot;Acc:Q9M2Z4]
AT4G29950		1.91415	ns	1.01331	ns	Putative uncharacterized protein AT4g29950 [Source:UniProtKB/TrEMBL;Acc:Q9SZR5]
AT5G24760		ns	ns	1.01252	ns	Alcohol dehydrogenase-like 6 [Source:UniProtKB/Swiss-Prot;Acc:Q8LEB2]
AT2G26690	NPF6.2	ns	1.09512	1.01183	ns	Protein NRT1/ PTR FAMILY 6.2 [Source:UniProtKB/Swiss-Prot;Acc:Q9SZY4]
AT3G53370	S1FA1	ns	ns	1.01161	ns	DNA-binding protein S1FA1 [Source:UniProtKB/Swiss-Prot;Acc:P42551]
AT5G42050		1.34379	ns	1.01056	ns	DCD (Development and Cell Death) domain protein [Source:UniProtKB/TrEMBL;Acc:Q8RXN8]
AT1G65790	SD17	2.63915	ns	1.00924	ns	Receptor-like serine/threonine-protein kinase SD1-7 [Source:UniProtKB/Swiss-Prot;Acc:Q39086]
AT4G16140		ns	1.55003	1.00795	ns	proline-rich family protein [Source:TAIR;Acc:AT4G16140]
AT3G13620		ns	1.06247	1.0055	ns	PUT4 [Source:UniProtKB/TrEMBL;Acc:A0A178VLM5]
AT1G11960		2.31975	1.32101	1.00122	ns	Hyperosmolality-gated Ca2+ permeable channel 1.3 [Source:UniProtKB/TrEMBL;Acc:A0A097NUP7]
AT4G38410		3.16555	6.03758	ns	ns	At4g38410 [Source:UniProtKB/TrEMBL;Acc:Q8GY17]
AT1G71000		ns	5.41759	ns	ns	Chaperone DnaJ-domain superfamily protein [Source:UniProtKB/TrEMBL;Acc:F4I8D6]
AT2G26150	HSFA2	ns	5.39629	ns	ns	Heat stress transcription factor A-2 [Source:UniProtKB/Swiss-Prot;Acc:O80982]
AT1G12610	DREB1F	6.89865	4.21096	ns	ns	Dehydration-responsive element-binding protein 1F [Source:UniProtKB/Swiss-Prot;Acc:Q9LN86]
AT3G21320		3.65281	3.95504	ns	ns	EARLY FLOWERING protein [Source:UniProtKB/TrEMBL;Acc:Q5Q0C8]
AT3G52310		3.09985	3.71045	ns	ns	ABC-2 type transporter family protein [Source:TAIR;Acc:AT3G52310]
AT5G52020	ERF025	6.6032	3.52695	ns	ns	Ethylene-responsive transcription factor ERF025 [Source:UniProtKB/Swiss-Prot;Acc:Q9FJ90]
AT2G47770	TSPO	4.22622	3.44808	ns	ns	TSPO [Source:UniProtKB/TrEMBL;Acc:A0A178W1Q1]
AT5G56960		6.4241	3.29173	ns	ns	basic helix-loop-helix (bHLH) DNA-binding family protein [Source:TAIR;Acc:AT5G56960]
AT2G24560		2.72955	3.07756	ns	ns	GDSL esterase/lipase At2g24560 [Source:UniProtKB/Swiss-Prot;Acc:Q9SJA9]
AT1G62320		3.03971	2.98882	ns	ns	CSC1-like protein At1g62320 [Source:UniProtKB/Swiss-Prot;Acc:F4HYR3]
AT3G09870		4.54008	2.9081	ns	ns	F8A24.8 protein [Source:UniProtKB/TrEMBL;Acc:Q9SF89]
AT1G02820	LEA2	ns	2.86378	ns	ns	LEA3 [Source:UniProtKB/TrEMBL;Acc:A0A178WJ88]
AT1G70270		ns	2.68349	ns	ns	unknown protein; BEST Arabidopsis thaliana protein match is: unknown protein (TAIR:AT1G23965.1); Has 20 Blast hits to 20 proteins in 7 species: Archae - 0; Bacteria - 0; Metazoa - 0; Fungi - 0; Plants - 20; Viruses - 0; Other Eukaryotes - 0 (source: /.../BLink). [Source:TAIR;Acc:AT1G70270]
AT1G09350	GOLS3	3.41273	2.65447	ns	ns	Hexosyltransferase (Fragment) [Source:UniProtKB/TrEMBL;Acc:W8PVD7]
AT5G52640	HSP90-1	ns	2.6541	ns	ns	Heat shock protein 90-1 [Source:UniProtKB/Swiss-Prot;Acc:P27323]
AT5G52300	LTI65	3.68081	2.62774	ns	ns	Low-temperature-induced 65 kDa protein [Source:UniProtKB/Swiss-Prot;Acc:Q04980]
AT3G09440	HSP70-3	ns	2.58562	ns	ns	Heat shock protein 70 (Hsp 70) family protein [Source:UniProtKB/TrEMBL;Acc:A0A178VI76]
AT1G20450	ERD10	3.16409	2.31157	ns	ns	Dehydrin ERD10 [Source:UniProtKB/Swiss-Prot;Acc:P42759]
AT4G15248	MIP1A	ns	2.2944	ns	ns	B-box domain protein 30 [Source:UniProtKB/Swiss-Prot;Acc:Q1G3I2]
AT5G58770		ns	2.26281	ns	ns	Dehydrodolichyl diphosphate synthase 2 [Source:UniProtKB/Swiss-Prot;Acc:Q56Y11]
AT1G20440	COR47	2.63731	2.23775	ns	ns	Dehydrin COR47 [Source:UniProtKB/Swiss-Prot;Acc:P31168]
AT1G02360		3.3227	2.21127	ns	ns	Chitinase family protein [Source:TAIR;Acc:AT1G02360]
AT1G74310	CLPB1	ns	2.19816	ns	ns	Chaperone protein ClpB1 [Source:UniProtKB/Swiss-Prot;Acc:P42730]
AT4G03585		ns	2.18585	ns	ns
AT5G37550		1.69038	2.1662	ns	ns	At5g37550 [Source:UniProtKB/TrEMBL;Acc:Q9FGI2]
AT5G45340	CYP707A3	4.8805	2.16178	ns	ns	Abscisic acid 8'-hydroxylase 3 [Source:UniProtKB/Swiss-Prot;Acc:Q9FH76]
AT3G14200		ns	2.15962	ns	ns	Chaperone DnaJ-domain superfamily protein [Source:UniProtKB/TrEMBL;Acc:Q9LJG5]
AT4G17090	BAM3	1.3213	2.13429	ns	ns	Beta-amylase 3, chloroplastic [Source:UniProtKB/Swiss-Prot;Acc:O23553]
AT4G17340	TIP2-2	1.27843	2.12602	ns	ns	TIP2 [Source:UniProtKB/TrEMBL;Acc:A0A178UVY8]
AT2G47485		ns	2.04906	ns	ns	At2g47485 [Source:UniProtKB/TrEMBL;Acc:Q6DBG0]
AT3G45970	EXLA1	3.30735	2.0367	ns	ns	Expansin-like A1 [Source:UniProtKB/Swiss-Prot;Acc:Q9LZT4]
AT1G04220	KCS2	ns	2.01366	ns	ns	3-ketoacyl-CoA synthase 2 [Source:UniProtKB/Swiss-Prot;Acc:Q5XEP9]
AT3G21890	MIP1B	2.03295	2.01169	ns	ns	BBX31 [Source:UniProtKB/TrEMBL;Acc:A0A178VEW7]
AT4G04220	AtRLP46	1.24313	1.91315	ns	ns	Receptor like protein 46 [Source:UniProtKB/TrEMBL;Acc:F4JGB6]
AT1G59860	HSP17.6A	ns	1.91298	ns	ns	17.6 kDa class I heat shock protein 1 [Source:UniProtKB/Swiss-Prot;Acc:Q9XIE3]
AT1G04570		1.51969	1.9121	ns	ns	Probable folate-biopterin transporter 8, chloroplastic [Source:UniProtKB/Swiss-Prot;Acc:F4I5Q2]
AT2G28570		1.8699	1.90206	ns	ns	At2g28570 [Source:UniProtKB/TrEMBL;Acc:Q9SK01]
AT4G24960	HVA22D	2.71786	1.89214	ns	ns	HVA22-like protein [Source:UniProtKB/TrEMBL;Acc:A0A178V2U5]
AT3G55580		ns	1.87561	ns	ns	Regulator of chromosome condensation (RCC1) family protein [Source:UniProtKB/TrEMBL;Acc:Q9M2S1]
AT1G71120	GLIP6	ns	1.87	ns	ns	GLIP6 [Source:UniProtKB/TrEMBL;Acc:A0A178WCW6]
AT5G44562		ns	1.84654	ns	ns	other RNA [Source:TAIR;Acc:AT5G44562]
AT1G14520	MIOX1	1.37815	1.843	ns	ns	myo-inositol oxygenase 1 [Source:TAIR;Acc:AT1G14520]
AT5G49480	ATCP1	2.08997	1.82458	ns	ns	AT5g49480 [Source:UniProtKB/TrEMBL;Acc:Q9FDX6]
AT1G53080		3.23783	1.79495	ns	ns	Lectin-like protein At1g53080 [Source:UniProtKB/Swiss-Prot;Acc:Q9LNN3]
AT3G21660		1.40391	1.7934	ns	ns	UBX domain-containing protein [Source:UniProtKB/TrEMBL;Acc:A0A1I9LS32]
AT1G78860		2.2852	1.78733	ns	ns	EP1-like glycoprotein 4 [Source:UniProtKB/Swiss-Prot;Acc:Q9ZVA5]
AT1G52830	IAA6	2.04113	1.76936	ns	ns	Auxin-responsive protein [Source:UniProtKB/TrEMBL;Acc:A0A178W781]
AT5G08150	SOB5	1.8597	1.7652	ns	ns	SOB5 [Source:UniProtKB/TrEMBL;Acc:A0A178UHR3]
AT5G67620		2.109	1.7611	ns	ns	At5g67620 [Source:UniProtKB/TrEMBL;Acc:Q9FJW1]
AT4G34550		ns	1.75722	ns	ns	At4g34550 [Source:UniProtKB/TrEMBL;Acc:O65680]
AT5G56030	HSP81-2	ns	1.75634	ns	ns	Heat shock protein 81-2 [Source:UniProtKB/TrEMBL;Acc:F4K6B6]
AT5G66620	DAR6	1.5364	1.72795	ns	ns	Protein DA1-related 6 [Source:UniProtKB/Swiss-Prot;Acc:Q9FJX8]
AT5G10410		1.03759	1.72678	ns	ns	Putative clathrin assembly protein At5g10410 [Source:UniProtKB/Swiss-Prot;Acc:Q8H0W9]
AT5G56010	HSP90-3	ns	1.72559	ns	ns	Heat shock protein 90-3 [Source:UniProtKB/Swiss-Prot;Acc:P51818]
AT1G21120		4.1252	1.7184	ns	ns	O-methyltransferase family protein [Source:TAIR;Acc:AT1G21120]
AT3G09350	Fes1A	ns	1.71728	ns	ns	Fes1A [Source:UniProtKB/TrEMBL;Acc:Q84J81]
AT5G01040	LAC8	1.75904	1.71659	ns	ns	Laccase-8 [Source:UniProtKB/Swiss-Prot;Acc:Q9LFD2]
AT4G37770	ACS8	2.86567	1.71012	ns	ns	1-aminocyclopropane-1-carboxylate synthase-like protein [Source:UniProtKB/TrEMBL;Acc:Q56Y32]
AT4G08040	ACS11	1.72901	1.69615	ns	ns	1-aminocyclopropane-1-carboxylate synthase 11 [Source:UniProtKB/Swiss-Prot;Acc:Q9S9U6]
AT2G19800	MIOX2	ns	1.68821	ns	ns	At2g19800 [Source:UniProtKB/TrEMBL;Acc:B4F7Q2]
AT1G65845		1.54321	1.66133	ns	ns	At1g65844 [Source:UniProtKB/TrEMBL;Acc:Q9SHX3]
AT4G16563		2.29177	1.65607	ns	ns	Probable aspartyl protease At4g16563 [Source:UniProtKB/Swiss-Prot;Acc:Q940R4]
AT4G35110		2.75949	1.65596	ns	ns	Phospholipase-like protein (PEARLI 4) family protein [Source:UniProtKB/TrEMBL;Acc:A8MQE1]
AT3G21150	BBX32	2.0508	1.65404	ns	ns	B-box zinc finger protein 32 [Source:UniProtKB/Swiss-Prot;Acc:Q9LJB7]
AT4G30470		1.46308	1.64706	ns	ns	Cinnamoyl-CoA reductase-like protein [Source:UniProtKB/TrEMBL;Acc:Q9M0B3]
AT2G46940		1.52662	1.63659	ns	ns	unknown protein; BEST Arabidopsis thaliana protein match is: unknown protein (TAIR:AT3G62070.1); Has 143 Blast hits to 141 proteins in 14 species: Archae - 0; Bacteria - 0; Metazoa - 4; Fungi - 0; Plants - 139; Viruses - 0; Other Eukaryotes - 0 (sou /.../CBI BLink). [Source:TAIR;Acc:AT2G46940]
AT1G58225		1.82133	1.63059	ns	ns	At1g58225 [Source:UniProtKB/TrEMBL;Acc:Q8GW35]
AT2G13790	SERK4	2.29379	1.62773	ns	ns	Somatic embryogenesis receptor kinase 4 [Source:UniProtKB/Swiss-Prot;Acc:Q9SKG5]
AT1G54050	HSP17.4B	ns	1.62053	ns	ns	17.4 kDa class III heat shock protein [Source:UniProtKB/Swiss-Prot;Acc:Q9SYG1]
AT4G14746		1.17558	1.61747	ns	ns	CONTAINS InterPro DOMAIN/s: EGF-like (InterPro:IPR006210); Has 259 Blast hits to 234 proteins in 55 species: Archae - 0; Bacteria - 0; Metazoa - 184; Fungi - 0; Plants - 69; Viruses - 0; Other Eukaryotes - 6 (source: NCBI BLink). [Source:TAIR;Acc:AT4G14746]
AT2G20560		ns	1.61483	ns	ns	At2g20560/T13C7.15 [Source:UniProtKB/TrEMBL;Acc:Q9SIL3]
AT4G08950	EXO	3.66181	1.60366	ns	ns	Protein EXORDIUM [Source:UniProtKB/Swiss-Prot;Acc:Q9ZPE7]
AT3G27025		ns	1.59401	ns	ns	unknown protein; Has 25 Blast hits to 25 proteins in 6 species: Archae - 0; Bacteria - 0; Metazoa - 1; Fungi - 0; Plants - 24; Viruses - 0; Other Eukaryotes - 0 (source: NCBI BLink). [Source:TAIR;Acc:AT3G27025]
AT4G01500	NGA4	ns	1.58773	ns	ns	NGA4 [Source:UniProtKB/TrEMBL;Acc:A0A178V2Z9]
AT1G20070		1.71091	1.57443	ns	ns	Putative uncharacterized protein At1g20070 [Source:UniProtKB/TrEMBL;Acc:Q9LNT3]
AT4G02810	FAF1	ns	1.56844	ns	ns	Protein FANTASTIC FOUR 1 [Source:UniProtKB/Swiss-Prot;Acc:Q9SY06]
AT5G59480		1.38997	1.56377	ns	ns	Haloacid dehalogenase-like hydrolase (HAD) superfamily protein [Source:UniProtKB/TrEMBL;Acc:Q9LTI2]
AT4G09030	AGP10	1.27831	1.5573	ns	ns	Classical arabinogalactan protein 10 [Source:UniProtKB/Swiss-Prot;Acc:Q9M0S4]
AT3G17130		ns	1.53861	ns	ns	Plant invertase/pectin methylesterase inhibitor superfamily protein [Source:UniProtKB/TrEMBL;Acc:Q9LSN4]
AT2G16890	UGT90A1	1.7175	1.53229	ns	ns	UDP-glycosyltransferase 90A1 [Source:UniProtKB/Swiss-Prot;Acc:Q9ZVX4]
AT5G28030	DES1	ns	1.52909	ns	ns	Bifunctional cystathionine gamma-lyase/cysteine synthase [Source:UniProtKB/Swiss-Prot;Acc:F4K5T2]
AT1G59710		1.30105	1.52825	ns	ns	Actin cross-linking protein (DUF569) [Source:UniProtKB/TrEMBL;Acc:Q9LQ43]
AT1G51440		ns	1.52798	ns	ns	Phospholipase A1-Igamma3, chloroplastic [Source:UniProtKB/Swiss-Prot;Acc:Q9C8J6]
AT2G23120		1.61919	1.51769	ns	ns	Expressed protein [Source:UniProtKB/TrEMBL;Acc:Q8S8R1]
AT4G13800		ns	1.51716	ns	ns	Probable magnesium transporter NIPA2 [Source:UniProtKB/Swiss-Prot;Acc:B3LFA3]
AT1G02705		ns	1.50781	ns	ns
AT3G17609	HYH	ns	1.5018	ns	ns	HYH [Source:UniProtKB/TrEMBL;Acc:A0A178VIU6]
AT1G52827	CDT1	ns	1.49839	ns	ns	At1g52827 [Source:UniProtKB/TrEMBL;Acc:Q3ECR7]
AT4G29610	CDA6	3.09887	1.48449	ns	ns	Cytidine deaminase 6 [Source:UniProtKB/Swiss-Prot;Acc:Q9SU86]
AT3G07090		ns	1.47954	ns	ns	PPPDE putative thiol peptidase family protein [Source:UniProtKB/TrEMBL;Acc:Q9SFT9]
AT5G49680	KIP	ns	1.47475	ns	ns	Protein KINKY POLLEN [Source:UniProtKB/Swiss-Prot;Acc:Q6IMT0]
AT4G27590		ns	1.4624	ns	ns	Heavy metal transport/detoxification superfamily protein [Source:UniProtKB/TrEMBL;Acc:F4JJN9]
AT4G01070	UGT72B1	ns	1.45378	ns	ns	UDP-glycosyltransferase 72B1 [Source:UniProtKB/Swiss-Prot;Acc:Q9M156]
AT1G52855		ns	1.44952	ns	ns	At1g52855 [Source:UniProtKB/TrEMBL;Acc:Q8LC41]
AT1G72470	ATEXO70D1	ns	1.44844	ns	ns	Exocyst subunit exo70 family protein D1 [Source:UniProtKB/TrEMBL;Acc:Q9C9E5]
AT5G50720	HVA22E	1.02793	1.44789	ns	ns	HVA22-like protein [Source:UniProtKB/TrEMBL;Acc:A0A178UDD7]
AT1G57590	PAE2	ns	1.44343	ns	ns	Pectin acetylesterase 2 [Source:UniProtKB/Swiss-Prot;Acc:F4I839]
AT1G10410		ns	1.43935	ns	ns	At1g10410/F14N23_31 [Source:UniProtKB/TrEMBL;Acc:Q8LPT2]
AT1G75750	GASA1	ns	1.43295	ns	ns	GASA1 [Source:UniProtKB/TrEMBL;Acc:A0A178W4S5]
AT2G36830	TIP1-1	ns	1.42711	ns	ns	Aquaporin TIP1-1 [Source:UniProtKB/Swiss-Prot;Acc:P25818]
AT3G23110	AtRLP37	1.27976	1.42103	ns	ns	Disease resistance protein [Source:UniProtKB/TrEMBL;Acc:Q9LS80]
AT5G54930		ns	1.42097	ns	ns	AT hook motif-containing protein [Source:UniProtKB/TrEMBL;Acc:Q8L7T9]
AT2G45680	TCP9	2.16778	1.41617	ns	ns	Transcription factor TCP9 [Source:UniProtKB/Swiss-Prot;Acc:O64647]
AT1G75230		1.31976	1.41374	ns	ns	DNA glycosylase superfamily protein [Source:UniProtKB/TrEMBL;Acc:F4HXH4]
AT3G21670	NPF6.4	ns	1.41203	ns	ns	Protein NRT1/ PTR FAMILY 6.4 [Source:UniProtKB/Swiss-Prot;Acc:Q9LVE0]
AT5G38250	LRK10L-2.3	ns	1.40693	ns	ns	LEAF RUST 10 DISEASE-RESISTANCE LOCUS RECEPTOR-LIKE PROTEIN KINASE-like 2.3 [Source:UniProtKB/Swiss-Prot;Acc:F4KA51]
AT4G33560		ns	1.4058	ns	ns	At4g33560 [Source:UniProtKB/TrEMBL;Acc:O81873]
AT2G47730	GSTF8	1.22509	1.40274	ns	ns	Glutathione S-transferase F8, chloroplastic [Source:UniProtKB/Swiss-Prot;Acc:Q96266]
AT4G26150	GATA22	ns	1.39996	ns	ns	Putative GATA transcription factor 22 [Source:UniProtKB/Swiss-Prot;Acc:Q9SZI6]
AT5G64510	TIN1	-1.38928	1.39931	ns	ns	Putative uncharacterized protein At5g64510 [Source:UniProtKB/TrEMBL;Acc:Q84JN2]
AT5G02490	MED37D	ns	1.3906	ns	ns	Probable mediator of RNA polymerase II transcription subunit 37c [Source:UniProtKB/Swiss-Prot;Acc:P22954]
AT4G13180		1.67325	1.38888	ns	ns	AT4g13180/F17N18_70 [Source:UniProtKB/TrEMBL;Acc:Q9SVQ9]
AT3G05880	RCI2A	ns	1.38786	ns	ns	RCI2A [Source:UniProtKB/TrEMBL;Acc:A0A178V7D5]
AT3G16050	PDX12	ns	1.38543	ns	ns	Pyridoxal 5'-phosphate synthase-like subunit PDX1.2 [Source:UniProtKB/Swiss-Prot;Acc:Q9ZNR6]
AT5G61820		1.18654	1.37548	ns	ns	Putative uncharacterized protein At5g61820 [Source:UniProtKB/TrEMBL;Acc:Q8VZ21]
AT2G29120	GLR2.7	ns	1.36829	ns	ns	Glutamate receptor 2.7 [Source:UniProtKB/Swiss-Prot;Acc:Q8LGN0]
AT3G54420	EP3	ns	1.36687	ns	ns	EP3 [Source:UniProtKB/TrEMBL;Acc:A0A178VE44]
AT5G44568		2.5791	1.36582	ns	ns	Putative uncharacterized protein [Source:UniProtKB/TrEMBL;Acc:Q570K8]
AT5G54130		ns	1.36313	ns	ns	At5g54130 [Source:UniProtKB/TrEMBL;Acc:Q8GUH8]
AT5G22060	ATJ2	ns	1.35674	ns	ns	At5g22060 [Source:UniProtKB/TrEMBL;Acc:Q0V7U1]
AT1G06475		1.64191	1.35573	ns	ns	Putative uncharacterized protein [Source:UniProtKB/TrEMBL;Acc:Q6DSU2]
AT5G37770	CML24	2.76697	1.34749	ns	ns	TCH2 [Source:UniProtKB/TrEMBL;Acc:A0A178UBB8]
AT2G32240		2.61596	1.3319	ns	ns	FUNCTIONS IN: molecular_function unknown; INVOLVED IN: response to cadmium ion; LOCATED IN: plasma membrane; EXPRESSED IN: 25 plant structures; EXPRESSED DURING: 13 growth stages; CONTAINS InterPro DOMAIN/s: Prefoldin (InterPro:IPR009053); BEST Arab /.../s thaliana protein match is: unknown protein (TAIR:AT1G05320.3); Has 470429 Blast hits to 168274 proteins in 4282 species: Archae - 6896; Bacter…
AT5G61350		ns	1.33054	ns	ns	Probable receptor-like protein kinase At5g61350 [Source:UniProtKB/Swiss-Prot;Acc:Q9FLJ8]
AT3G47420	ATPS3	ns	1.33018	ns	ns	Putative glycerol-3-phosphate transporter 1 [Source:UniProtKB/Swiss-Prot;Acc:Q9C5L3]
AT1G07350	SR45A	ns	1.32084	ns	ns	Serine/arginine-rich splicing factor SR45a [Source:UniProtKB/Swiss-Prot;Acc:Q84TH4]
AT5G15650	RGP2	1.96818	1.31147	ns	ns	RGP2 [Source:UniProtKB/TrEMBL;Acc:A0A178UG61]
AT1G28010	ABCB14	1.8948	1.31006	ns	ns	ABC transporter B family member 14 [Source:UniProtKB/Swiss-Prot;Acc:Q9C7F2]
AT4G00970	CRK41	2.59614	1.30714	ns	ns	Cysteine-rich receptor-like protein kinase 41 [Source:UniProtKB/Swiss-Prot;Acc:O23081]
AT5G54710		3.61558	1.29456	ns	ns	Ankyrin repeat family protein [Source:TAIR;Acc:AT5G54710]
AT3G52470		ns	1.29219	ns	ns	Late embryogenesis abundant (LEA) hydroxyproline-rich glycoprotein family [Source:UniProtKB/TrEMBL;Acc:Q9SVC8]
AT2G37170	PIP2B	ns	1.28326	ns	ns	plasma membrane intrinsic protein 2 [Source:TAIR;Acc:AT2G37170]
AT5G41590		1.33555	1.28266	ns	ns	Protein LURP-one-related 17 [Source:UniProtKB/Swiss-Prot;Acc:A0MFL4]
AT4G11660	HSFB2B	ns	1.278	ns	ns	Heat stress transcription factor B-2b [Source:UniProtKB/Swiss-Prot;Acc:Q9T0D3]
AT4G00360	CYP86A2	ns	1.27572	ns	ns	Cytochrome P450 86A2 [Source:UniProtKB/Swiss-Prot;Acc:O23066]
AT5G52570	BETA-OHASE 2	ns	1.27249	ns	ns	Beta-carotene 3-hydroxylase 2, chloroplastic [Source:UniProtKB/Swiss-Prot;Acc:Q9LTG0]
AT4G27520	ENODL2	1.15973	1.26437	ns	ns	Early nodulin-like protein 2 [Source:UniProtKB/Swiss-Prot;Acc:Q9T076]
AT3G13520	AGP12	ns	1.26024	ns	ns	Arabinogalactan peptide 12 [Source:UniProtKB/Swiss-Prot;Acc:Q9LJD9]
AT1G62570	FMOGS-OX4	ns	1.25726	ns	ns	Flavin-containing monooxygenase FMO GS-OX4 [Source:UniProtKB/Swiss-Prot;Acc:Q93Y23]
AT5G46230		ns	1.25525	ns	ns	At5g46230 [Source:UniProtKB/TrEMBL;Acc:Q9FL37]
AT1G66080		ns	1.2485	ns	ns	At1g66080 [Source:UniProtKB/TrEMBL;Acc:Q9C8D7]
AT5G54300		1.84904	1.24842	ns	ns	Cotton fiber expressed protein 1-like protein [Source:UniProtKB/TrEMBL;Acc:Q9FL70]
AT3G15357		ns	1.24483	ns	ns	At3g15357 [Source:UniProtKB/TrEMBL;Acc:Q8LDR8]
AT3G11420		2.06458	1.23966	ns	ns	At3g11420 [Source:UniProtKB/TrEMBL;Acc:Q9CAY4]
AT5G05365		1.17296	1.23642	ns	ns	Heavy metal transport/detoxification superfamily protein [Source:UniProtKB/TrEMBL;Acc:Q56ZM7]
AT1G35910	TPPD	ns	1.23078	ns	ns	Probable trehalose-phosphate phosphatase D [Source:UniProtKB/Swiss-Prot;Acc:Q67XC9]
AT1G66500	PCFS1	2.68075	1.22745	ns	ns	Polyadenylation and cleavage factor homolog 1 [Source:UniProtKB/Swiss-Prot;Acc:Q9C710]
AT3G05890	RCI2B	ns	1.22538	ns	ns	RCI2B [Source:UniProtKB/TrEMBL;Acc:A0A178VG66]
AT2G41110	CAM2	1.56245	1.21924	ns	ns	Calmodulin 2 [Source:UniProtKB/TrEMBL;Acc:F4IJ46]
AT2G37760	AKR4C8	ns	1.2098	ns	ns	Aldo-keto reductase family 4 member C8 [Source:UniProtKB/Swiss-Prot;Acc:O80944]
AT4G27657		2.15563	1.20711	ns	ns	At4g27657 [Source:UniProtKB/TrEMBL;Acc:Q8LF18]
AT3G48460		ns	1.20279	ns	ns	GDSL esterase/lipase At3g48460 [Source:UniProtKB/Swiss-Prot;Acc:Q9STM6]
AT3G23410	FAO3	ns	1.20123	ns	ns	Long-chain-alcohol oxidase FAO3 [Source:UniProtKB/Swiss-Prot;Acc:Q9LW56]
AT3G17800		ns	1.20017	ns	ns	Protein of unknown function (DUF760) [Source:TAIR;Acc:AT3G17800]
AT3G14810	MSL5	ns	1.19997	ns	ns	Mechanosensitive ion channel protein 5 [Source:UniProtKB/Swiss-Prot;Acc:Q9LH74]
AT1G74450		2.34365	1.19408	ns	ns	At1g74450/F1M20_13 [Source:UniProtKB/TrEMBL;Acc:Q9CA69]
AT5G60860	RABA1F	1.16507	1.19202	ns	ns	Ras-related protein RABA1f [Source:UniProtKB/Swiss-Prot;Acc:Q9FJH0]
AT1G17620		1.90969	1.18791	ns	ns	At1g17620/F11A6_23 [Source:UniProtKB/TrEMBL;Acc:Q9LNP3]
AT1G56600	GOLS2	1.21762	1.18522	ns	ns	Galactinol synthase 2 [Source:UniProtKB/Swiss-Prot;Acc:Q9FXB2]
AT1G05420	ATOFP12	ns	1.18475	ns	ns	ovate family protein 12 [Source:TAIR;Acc:AT1G05420]
AT2G16060	AHB1	2.01819	1.18202	ns	ns	Non-symbiotic hemoglobin 1 [Source:UniProtKB/Swiss-Prot;Acc:O24520]
AT3G56090	FER3	ns	1.18154	ns	ns	Ferritin-3, chloroplastic [Source:UniProtKB/Swiss-Prot;Acc:Q9LYN2]
AT1G32900	GBSS1	ns	1.17916	ns	ns	Granule-bound starch synthase 1, chloroplastic/amyloplastic [Source:UniProtKB/Swiss-Prot;Acc:Q9MAQ0]
AT5G41620		ns	1.17837	ns	ns	Uncharacterized protein At5g41620 [Source:UniProtKB/Swiss-Prot;Acc:Q66GQ2]
AT4G20170	GALS3	1.32471	1.17355	ns	ns	Galactan beta-1,4-galactosyltransferase GALS3 [Source:UniProtKB/Swiss-Prot;Acc:O65431]
AT5G13700	PAO1	1.94979	1.1729	ns	ns	Polyamine oxidase 1 [Source:UniProtKB/Swiss-Prot;Acc:Q9FNA2]
AT1G48745		ns	1.17285	ns	ns	Putative uncharacterized protein [Source:UniProtKB/TrEMBL;Acc:Q1G3E1]
AT1G56660		2.34275	1.17132	ns	ns	F25P12.91 protein [Source:UniProtKB/TrEMBL;Acc:Q9FXB5]
AT2G29090	CYP707A2	ns	1.16817	ns	ns	Abscisic acid 8'-hydroxylase 2 [Source:UniProtKB/Swiss-Prot;Acc:O81077]
AT5G24150	SQE5	ns	1.16789	ns	ns	Squalene epoxidase 5 [Source:UniProtKB/Swiss-Prot;Acc:O65404]
AT1G07150	MAPKKK13	2.91696	1.16631	ns	ns	F10K1.14 protein [Source:UniProtKB/TrEMBL;Acc:Q9LMK8]
AT5G16200		1.54407	1.16508	ns	ns	50S ribosomal protein-like protein [Source:UniProtKB/TrEMBL;Acc:Q9LF08]
AT1G29670		1.21205	1.16177	ns	ns	GDSL-like Lipase/Acylhydrolase superfamily protein [Source:TAIR;Acc:AT1G29670]
AT3G05500		1.31285	1.15937	ns	ns	REF/SRPP-like protein At3g05500 [Source:UniProtKB/Swiss-Prot;Acc:Q9MA63]
AT5G53120	SPDS3	ns	1.15644	ns	ns	Spermidine synthase 3 [Source:UniProtKB/TrEMBL;Acc:F4KJ05]
AT5G08760		2.122	1.15163	ns	ns	unknown protein; FUNCTIONS IN: molecular_function unknown; INVOLVED IN: biological_process unknown; LOCATED IN: endomembrane system; Has 3 Blast hits to 3 proteins in 2 species: Archae - 0; Bacteria - 0; Metazoa - 0; Fungi - 0; Plants - 3; Viruses - /.../her Eukaryotes - 0 (source: NCBI BLink). [Source:TAIR;Acc:AT5G08760]
AT1G69840	HIR2	2.2171	1.14462	ns	ns	Hypersensitive-induced response protein 2 [Source:UniProtKB/Swiss-Prot;Acc:Q9CAR7]
AT2G46240	BAG6	ns	1.14065	ns	ns	BAG family molecular chaperone regulator 6 [Source:UniProtKB/Swiss-Prot;Acc:O82345]
AT5G58160	FH13	1.43012	1.14032	ns	ns	Formin-like protein 13 [Source:UniProtKB/Swiss-Prot;Acc:Q9LVN1]
AT4G12000		2.15348	1.13511	ns	ns	Putative uncharacterized protein AT4g12000 [Source:UniProtKB/TrEMBL;Acc:Q9SZ65]
AT4G06410		ns	1.13506	ns	ns
AT5G41550		2.78403	1.13198	ns	ns	Disease resistance protein (TIR-NBS-LRR class) family [Source:UniProtKB/TrEMBL;Acc:Q9FFS5]
AT3G53232	RTFL1	1.48587	1.13077	ns	ns	At3g53232 [Source:UniProtKB/TrEMBL;Acc:Q8LBB5]
AT5G67090	SBT1.9	1.58807	1.12942	ns	ns	Subtilisin-like protease SBT1.9 [Source:UniProtKB/Swiss-Prot;Acc:Q9FHA4]
AT5G12940		1.88183	1.12873	ns	ns	Leucine-rich repeat (LRR) family protein [Source:UniProtKB/TrEMBL;Acc:Q9LXU5]
AT1G71960	ABCG25	ns	1.12813	ns	ns	ABC transporter G family member 25 [Source:UniProtKB/Swiss-Prot;Acc:Q84TH5]
AT2G15970	COR413PM1	ns	1.12738	ns	ns	WCOR413-like protein [Source:UniProtKB/TrEMBL;Acc:A0A178VY40]
AT4G03940		ns	1.10999	ns	ns	Putative uncharacterized protein AT4g03940 [Source:UniProtKB/TrEMBL;Acc:O81515]
AT5G15950	SAMDC2	ns	1.10777	ns	ns	S-adenosylmethionine decarboxylase proenzyme 2 [Source:UniProtKB/Swiss-Prot;Acc:Q9S7T9]
AT2G35940	BLH1	ns	1.10724	ns	ns	BEL1-like homeodomain protein 1 [Source:UniProtKB/Swiss-Prot;Acc:Q9SJ56]
AT4G17550		ns	1.10662	ns	ns	Putative glycerol-3-phosphate transporter 4 [Source:UniProtKB/Swiss-Prot;Acc:O23596]
AT1G75030	ATLP-3	1.0649	1.10279	ns	ns	At1g75030 [Source:UniProtKB/TrEMBL;Acc:Q9C9P9]
AT2G47440		1.75247	1.09754	ns	ns	Putative uncharacterized protein At2g47440 [Source:UniProtKB/TrEMBL;Acc:O22266]
AT2G39250	SNZ	ns	1.09418	ns	ns	AP2-like ethylene-responsive transcription factor SNZ [Source:UniProtKB/Swiss-Prot;Acc:Q6PV67]
AT4G32790		ns	1.08755	ns	ns	Exostosin family protein [Source:UniProtKB/TrEMBL;Acc:O65522]
AT3G14990	DJ1A	1.26399	1.08698	ns	ns	Protein DJ-1 homolog A [Source:UniProtKB/Swiss-Prot;Acc:Q9FPF0]
AT4G35590	RKD5	1.20351	1.08482	ns	ns	Protein RKD5 [Source:UniProtKB/Swiss-Prot;Acc:O81791]
AT2G45080	CYCU2-1	ns	1.08457	ns	ns	Cycp3 [Source:UniProtKB/TrEMBL;Acc:A0A178VTM7]
AT3G21510	AHP1	ns	1.07999	ns	ns	AHP1 [Source:UniProtKB/TrEMBL;Acc:A0A178V856]
AT4G35985	P85	2.13802	1.07858	ns	ns	Senescence/dehydration-associated protein At4g35985, chloroplastic [Source:UniProtKB/Swiss-Prot;Acc:F4JNX2]
AT5G25140	CYP71B13	ns	1.07783	ns	ns	Cytochrome P450 71B13 [Source:UniProtKB/Swiss-Prot;Acc:P58050]
AT5G64870	FLOT3	1.77702	1.07601	ns	ns	Flotillin-like protein 3 [Source:UniProtKB/Swiss-Prot;Acc:Q9LV90]
AT1G76380		ns	1.07549	ns	ns	At1g76380 [Source:UniProtKB/TrEMBL;Acc:A4FVS4]
AT1G55910	ZIP11	ns	1.07187	ns	ns	Zinc transporter 11 [Source:UniProtKB/Swiss-Prot;Acc:Q94EG9]
AT2G17290	CPK6	1.78551	1.06958	ns	ns	Calcium-dependent protein kinase 6 [Source:UniProtKB/Swiss-Prot;Acc:Q38872]
AT5G25610	RD22	ns	1.06667	ns	ns	BURP domain protein RD22 [Source:UniProtKB/Swiss-Prot;Acc:Q08298]
AT1G34750		1.59031	1.06636	ns	ns	Probable protein phosphatase 2C 10 [Source:UniProtKB/Swiss-Prot;Acc:Q9S9Z7]
AT1G07720	KCS3	ns	1.06424	ns	ns	3-ketoacyl-CoA synthase 3 [Source:TAIR;Acc:AT1G07720]
AT2G35710	PGSIP8	3.36543	1.04953	ns	ns	Putative glucuronosyltransferase PGSIP8 [Source:UniProtKB/Swiss-Prot;Acc:Q8VZP6]
AT3G20510	FAX6	ns	1.04887	ns	ns	Protein FATTY ACID EXPORT 6 [Source:UniProtKB/Swiss-Prot;Acc:Q9LJU6]
AT1G51660	MKK4	2.03559	1.04686	ns	ns	MKK4 [Source:UniProtKB/TrEMBL;Acc:A0A178WCC0]
AT5G37300	WSD1	ns	1.04373	ns	ns	O-acyltransferase (WSD1-like) family protein [Source:TAIR;Acc:AT5G37300]
AT2G28550	RAP2.7	1.09112	1.04224	ns	ns	Related to AP2.7 [Source:UniProtKB/TrEMBL;Acc:F4IIR3]
AT4G27940	MTM1	ns	1.04123	ns	ns	Mitochondrial carrier protein MTM1 [Source:UniProtKB/Swiss-Prot;Acc:Q944H5]
AT5G24120	SIGE	ns	1.04024	ns	ns	RNA polymerase sigma factor sigE, chloroplastic/mitochondrial [Source:UniProtKB/Swiss-Prot;Acc:Q9ZNX9]
AT5G11650		2.44762	1.04009	ns	ns	Alpha/beta-Hydrolases superfamily protein [Source:UniProtKB/TrEMBL;Acc:Q9LYG5]
AT4G00955		ns	1.03775	ns	ns	FUNCTIONS IN: molecular_function unknown; INVOLVED IN: biological_process unknown; LOCATED IN: endomembrane system; EXPRESSED IN: 14 plant structures; EXPRESSED DURING: 9 growth stages; CONTAINS InterPro DOMAIN/s: EGF-like (InterPro:IPR006210); BEST /.../dopsis thaliana protein match is: Protein kinase superfamily protein (TAIR:AT2G23450.1); Has 94 Blast hits to 88 proteins in 13 species: Archae …
AT4G24220	VEP1	ns	1.03648	ns	ns	3-oxo-Delta(4,5)-steroid 5-beta-reductase [Source:UniProtKB/Swiss-Prot;Acc:Q9STX2]
AT2G35550	BPC7	ns	1.03468	ns	ns	BPC7 [Source:UniProtKB/TrEMBL;Acc:A0A178W000]
AT5G50670	SPL13A	1.88282	1.03406	ns	ns	Squamosa promoter-binding-like protein 13B [Source:UniProtKB/Swiss-Prot;Acc:P0DI11]
AT1G17860	KTI2	1.67193	1.0335	ns	ns	Kunitz trypsin inhibitor 2 [Source:UniProtKB/Swiss-Prot;Acc:Q9LMU2]
AT5G55380	AT1	ns	1.03177	ns	ns	Probable long-chain-alcohol O-fatty-acyltransferase 1 [Source:UniProtKB/Swiss-Prot;Acc:Q9FJ72]
AT1G21540	AEE9	1.17792	1.03177	ns	ns	Probable acyl-activating enzyme 9 [Source:UniProtKB/Swiss-Prot;Acc:Q9LPK6]
AT3G14870		2.21078	1.03131	ns	ns	AT3G14870 protein [Source:UniProtKB/TrEMBL;Acc:Q9LKB7]
AT3G27960	KLCR2	1.02429	1.03122	ns	ns	Protein KINESIN LIGHT CHAIN-RELATED 2 [Source:UniProtKB/Swiss-Prot;Acc:Q9LII8]
AT2G39350	ABCG1	ns	1.03027	ns	ns	ABC transporter G family member 1 [Source:UniProtKB/Swiss-Prot;Acc:O80946]
AT5G65390	AGP7	ns	1.02821	ns	ns	Classical arabinogalactan protein 7 [Source:UniProtKB/Swiss-Prot;Acc:Q8LG54]
AT3G12920	BRG3	ns	1.02576	ns	ns	Probable BOI-related E3 ubiquitin-protein ligase 3 [Source:UniProtKB/Swiss-Prot;Acc:Q9LDD1]
AT4G22820	SAP9	ns	1.02391	ns	ns	Zinc finger A20 and AN1 domain-containing stress-associated protein 9 [Source:UniProtKB/Swiss-Prot;Acc:O49663]
AT5G20670		ns	1.02238	ns	ns	At5g20670 [Source:UniProtKB/TrEMBL;Acc:A6QR87]
AT1G10560	PUB18	2.0898	1.01647	ns	ns	U-box domain-containing protein 18 [Source:UniProtKB/Swiss-Prot;Acc:Q9XIJ5]
AT1G66400	CML23	1.40062	1.00886	ns	ns	Probable calcium-binding protein CML23 [Source:UniProtKB/Swiss-Prot;Acc:Q9C8Y1]
AT5G43620	PCFS5	2.34028	1.0072	ns	ns	Polyadenylation and cleavage factor homolog 5 [Source:UniProtKB/Swiss-Prot;Acc:Q9FIX8]
AT5G01640	PRA1B5	1.56357	1.00697	ns	ns	PRA1 family protein [Source:UniProtKB/TrEMBL;Acc:A0A178UH31]
AT5G14570	NRT2.7	1.25583	1.00589	ns	ns	NRT2.7 [Source:UniProtKB/TrEMBL;Acc:A0A178UKX9]
AT1G65490		1.33602	1.00556	ns	ns	unknown protein; FUNCTIONS IN: molecular_function unknown; INVOLVED IN: biological_process unknown; LOCATED IN: endomembrane system; EXPRESSED IN: 22 plant structures; EXPRESSED DURING: 13 growth stages; BEST Arabidopsis thaliana protein match is: u /.../ protein (TAIR:AT1G65486.1); Has 23 Blast hits to 23 proteins in 2 species: Archae - 0; Bacteria - 0; Metazoa - 0; Fungi - 0; Plants - 23; Virus…
AT3G51090		ns	1.00541	ns	ns	Coiled-coil 90B-like protein (DUF1640) [Source:UniProtKB/TrEMBL;Acc:Q94F04]
AT1G01420	UGT72B3	ns	1.00464	ns	ns	UDP-glucosyl transferase 72B3 [Source:TAIR;Acc:AT1G01420]
AT5G42760		ns	1.00015	ns	ns	Leucine carboxyl methyltransferase [Source:UniProtKB/TrEMBL;Acc:F4K328]
AT3G12910		4.70173	ns	ns	ns	NAC (No Apical Meristem) domain transcriptional regulator superfamily protein [Source:UniProtKB/TrEMBL;Acc:Q9LSI4]
AT5G57220	CYP81F2	4.53817	ns	ns	ns	Cytochrome P450 81F2 [Source:UniProtKB/Swiss-Prot;Acc:Q9LVD6]
AT4G29570	CDA8	4.32692	ns	ns	ns	Cytidine deaminase 8 [Source:UniProtKB/Swiss-Prot;Acc:Q9XEX4]
AT4G18422		4.27291	ns	ns	ns	unknown protein; FUNCTIONS IN: molecular_function unknown; INVOLVED IN: biological_process unknown; LOCATED IN: cellular_component unknown; Has 0 Blast hits to 0 proteins in 0 species (source: NCBI BLink). [Source:TAIR;Acc:AT4G18422]
AT2G20880	ERF053	4.19424	ns	ns	ns	Ethylene-responsive transcription factor ERF053 [Source:UniProtKB/Swiss-Prot;Acc:Q9SKT1]
AT5G43890	YUC5	4.11468	ns	ns	ns	Flavin-containing monooxygenase [Source:UniProtKB/TrEMBL;Acc:A0A178UK83]
AT1G21910	ERF012	4.11352	ns	ns	ns	DREB26 [Source:UniProtKB/TrEMBL;Acc:A0A178W3Q9]
AT5G67450	AZF1	4.03352	ns	ns	ns	ZF1 [Source:UniProtKB/TrEMBL;Acc:A0A178UTI6]
AT2G41640		3.99958	ns	ns	ns	At2g41640/T32G6.16 [Source:UniProtKB/TrEMBL;Acc:O22225]
AT3G23230	ERF098	3.99685	ns	ns	ns	Ethylene-responsive transcription factor ERF098 [Source:UniProtKB/Swiss-Prot;Acc:Q9LTC5]
AT3G59350		3.8807	ns	ns	ns	Protein kinase superfamily protein [Source:UniProtKB/TrEMBL;Acc:A0A1I9LM53]
AT4G22620		3.66359	ns	ns	ns	Auxin-responsive family protein [Source:UniProtKB/TrEMBL;Acc:O49643]
AT5G24030	SLAH3	3.61799	ns	ns	ns	S-type anion channel SLAH3 [Source:UniProtKB/Swiss-Prot;Acc:Q9FLV9]
AT1G21110	IGMT3	3.58733	ns	ns	ns	Indole glucosinolate O-methyltransferase 3 [Source:UniProtKB/Swiss-Prot;Acc:Q9LPU6]
AT4G15680	GRXS4	3.45262	ns	ns	ns	Monothiol glutaredoxin-S4 [Source:UniProtKB/Swiss-Prot;Acc:O23419]
AT4G25490	DREB1B	3.34993	ns	ns	ns	DRE/CRT-binding factor 1 [Source:UniProtKB/TrEMBL;Acc:B6DTR3]
AT5G09470	PUMP6	3.28653	ns	ns	ns	DIC3 [Source:UniProtKB/TrEMBL;Acc:A0A178UKG1]
AT1G50040		3.26166	ns	ns	ns	F2J10.8 protein [Source:UniProtKB/TrEMBL;Acc:Q9LPM5]
AT3G45700	NPF2.4	3.23111	ns	ns	ns	Protein NRT1/ PTR FAMILY 2.4 [Source:UniProtKB/Swiss-Prot;Acc:Q9M173]
AT1G63860		3.145	ns	ns	ns	Disease resistance protein (TIR-NBS-LRR class) family [Source:UniProtKB/TrEMBL;Acc:F4I3S8]
AT4G28703		3.11748	ns	ns	ns	Putative uncharacterized protein [Source:UniProtKB/TrEMBL;Acc:Q8LAH4]
AT4G18010	IP5P2	3.1157	ns	ns	ns	Type I inositol polyphosphate 5-phosphatase 2 [Source:UniProtKB/Swiss-Prot;Acc:Q9FUR2]
AT4G15670	GRXS7	3.10837	ns	ns	ns	Monothiol glutaredoxin-S7 [Source:UniProtKB/Swiss-Prot;Acc:Q6NLU2]
AT1G56250	VBF	3.10711	ns	ns	ns	F-box protein VBF [Source:UniProtKB/Swiss-Prot;Acc:Q9C7K0]
AT4G20835		3.08748	ns	ns	ns
AT3G19680		3.05088	ns	ns	ns	Putative uncharacterized protein At3g19680 [Source:UniProtKB/TrEMBL;Acc:Q9LJM6]
AT1G63820		2.95376	ns	ns	ns	CCT motif family protein [Source:UniProtKB/TrEMBL;Acc:Q67ZF8]
AT5G28630		2.93644	ns	ns	ns	Glycine-rich protein [Source:UniProtKB/TrEMBL;Acc:Q8VXY1]
AT3G21070	NADK1	2.91091	ns	ns	ns	NAD kinase 1 [Source:UniProtKB/TrEMBL;Acc:A0A1I9LRY1]
AT4G23180	CRK10	2.89378	ns	ns	ns	Cysteine-rich receptor-like protein kinase 10 [Source:UniProtKB/Swiss-Prot;Acc:Q8GYA4]
AT1G02660		2.87343	ns	ns	ns	Alpha/beta-Hydrolases superfamily protein [Source:UniProtKB/TrEMBL;Acc:F4HXL0]
AT4G19520		2.80885	ns	ns	ns	Disease resistance protein (TIR-NBS-LRR class) family [Source:UniProtKB/TrEMBL;Acc:F4JT82]
AT1G08930	ERD6	2.76799	ns	ns	ns	ERD6 [Source:UniProtKB/TrEMBL;Acc:A0A178W9Q9]
AT1G71530		2.74009	ns	ns	ns	Protein kinase superfamily protein [Source:UniProtKB/TrEMBL;Acc:Q9C9I9]
AT2G24610	ATCNGC14	2.70275	ns	ns	ns	cyclic nucleotide-gated channel 14 [Source:TAIR;Acc:AT2G24610]
AT4G01870		2.66182	ns	ns	ns	tolB protein-related [Source:TAIR;Acc:AT4G01870]
AT1G72240		2.63047	ns	ns	ns	Putative uncharacterized protein T9N14.5 [Source:UniProtKB/TrEMBL;Acc:Q9C7T1]
AT1G78070		2.62807	ns	ns	ns	At1g78070/F28K19_28 [Source:UniProtKB/TrEMBL;Acc:Q94JT6]
AT5G09430		2.62658	ns	ns	ns	Alpha/beta-Hydrolases superfamily protein [Source:UniProtKB/TrEMBL;Acc:Q4PSG2]
AT1G57990	PUP18	2.59318	ns	ns	ns	PUP18 [Source:UniProtKB/TrEMBL;Acc:A0A178WC51]
AT3G54810	GATA8	2.59296	ns	ns	ns	GATA transcription factor [Source:UniProtKB/TrEMBL;Acc:B9DHF1]
AT5G03890		2.5636	ns	ns	ns	Emb [Source:UniProtKB/TrEMBL;Acc:Q9LZC0]
AT5G66640	DAR3	2.56024	ns	ns	ns	DA1-related protein 3 [Source:TAIR;Acc:AT5G66640]
AT4G22780	ACR7	2.55894	ns	ns	ns	ACT domain-containing protein ACR7 [Source:UniProtKB/Swiss-Prot;Acc:Q8LJW1]
AT5G44070	PCS1	2.52731	ns	ns	ns	PCS1 [Source:UniProtKB/TrEMBL;Acc:A0A178UMN4]
AT4G36900	RAP2-10	2.51419	ns	ns	ns	Ethylene-responsive transcription factor RAP2-10 [Source:UniProtKB/Swiss-Prot;Acc:Q9SW63]
AT1G56540		2.50985	ns	ns	ns	Disease resistance protein (TIR-NBS-LRR class) family [Source:UniProtKB/TrEMBL;Acc:Q9FXA6]
AT3G57530	CPK32	2.48146	ns	ns	ns	Calcium-dependent protein kinase 32 [Source:UniProtKB/Swiss-Prot;Acc:Q6NLQ6]
AT3G50950	RPP13L4	2.47943	ns	ns	ns	Disease resistance RPP13-like protein 4 [Source:UniProtKB/Swiss-Prot;Acc:Q38834]
AT5G22690		2.4783	ns	ns	ns	Disease resistance protein (TIR-NBS-LRR class) family [Source:TAIR;Acc:AT5G22690]
AT3G50060	MYB77	2.45722	ns	ns	ns	AT3g50060/F3A4_140 [Source:UniProtKB/TrEMBL;Acc:Q9SN12]
AT3G11820	SYP121	2.4219	ns	ns	ns	SYR1 [Source:UniProtKB/TrEMBL;Acc:A0A178VIM4]
AT3G20600	NDR1	2.4094	ns	ns	ns	Protein NDR1 [Source:UniProtKB/Swiss-Prot;Acc:O48915]
AT1G69900		2.40082	ns	ns	ns	Actin cross-linking protein [Source:UniProtKB/TrEMBL;Acc:Q4PSX0]
AT1G69430		2.3953	ns	ns	ns	Putative uncharacterized protein [Source:UniProtKB/TrEMBL;Acc:Q9C794]
AT4G25470	DREB1C	2.38764	ns	ns	ns	C-repeat binding factor 2 [Source:UniProtKB/TrEMBL;Acc:B2BIW9]
AT3G05660	AtRLP33	2.32883	ns	ns	ns	Receptor like protein 33 [Source:UniProtKB/TrEMBL;Acc:F4J8G2]
AT2G01300		2.32362	ns	ns	ns	Mediator of RNA polymerase II transcription subunit [Source:UniProtKB/TrEMBL;Acc:Q9ZU37]
AT1G71697	CK1	2.32168	ns	ns	ns	Probable choline kinase 1 [Source:UniProtKB/Swiss-Prot;Acc:Q9M9H6]
AT5G66070		2.30678	ns	ns	ns	RING/U-box superfamily protein [Source:UniProtKB/TrEMBL;Acc:F4JZ26]
AT1G44830	ERF014	2.28869	ns	ns	ns	Ethylene-responsive transcription factor ERF014 [Source:UniProtKB/Swiss-Prot;Acc:Q9LPE8]
AT5G37440		2.2855	ns	ns	ns	At5g37440 [Source:UniProtKB/TrEMBL;Acc:Q9FG44]
AT3G13600	IQM2	2.28457	ns	ns	ns	Calmodulin-binding family protein [Source:UniProtKB/TrEMBL;Acc:A0A178VF87]
AT1G07000	ATEXO70B2	2.27511	ns	ns	ns	EXO70B2 [Source:UniProtKB/TrEMBL;Acc:A0A178WCB5]
AT3G45960	EXLA3	2.27296	ns	ns	ns	Expansin-like A3 [Source:UniProtKB/Swiss-Prot;Acc:Q9LZT5]
AT3G52520		2.26934	ns	ns	ns	At3g52520 [Source:UniProtKB/TrEMBL;Acc:Q9SVD3]
AT4G08850	MIK2	2.2613	ns	ns	ns	MDIS1-interacting receptor like kinase 2 [Source:UniProtKB/Swiss-Prot;Acc:Q8VZG8]
AT2G29740	UGT71C2	2.25851	ns	ns	ns	Glycosyltransferase (Fragment) [Source:UniProtKB/TrEMBL;Acc:W8Q3E5]
AT4G01250	WRKY22	2.24925	ns	ns	ns	WRKY transcription factor 22 [Source:UniProtKB/Swiss-Prot;Acc:O04609]
AT2G23100		2.23304	ns	ns	ns	Cysteine/Histidine-rich C1 domain family protein [Source:UniProtKB/TrEMBL;Acc:F4ILF9]
AT2G17230	EXL5	2.2243	ns	ns	ns	Protein EXORDIUM-like 5 [Source:UniProtKB/Swiss-Prot;Acc:Q9SII5]
AT4G34390	XLG2	2.21593	ns	ns	ns	XLG2 [Source:UniProtKB/TrEMBL;Acc:A0A178V358]
AT3G02140	AFP4	2.21424	ns	ns	ns	TMAC2 [Source:UniProtKB/TrEMBL;Acc:A0A178VMX2]
AT3G25600	CML16	2.20496	ns	ns	ns	Probable calcium-binding protein CML16 [Source:UniProtKB/Swiss-Prot;Acc:Q9LI84]
AT3G15200		2.20411	ns	ns	ns	Putative pentatricopeptide repeat-containing protein At3g15200 [Source:UniProtKB/Swiss-Prot;Acc:Q9LIL5]
AT4G30090		2.19968	ns	ns	ns	Golgin family A protein [Source:UniProtKB/TrEMBL;Acc:F4JPI4]
AT4G13340	LRX3	2.19395	ns	ns	ns	Leucine-rich repeat extensin-like protein 3 [Source:UniProtKB/Swiss-Prot;Acc:Q9T0K5]
AT5G60270	LECRK17	2.17642	ns	ns	ns	L-type lectin-domain containing receptor kinase I.7 [Source:UniProtKB/Swiss-Prot;Acc:Q9LSS0]
AT3G09032		2.16271	ns	ns	ns	At3g09032 [Source:UniProtKB/TrEMBL;Acc:Q6ID69]
AT1G03220		2.16045	ns	ns	ns	Eukaryotic aspartyl protease family protein [Source:UniProtKB/TrEMBL;Acc:Q9ZVS4]
[truncated: 1,386 more rows]
