# Supplementary material for: Comparative transcriptomics reveals hidden issues in the plant response to arthropod herbivores
Source: J Integr Plant Biol. 2021 Feb 12;63(2):312–26. doi: 10.1111/jipb.13026 (PMC7898633; doi:10.1111/jipb.13026)
Supplement: Supplementary file 2 — Data S2. Lists of specific and shared up‐ or down‐regulated genes corresponding to Figure 1B [file JIPB-63-312-s002.xlsx]

## Sheet: Up
629 elements included exclusively in "30min":	128 elements included exclusively in "1h":	145 elements included exclusively in "3h":	222 elements included exclusively in "24h":	124 common elements in "30min" and "1h":	48 common elements in "30min" and "3h":	96 common elements in "30min" and "24h":	73 common elements in "30min", "1h" and "3h":	38 common elements in "30min", "1h" and "24h":	116 common elements in "30min", "3h" and "24h":	524 common elements in "30min", "1h", "3h" and "24h":	58 common elements in "1h" and "3h":	14 common elements in "1h" and "24h":	244 common elements in "3h" and "24h":	100 common elements in "1h", "3h" and "24h":
AT3G25870	AT5G42760	AT3G53370	AT5G40370	AT3G27960	AT2G22470	AT2G46440	AT5G55120	AT5G53110	AT2G46680	AT2G04080	AT2G05260	AT1G47480	AT1G20160	AT5G56760
AT1G47380	AT1G01420	AT5G24760	AT2G38390	AT5G50720	AT1G21550	AT5G38280	AT4G15450	AT4G02520	AT2G30720	AT1G69370	AT1G74090	AT5G11410	AT1G72140	AT5G07700
AT4G21700	AT3G51090	AT3G48890	AT5G13320	AT5G10410	AT4G32480	AT1G66920	AT2G20610	AT5G44575	AT1G15150	AT1G56650	AT1G58360	AT1G32690	AT2G34140	AT1G05550
AT2G37110	AT5G20670	AT1G33260	AT5G23240	AT1G75030	AT3G06020	AT1G76590	AT5G12010	AT4G34950	AT1G70690	AT3G13110	AT3G51240	AT2G25625	AT1G76960	AT3G10260
AT1G61820	AT4G22820	AT2G41380	AT5G11150	AT2G28550	AT3G10985	AT2G23170	AT1G01650	AT5G55450	AT1G63720	AT1G75300	AT4G05120	AT2G43590	AT2G30550	AT4G02280
AT4G12120	AT3G12920	AT5G03160	AT5G44005	AT4G27520	AT4G23060	AT5G25640	AT1G24330	AT5G24530	AT4G38540	AT4G21120	AT1G61065	AT2G38465	AT1G20515	AT1G18590
AT5G42570	AT5G65390	AT4G17680	AT2G46640	AT5G60860	AT5G53760	AT5G11670	AT1G28600	AT1G08890	AT5G63980	AT5G20900	AT4G09500	AT3G60490	AT1G16510	AT2G39330
AT1G77890	AT2G39350	AT5G61790	AT3G08990	AT5G05365	AT1G31130	AT2G02100	AT1G76390	AT4G25070	AT5G38020	AT5G24770	AT4G30240	AT3G03190	AT1G61810	AT1G54010
AT4G00850	AT5G55380	AT1G65870	AT1G68360	AT4G14746	AT5G59920	AT1G07128	AT3G46620	AT3G16565	AT2G38860	AT3G22740	AT3G13620	AT2G21130	AT1G76930	AT2G23560
AT2G28510	AT2G35550	AT1G50420	AT5G57110	AT1G21540	AT5G07440	AT1G07620	AT2G27550	AT5G36220	AT4G29700	AT2G36080	AT1G07890	AT5G54960	AT2G18660	AT5G53870
AT3G47340	AT4G24220	AT2G47670	AT1G28400	AT5G61820	AT3G54030	AT1G26420	AT3G02570	AT2G15220	AT3G19500	AT3G44320	AT2G30100	AT1G14130	AT3G16450	AT1G52410
AT3G01640	AT4G00955	AT4G09560	AT5G16380	AT4G35590	AT4G30060	AT3G12830	AT4G30270	AT5G01600	AT5G63970	AT3G12145	AT4G33700	AT4G24010	AT1G53100	AT3G11580
AT4G36090	AT5G24120	AT2G27230	AT1G31173	AT1G29670	AT5G42050	AT1G05000	AT3G57540	AT1G43910	AT4G11910	AT1G52000	AT3G25700	AT2G26010	AT4G27852	AT1G52030
AT1G17060	AT4G27940	AT1G65040	ENSRNA049757594	AT1G56600	AT5G01830	AT2G26440	AT2G43320	AT1G29330	AT3G28890	AT2G22930	AT3G08640	AT5G44430	ATMG00020	AT2G22200
AT1G20780	AT5G37300	AT1G53470	AT3G58710	AT2G47730	AT4G25030	AT5G48250	AT4G18280	AT4G27970	AT4G19390	AT2G34940	AT2G26690		AT1G09500	AT1G30760
AT2G38360	AT3G20510	AT1G31230	AT4G26270	AT4G04220	AT2G03760	AT5G07100	AT2G37180	AT1G75040	AT5G26260	AT1G06002	AT2G32290		AT3G51430	AT3G55130
AT5G06750	AT1G07720	AT4G22790	AT4G34180	AT5G14570	AT2G40180	AT1G15125	AT2G29450	AT5G57550	AT3G49120	AT1G20490	AT3G46230		AT5G27380	AT3G44720
AT1G61460	AT5G25610	AT2G38400	AT3G05360	AT3G14990	AT5G06865	AT3G49780	AT2G42150	AT4G03400	AT4G21380	AT4G08870	AT1G16400		AT1G67000	AT1G52040
AT4G07960	AT1G55910	AT1G11440	AT1G63840	AT4G09030	AT5G52410	AT5G44820	AT5G53050	AT1G73500	AT2G25470	AT5G17760	AT2G46100		AT5G10760	AT2G25820
AT5G15640	AT1G76380	AT3G20395	AT1G23010	AT4G17340	AT4G01360	AT5G55460	AT5G01760	AT1G51790	AT5G44390	AT5G16190	AT2G46520		AT5G48010	AT5G48880
AT3G24550	AT5G25140	AT3G24090	AT1G67865	AT3G23110	AT5G64700	AT3G11010	AT4G13110	AT1G08050	AT4G04490	AT4G18440	AT5G58690		AT1G21520	AT1G77885
AT1G71400	AT3G21510	AT4G13770	AT5G26270	AT1G59710	AT5G58620	AT2G42350	AT1G65240	AT3G06890	AT5G54810	AT2G46150	AT1G60260		AT1G78370	AT4G39980
AT4G29900	AT4G21760	AT1G63010	AT3G12500	AT3G05500	AT5G64260	AT4G15236	AT5G04370	AT5G23950	AT1G10700	AT1G65500	AT5G43380		AT3G23870	AT5G67150
AT4G39640	AT2G45080	AT1G27330	AT3G08870	AT1G75230	AT1G20030	AT3G22600	AT1G23200	AT3G57700	AT1G58200	AT3G58990	AT4G04020		AT3G22415	AT2G02010
AT3G19130	AT4G32790	AT1G08507	AT4G11370	AT4G17090	AT5G17850	AT1G67970	AT3G51970	AT2G39210	AT4G21865	AT2G38760	AT5G62020		AT2G28790	AT4G36990
AT3G57330	AT2G39250	AT1G02850	AT1G14170	AT4G20170	AT3G53960	AT1G65690	AT2G30020	AT5G25250	AT2G17120	AT1G09080	AT3G17120		AT1G31690	AT1G65860
AT5G07920	AT4G17550	AT3G52370	AT2G40080	AT5G41590	AT4G36000	AT1G22570	AT1G13420	AT2G29720	AT3G63010	AT2G32510	AT2G36750		AT3G06035	AT4G04840
AT1G04490	AT2G35940	AT5G07660	AT3G28940	AT1G65490	AT1G76040	AT2G15042	AT1G20350	AT3G48640	AT5G19520	AT2G32150	AT5G67160		AT1G75290	AT3G16470
AT1G12580	AT5G15950	AT1G56580	AT2G15830	AT1G14520	AT4G17615	AT3G05200	AT3G10300	AT3G01290	AT2G33020	AT3G55940	AT1G17830		AT5G18860	AT2G17500
AT5G57760	AT4G03940	AT1G28610	AT3G20390	AT5G59480	AT3G13080	AT5G60280	AT5G61810	AT2G35658	AT5G59550	AT4G13860	ATCG01070		AT1G53830	AT4G15610
AT1G57610	AT2G15970	AT5G52450	AT5G18130	AT1G66400	AT4G29950	AT1G25370	AT1G01470	AT4G10960	AT5G46050	AT3G27170	AT1G71692		AT5G15490	AT1G02460
AT1G17230	AT1G71960	AT3G30340	AT1G13990	AT3G21660	AT3G59750	AT2G29710	AT5G59730	AT5G25930	AT2G36380	AT3G63050	AT3G16690		AT3G13910	AT3G03480
AT5G25350	AT4G06410	AT5G26600	AT5G62150	AT5G58160	AT4G30210	AT3G18830	AT5G13190	AT2G44500	AT4G21903	AT4G39940	AT3G08970		AT3G50770	AT2G03980
AT2G41420	AT2G46240	AT1G77370	AT4G01540	AT4G30470	AT1G72940	AT4G15233	AT5G13210	AT3G16860	AT1G11580	AT4G11350	AT2G40460		AT5G24160	AT1G07050
AT3G22260	AT5G53120	AT4G28300	AT3G52820	AT3G53232	AT4G11280	AT1G68050	AT2G27500	AT5G41740	AT3G44550	AT3G60540	AT1G09180		AT1G55210	AT2G43020
AT1G19050	AT5G24150	AT3G54600	AT1G26450	AT1G04570	AT1G73080	AT3G01080	AT1G77450	AT5G22540	AT5G05340	AT1G25500	AT5G52120		AT5G24660	AT1G52400
AT1G07520	AT2G29090	AT5G16010	ATMG01130	AT2G46940	AT1G28380	AT4G22960	AT5G06570	AT4G30290	AT3G27210	AT3G54990	AT4G36640		AT1G07750	AT5G53420
AT1G23710	AT1G48745	AT5G04590	AT3G12520	AT5G66620	AT5G42830	AT4G08770	AT1G18740	AT4G11000	AT4G16146	AT3G43270	AT3G55640		AT1G24625	AT1G62660
AT1G74420	AT5G41620	AT3G07700	AT1G64360	AT1G65845	AT4G22590	AT3G59700	AT1G78850		AT5G26220	AT3G26840	AT5G64572		AT5G60335	AT1G45616
AT1G64890	AT1G32900	AT3G21750	AT1G65820	AT5G16200	AT1G65790	AT5G26340	AT1G11960		AT5G57480	AT5G60890	AT1G24100		AT5G62850	AT5G41315
AT3G15060	AT3G56090	AT3G11470	AT3G48020	AT2G41110	AT1G27770	AT4G37690	AT2G23340		AT3G47780	AT3G28930	AT5G59320		AT3G04070	AT4G34710
AT4G04570	AT1G05420	AT2G31790	ATMG00730	AT5G01640	AT3G59740	AT2G47130	AT3G55500		AT2G45930	AT5G23850	AT2G31180		AT2G26740	AT2G37900
AT5G46710	AT3G14810	AT5G39790	AT1G05680	AT5G67090	AT4G18950	AT5G23510	AT1G19320		AT1G66880	AT5G03630	AT4G16140		AT2G32990	AT4G30450
AT1G34260	AT3G17800	AT2G23000	AT5G51585	AT1G34750	AT3G59080	AT1G23840	AT3G22930		AT1G10340	AT2G46650	AT2G34360		AT4G23680	AT5G04330
AT3G11402	AT3G23410	AT1G53890	AT1G23120	AT2G23120	AT1G67856	AT4G11850	AT3G57157		AT2G30540	AT4G24350	AT2G29500		AT5G57630	AT1G33030
AT2G20562	AT3G48460	AT4G26255	AT3G22410	AT1G06475	AT4G08555	AT4G34135	AT3G52800		AT3G50760	AT5G60950	AT2G41312		AT3G16560	AT3G14620
AT1G73010	AT2G37760	AT3G02875	AT4G04810	AT1G17860	AT4G05100	AT3G29034	AT3G50800		AT1G57560	AT4G21850	AT5G25450		AT1G14240	AT2G20340
AT3G02990	AT3G05890	AT1G29980	AT1G78270	AT4G13180	AT5G66210	AT1G35710	AT5G45630		AT5G05140	AT1G60270	AT4G15490		AT3G02020	AT5G67488
AT5G39785	AT1G35910	AT1G11840	AT3G11020	AT5G37550		AT3G48080	AT1G60190		AT5G26920	AT1G80110	AT1G10370		AT5G60100	AT5G01850
AT3G57550	AT3G15357	AT5G01210	AT3G18080	AT1G20070		AT1G76680	AT1G05100		AT4G03450	AT4G27860	AT3G22840		AT1G54040	AT1G74010
AT4G13820	AT1G66080	AT2G43100	AT2G35150	AT2G16890		AT4G01010	AT5G40540		AT4G18170	AT3G28290	AT3G52748		AT3G62580	AT5G27060
AT1G72930	AT5G46230	AT4G34920	AT3G19550	AT4G08040		AT1G61360	AT3G05640		AT1G21250	AT3G28300	AT5G13170		AT1G10140	AT1G68620
AT1G01260	AT1G62570	AT2G23150	AT3G14060	AT2G47440		AT1G06160	AT1G30720		AT5G67340	AT3G28740	AT3G61920		AT5G46590	AT4G37150
AT1G70780	AT3G13520	AT3G52770	AT2G45210	AT5G01040		AT2G25440	AT3G03341		AT3G25510	AT3G51440	AT5G12030		AT3G19710	AT2G34810
AT1G64610	AT2G27420	AT3G49550	AT2G19450	AT5G64870		AT3G56710	AT4G34150		AT1G70140	AT5G24200	AT1G07400		AT4G27870	AT2G43550
AT1G67060	AT4G14690	AT2G29490	ATMG00510	AT2G17290		AT3G26500	AT3G28340		AT5G47230	AT1G52720	AT3G12580		AT3G16430	AT4G34230
AT1G71950	AT5G52570	AT3G01180	AT3G09020	AT1G58225		AT2G39518	AT2G39650		AT3G14050	AT3G09490	AT1G19550		AT5G23010	AT1G64200
AT2G01450	AT4G00360	AT2G20870	AT3G14310	AT5G54300		AT5G25910	AT4G23190		AT1G71880	AT4G17470	AT5G12020		AT3G09270	AT1G67070
AT2G46620	AT4G11660	AT3G06100	AT2G32280	AT5G08150		AT2G18210	AT2G36590		AT1G14370	AT1G19300			AT1G16410	AT5G01840
AT4G36150	AT2G37170	AT4G31780	AT3G46640	AT2G28570		AT2G36270	AT5G44585		AT5G17490	AT5G23830			AT4G12500	AT1G14250
AT5G46910	AT3G52470	AT3G23570	AT5G65090	AT5G12940		AT2G46430	AT5G54165		AT4G36670	AT5G44350			AT5G60300	AT1G06000
AT4G23450	AT1G07350	AT5G12890	AT2G28420	AT5G50670		AT2G28500	AT2G17660		AT5G06730	AT5G24290			AT1G45201	AT1G24070
AT4G02550	AT4G27360	AT1G08200	AT1G31580	AT1G28010		AT1G21100	AT3G04010		AT5G60900	AT4G24340			AT5G17860	AT3G28270
AT1G76180	AT3G47420	AT1G78680	AT4G40065	AT1G17620		AT5G43170	AT5G54720		AT4G36500	AT1G48000			AT2G41480	AT4G37140
AT1G07220	AT5G61350	AT4G36110	AT1G71910	AT5G13700		AT4G23170	AT1G47510		AT5G10695	AT2G38750			AT5G13800	AT5G59090
AT4G35550	AT1G64780	AT5G03270	AT3G22235	AT5G15650		AT1G13210	AT4G33905		AT2G40140	AT5G65140			AT2G18950	AT1G66465
AT1G11330	AT5G22060	AT1G70920	AT4G12470	AT2G16060		AT2G14960	AT1G62440		AT3G19010	AT5G49280			AT5G50950	AT1G12240
AT4G19120	AT5G54130	AT4G11190	AT1G67810	AT3G21890		AT5G22530	AT3G55840		AT2G35930	AT1G19570			AT3G01970	AT1G73210
AT2G07719	AT3G54420	AT3G59050	AT1G17250	AT1G51660		AT1G11210	AT4G29600		AT4G33467	AT5G05730			AT1G77380	AT3G26830
AT4G36945	AT2G29120	AT1G25560	AT3G08040	AT1G52830		AT3G25882	AT1G52690		AT3G25610	AT2G34070			ATCG00020	AT2G28650
AT1G70740	AT1G01520	AT5G37990	AT4G26060	AT3G21150		AT4G38550	AT2G44810		AT5G47910	AT5G40780			AT4G24830	AT3G04300
AT1G04430	AT3G16050	AT1G45191	AT4G22680	AT3G11420		AT5G24470	AT1G22810		AT3G11840	AT4G01985			AT1G30220	ENSRNA049493670
AT4G12040	AT3G05880	AT4G31330	AT4G22755	AT1G10560		AT5G42900	AT5G39580		AT5G45280	AT2G30870			AT3G47480	AT1G65610
AT4G23010	AT5G02490	AT1G53580	AT1G17170	AT5G49480		AT4G35180			AT2G25735	AT1G18140			AT5G50760	AT3G46650
AT1G04463	AT5G64510	AT1G72180	AT1G35720	AT5G67620		AT3G21780			AT1G59870	AT3G59220			AT5G42860	AT4G21830
AT3G61580	AT4G26150	AT2G41475	AT1G36370	AT5G08760		AT5G61160			AT3G19580	AT5G67050			AT1G35260	AT4G24000
AT5G50200	AT4G33560	AT2G24200	AT3G07650	AT4G35985		AT4G18250			AT1G30700	AT2G47190			AT5G14200	AT5G01900
AT3G50470	AT5G38250	AT4G28940	AT4G22212	AT4G12000		AT4G11521			AT4G23150	AT1G28050			AT5G51060	AT3G28600
AT4G31550	AT3G21670	AT1G10585	AT1G04770	AT4G27657		AT2G31880			AT5G01560	AT5G02940			AT3G49580	AT5G61890
AT2G44230	AT5G54930	AT3G44310	AT5G54610	AT2G45680		AT1G67920			AT1G69890	AT2G43530			ENSRNA049495094	AT5G24780
AT3G07470	AT2G36830	AT4G31870	AT3G53980	AT3G21330		AT2G46270			AT2G30040	AT1G72120			AT1G54575	AT4G30460
AT1G51805	AT1G75750	AT1G14360	AT2G21660	AT3G14870		AT1G47890			AT1G66860	AT5G65870			AT1G62760	AT4G13410
AT1G67850	AT1G10410	AT2G40435	AT2G16660	AT1G69840		AT2G37980			AT2G23810	AT5G05590			AT1G31710	AT4G25433
AT2G19130	AT1G57590	AT1G16060	ATMG00513	AT1G78860		AT2G26560			AT5G54170	AT3G13100			AT1G28230	AT2G39030
AT5G26770	AT1G72470	AT4G23990	AT3G19660	AT4G16563		AT2G15390			AT5G08240	AT4G23210			AT1G66100	AT3G28220
AT5G41080	AT1G52855	AT1G64700	AT5G43780	AT2G13790		AT5G27420			AT3G15500	AT4G15440			AT3G05165	AT2G47180
AT4G23750	AT4G01070	AT1G15580	AT5G44574	AT5G43620		AT3G21781			AT1G49000	AT1G54020			AT4G39320	AT2G08650
AT1G64380	AT4G27590	AT3G07350	AT5G45380	AT1G56660		AT5G47850			AT5G65600	AT5G13330			AT2G25450	AT3G27810
AT1G22400	AT5G49680	AT5G42840	AT1G23730	AT1G74450		AT1G55450			AT4G21570	AT2G22770			AT1G13280	AT1G61110
AT4G21560	AT3G07090	AT3G03780	AT2G47870	AT5G11650		AT2G25297			AT1G72900	AT5G40210			AT3G08860	AT5G44420
AT3G12740	AT1G52827	AT2G35345	AT5G45000	AT5G44568		AT3G54150			AT3G28580	AT4G03420			AT1G28190	AT5G07310
AT5G61780	AT3G17609	AT1G02940	AT2G43000	AT4G00970		AT3G59850			AT5G67310	AT4G31110			AT5G01550	AT4G37990
AT3G18560	AT1G02705	AT1G05620	AT3G28540	AT2G32240		AT5G24110			AT2G04495	AT4G36648			AT3G62860	AT1G68290
AT5G18150	AT4G13800	AT1G01250	AT2G27220	AT1G20440		AT4G22710			AT1G74440	AT3G57240			AT2G30860	AT5G17540
AT5G60310	AT1G51440	AT2G33175	AT2G04450	AT1G66500		AT4G04125			AT4G27652	AT1G69790			AT5G07322	AT3G55970
AT5G41180	AT5G28030	AT1G48440	AT2G30840	AT4G24960		ENSRNA049757982			AT4G29740	AT2G29460			AT3G09910	AT5G59590
AT5G65630	AT3G17130	AT5G61290	AT5G06720	AT2G24560					AT4G28085	AT4G14680			AT4G25000	AT1G29540
AT3G50140	AT4G02810	AT5G63850	AT1G13340	AT4G35110					AT1G02405	AT2G36650			AT5G02170	AT2G24210
AT1G75020	AT4G01500	AT5G56490	AT4G18360	AT5G37770					AT5G52750	AT4G30530			AT1G75450	AT3G11480
AT5G57015	AT3G27025	AT1G44790	AT5G58660	AT5G41550					AT3G60415	AT1G45145			AT1G65730	AT4G16590
AT4G21940	AT2G20560	AT3G55110	AT1G07900	AT4G37770					AT3G52400	AT4G19230			AT2G06255
AT5G59570	AT1G54050	AT4G09510	AT5G61520	AT1G07150					AT2G35980	AT2G46510			AT5G47990
AT5G19070	AT3G24460	AT2G28140	AT5G55170	AT2G35637					AT1G78410	AT4G37410			AT1G22340
AT4G19140	AT2G19800	AT1G06253	AT3G14280	AT1G62320					AT1G16420	AT4G22980			AT4G04610
AT1G33440	AT3G09350	AT4G15230	AT3G61280	AT4G29610					AT5G65300	AT3G16330			AT2G04100
AT5G51260	AT5G56010	AT1G52770	AT2G40200	AT3G52310					AT1G73805	AT5G08790			AT3G22890
AT1G21670	AT5G56030	AT1G62560	AT3G56400	AT1G20450					AT4G15975	AT2G18620			AT4G16760
AT4G33420	AT4G34550	AT3G26470	AT4G35170	AT4G38410					AT5G48657	AT1G31550			AT1G77420
AT2G17220	AT5G44562	AT5G63087	AT1G78490	AT1G53080					AT3G08720	AT4G15280			AT1G69360
AT5G65470	AT1G71120	AT2G07689	AT4G11290	AT3G45970					AT1G79680	AT4G30650			AT5G13550
AT3G45730	AT3G55580	AT2G02810	AT4G13920	AT1G02360					AT1G69930	AT1G25220			AT5G52390
AT1G12950	AT1G59860	AT4G14040	AT1G13470	AT2G35710					AT1G16130	AT1G54000			AT3G21230
AT2G21510	AT3G24463	AT4G12030	AT5G16080	AT1G09350					AT3G50260	AT4G31500			AT1G30530
AT2G37540	AT1G04220	AT1G56150	AT1G18350	AT5G54710					AT4G02380	AT5G07010			AT5G58400
AT2G20960	AT2G47485	AT5G50915	AT5G33290	AT3G21320					AT4G11470	AT2G47780			AT3G04000
AT4G21740	AT5G48570	AT1G04980	AT5G50335	AT4G08950					AT1G56240	AT5G36907			AT3G50450
AT2G23130	AT3G14200	AT3G56320	AT1G54570	AT5G52300						AT1G02920			AT5G49525
AT3G46600	AT4G03585	AT3G15830	AT2G25000	AT1G21120						AT3G28007			AT5G01500
AT1G22882	AT1G74310	AT5G55250	AT1G78000	AT2G47770						AT3G56200			AT3G15720
AT5G56050	AT5G58770	AT5G59490	AT1G13750	AT3G09870						AT2G29440			AT2G32487
AT1G52280	AT4G15248	AT5G56840	AT4G20110	AT5G45340						AT2G37580			AT1G19190
AT1G16110	AT3G09440	AT1G07743	AT2G41180	AT5G56960						AT1G74100			AT5G57150
AT1G33720	AT5G52640	AT1G77360	AT2G07687	AT5G52020						AT3G45140			AT4G12490
AT4G01026	AT1G70270	AT4G23050	AT4G25110	AT1G12610						AT1G76070			AT3G16420
AT1G13740	AT1G02820	AT1G30320	AT2G05380							AT1G65890			AT1G21310
AT5G52882	AT5G51440	AT5G54160	ATMG00060							AT1G19670			AT2G14750
AT2G24330	AT2G26150	AT2G38060	AT5G26280							AT5G09980			AT1G58270
AT1G61380	AT1G71000	AT5G65340	AT5G44380							AT1G49450			AT2G32660
AT5G24430		AT2G37620	AT2G07727							AT4G08170			AT2G29340
AT2G47000		AT3G14440	AT4G33150							AT4G29930			AT1G78660
AT1G76690		AT4G18140	AT5G01250							AT4G29690			AT4G19030
AT5G11970		ATMG00110	AT3G01930							AT1G23850			AT3G20370
AT1G08940		AT1G75220	AT1G02470							AT5G44050			AT2G01021
AT3G58620		AT5G18840	AT3G51330							AT1G19640			AT2G37040
AT3G03170		AT4G17480	AT3G06345							AT2G42760			AT3G15950
AT5G40850		AT3G02510	ENSRNA049757945							AT3G23120			AT2G39050
AT2G32930		AT4G21930	AT4G12290							AT4G23600			AT5G44720
AT2G28080		AT3G27250	AT1G70810							AT2G38500			AT5G24910
AT2G39800		AT5G01732	AT2G19190							AT2G39420			AT2G43570
AT5G63370		AT2G34490	AT1G17020							AT3G13790			AT1G22380
AT5G44130		ATCG00490	AT1G13830							AT1G73480			ATCG01180
AT2G37970		AT2G32830	AT5G03350							AT5G62360			AT3G51660
AT1G73390		AT1G53540	AT5G25260							AT4G39950			AT4G35060
AT2G16870		AT5G07990	AT1G43800							AT5G26030			AT3G15790
AT5G63350		AT1G03990	ENSRNA049495034							AT2G15760			AT2G34500
AT1G27100			AT3G25010							AT3G15210			AT4G35630
AT3G24420			AT4G39270							AT3G59880			AT3G11570
AT3G05220			AT3G22240							AT5G20190			AT4G15765
AT1G66350			AT2G25810							AT3G16530			AT1G06640
AT5G62470			AT4G00700							AT5G63130			AT2G43535
AT1G03230			AT1G21240							AT5G38710			AT5G13930
AT1G19970			AT4G21990							AT5G10300			AT3G49340
AT2G31990			AT2G25510							AT3G50480			AT3G48350
AT2G37710			AT3G09260							AT4G23140			AT3G55290
AT3G23920			AT2G40750							AT5G06760			AT5G23660
AT3G62150			AT5G46350							AT5G06320			AT4G04830
AT5G56170			AT1G14880							AT1G24147			AT1G17745
AT3G05820			AT5G53820							AT5G65280			AT5G55050
AT1G03730			ATCG00350							AT5G67210			AT3G59710
AT2G28120			AT1G03820							AT1G02930			ATCG00950
AT1G18210			AT1G51890							AT4G01700			AT4G29210
AT5G57500			AT5G53320							AT3G29575			AT2G01010
AT3G45040			AT3G06325							AT3G48660			ENSRNA049494572
AT4G27350			AT2G37130							AT5G48380			AT4G04500
AT3G07040			AT5G59530							AT4G01080			AT3G53150
AT4G19960			AT1G71380							AT5G22630			AT4G27070
AT5G63490			ATCG01210							AT5G48540			AT5G17990
AT2G40095			AT5G40180							AT1G08920			AT2G04400
AT3G53990			AT5G38900							AT3G09940			AT5G02780
AT5G61380			AT2G36780							AT5G67480			AT2G39770
AT3G06070			AT2G40340							AT5G61600			AT4G21840
AT3G07780			AT5G39520							AT3G46110			AT4G37700
AT4G33300			AT3G53480							AT5G17460			AT4G20970
AT3G17700			AT4G35720							AT1G17750			AT3G44560
AT3G13050			AT2G14560							AT3G22160			AT3G54640
AT3G22620			AT4G11650							AT1G24145			AT2G43520
AT1G72360			AT4G36430							AT3G17860			AT5G07460
AT3G21220			AT1G07260							AT4G10390			AT4G37409
AT4G17350			AT5G20940							AT5G47330			AT3G41768
AT3G23010			AT3G63380							AT2G22330			ENSRNA049451242
AT5G20480			AT4G33980							AT2G42360			AT4G23420
AT5G14930			ATCG00920							AT3G57520			AT3G16460
AT3G03030			AT5G06230							AT4G33985			AT1G32560
AT4G30850			AT3G15536							AT1G80820			AT1G62540
AT2G05940			AT3G12220							AT5G10720			AT1G10530
AT5G11740			AT4G32810							AT5G63160			AT3G44300
AT3G19830			AT5G26690							AT1G34420			AT1G54030
AT4G22690			AT3G18250							AT1G15520			AT4G01895
AT3G58980			AT2G37870							AT4G27560			AT4G09820
AT4G24275			AT1G10070							AT2G26530			AT1G68600
AT1G23030			AT4G10500							AT5G53290			AT2G45570
AT2G22010			AT3G13950							AT3G50280			AT4G11320
AT1G78280			AT3G10320							AT1G69260			AT2G23620
AT1G01720			AT1G17665							AT3G56260			AT3G57260
AT2G18090			AT1G69880							AT3G28210			AT1G80160
AT4G16500			AT1G01680							AT1G01340			AT2G29350
AT3G57640			AT2G05440							AT3G46280			AT2G16720
AT2G15620			AT1G72540							AT1G66760			AT1G66390
AT5G58430			AT2G30750							AT3G19030			AT2G35070
AT3G62420			AT5G64810							AT1G16850			AT1G09155
AT3G60260			AT4G06746							AT1G14780			AT2G15490
AT5G62070			AT5G22570							AT4G39030			AT4G11310
AT1G68410			AT5G48400							AT5G42650			AT3G49570
AT4G15260			AT3G27400							AT1G61560			AT1G73260
AT3G01430			AT3G04720							AT4G23230			AT3G16400
AT1G76360			AT1G26390							AT4G25810			AT5G17220
AT1G10090			AT1G80165							AT3G06500			AT2G39380
AT5G61010			AT1G67980							AT5G59220			AT5G48850
AT4G33070			AT1G19610							AT3G47960			AT3G29590
AT3G62780			AT1G14120							AT5G19100			AT1G33960
AT5G16910			AT3G11340							AT2G42530			AT5G23820
AT4G35310			AT2G45220							AT4G32800			AT3G29250
AT1G33790			AT4G12480							AT3G19970			AT4G14090
AT1G19770			AT4G11210							AT2G32680			AT1G65880
AT1G71100			AT4G37010							AT2G33580			AT1G77520
AT5G63790			AT4G16260							AT2G38250			AT5G43745
AT3G11410			AT2G41800							AT5G14700			AT4G35160
AT4G26750			AT5G48070							AT4G11911			AT5G14180
AT3G49350			AT3G59930							AT5G06860			AT5G41120
AT2G44080			AT1G26250							AT5G66650			AT2G23010
AT4G29050			AT3G61930							AT1G18710			AT3G26330
AT1G66180			AT2G26020							AT1G73325			AT2G43510
AT5G44910										AT5G27520			AT2G24195
AT4G32020										AT1G72920			AT4G04510
AT3G51890										AT1G74950			AT1G03495
AT5G04250										AT2G43620			AT5G13080
AT4G15160										AT3G48450			AT4G22880
AT1G05340										AT1G74430			AT1G03940
AT1G29340										AT1G69870			AT3G21500
AT4G24015										AT5G47240			AT1G77530
AT4G27720										AT3G63060			AT3G24982
AT3G24530										AT5G15970			AT4G15100
AT3G57930										AT4G23200			AT5G42800
AT1G77760										AT4G24380			AT4G21910
AT3G44630										AT1G51760			AT3G45130
AT3G53180										AT4G27410			AT5G54060
AT1G37130										AT3G25770			AT5G24420
AT1G69760										AT1G69480			AT1G72260
AT1G73550										AT1G32920			AT3G60140
AT5G60790										AT1G66380			AT5G19720
AT2G41330										AT5G06870			AT3G11180
AT4G05020										AT5G43420			AT3G46613
AT5G48655										AT2G27310			AT4G16730
AT5G19875										AT5G39670			AT5G42655
AT2G39180										AT1G74360
AT1G18890										AT2G45940
AT2G23290										AT4G38560
AT3G08710										AT3G15518
AT1G70090										AT1G72280
AT5G44565										AT1G61610
AT5G42010										AT4G15210
AT5G59070										AT5G64120
AT4G32300										AT1G09970
AT5G10830										AT3G06490
AT3G02880										AT3G46700
AT1G75000										AT1G73810
AT4G23280										AT3G46080
AT1G12990										AT1G32640
AT1G24170										AT4G18253
AT2G20370										AT5G59510
AT1G22180										AT2G22860
AT3G51920										AT2G42540
AT3G02070										AT5G25440
AT2G26600										AT1G25400
AT5G51480										AT2G45760
AT4G15800										AT1G06620
AT5G36002										AT3G23170
AT4G08500										AT2G17840
AT1G52200										AT2G30770
AT1G19200										AT1G76790
AT3G61640										AT1G76600
AT5G38240										AT1G70640
AT1G27200										AT1G61255
AT2G27260										AT4G37260
AT2G22300										AT4G02360
AT1G76700										AT2G24850
AT2G39980										AT5G54490
AT3G50910										AT1G19565
AT1G27130										AT5G59580
AT3G59310										AT4G33050
AT4G01950										AT5G52760
AT5G45110										AT5G52320
AT3G62260										AT1G72450
AT5G04870										AT5G13200
AT1G49050										AT2G30360
AT5G55090										AT5G53750
AT3G26210										AT4G20860
AT3G04210										AT5G67080
AT1G03905										AT5G09440
AT2G29730										AT3G09830
AT5G54380										AT2G37770
AT5G64660										AT5G22250
AT2G19710										AT1G51620
AT3G52450										AT4G17230
AT5G40380										AT1G35230
AT5G56160										AT2G02990
AT2G06530										AT3G57450
AT1G11670										AT2G40113
AT2G35640										AT2G28400
AT5G38210										AT3G04220
AT1G22530										AT2G39200
AT2G31020										AT2G44578
AT5G56320										AT2G45685
AT5G48450										AT3G46090
AT4G00300										AT5G24080
AT3G56410										AT3G15356
AT3G22910										AT1G35210
AT3G54200										AT2G38470
AT1G68690										AT4G16740
AT1G72790										AT1G80120
AT1G33590										AT2G27660
AT2G36220										AT4G22470
AT4G26690										AT4G24110
AT5G04720										AT1G32960
AT3G50900										AT5G10625
AT5G18400										AT4G12720
AT4G31000										AT1G33610
AT4G35320										AT5G04340
AT2G21500										AT4G17500
AT5G04020										AT5G38130
AT1G77680										AT1G79310
AT1G15430										AT4G12410
AT5G28830										AT1G32350
AT1G56140										AT5G35735
AT1G75860										AT5G01540
AT1G22280										AT1G29290
AT1G14330										AT2G33380
AT3G09520										AT2G46400
AT3G57630										AT2G18690
AT5G02570										AT5G56980
AT4G37640										AT1G14870
AT4G25390										AT1G24140
AT1G77500										AT1G51820
AT1G21380										AT1G70700
AT1G32860										AT3G51450
AT4G26090										AT1G44350
AT1G02390										AT5G58680
AT1G66725										AT3G27415
ENSRNA049757750										AT3G55980
AT4G25670										AT4G23810
AT4G05010										AT1G09932
AT3G16030										AT4G27280
AT2G23320										AT2G22500
AT1G63830										AT3G10930
AT4G30440										AT1G53885
AT1G72210										AT1G53903
AT1G18300										AT5G19110
AT3G54000										AT5G47220
AT4G30560										AT3G23550
AT1G30755										AT4G20830
AT1G30100										AT1G36622
AT5G61210										AT2G20142
AT1G21130										AT5G51190
AT2G39360										AT3G04640
AT3G26910										AT1G51090
AT2G34090										AT3G49620
AT1G03370										AT5G01380
AT5G43180										AT1G57630
AT1G22650										AT4G11890
AT2G32250										AT4G21680
AT2G39660										AT2G23680
AT5G46510										AT1G20510
AT5G01730										AT2G32190
AT5G06530										AT5G47960
AT4G39840										AT4G39830
AT5G03355										AT2G47550
AT1G53170										AT4G04540
AT2G22080										AT5G18470
AT1G35350										AT1G30040
AT1G27910										AT3G46660
AT5G25240										AT2G14290
AT1G76160										AT2G32030
AT1G31540										AT3G50970
AT1G71890										AT4G39670
AT1G61100										AT1G74930
AT1G10550										AT5G13220
AT1G74380										AT3G61190
AT1G10480										AT1G11185
AT5G66675										AT5G57010
AT2G17480										AT5G19230
AT1G59910										AT5G20230
AT5G37540										AT1G01480
AT5G52740										AT2G32140
AT3G28180										AT4G36010
AT2G12400										AT3G57460
AT4G22530										AT1G58420
AT5G46520										AT5G41750
AT3G55950										AT1G61890
AT5G62570										AT5G56880
AT5G16360										AT4G02330
AT2G30990										AT4G23220
AT1G30620										AT5G19240
AT5G40390										AT3G27809
AT5G02290										AT2G32210
AT5G41100										AT5G49520
AT4G01750										AT5G59820
AT5G41600										AT5G67300
AT3G03050										AT2G35290
AT2G02860										AT1G51800
AT5G65920										AT5G38120
AT3G58790										AT4G13395
AT3G54950										AT5G46295
AT1G76580										AT3G17690
AT1G26730										AT1G66370
AT2G41430										AT1G30135
AT2G43290										AT5G22520
AT1G53440										AT1G16370
AT5G62770										AT3G25250
AT1G17147										AT2G47140
AT2G26190										AT5G52310
AT3G29360										AT3G44260
AT2G02450										AT1G61800
AT1G78830										AT1G66090
AT4G38810										AT1G19380
AT1G08500										AT3G44860
AT5G10750										AT1G66160
AT4G12005										AT2G06050
AT1G01130										AT4G14370
AT1G61667										AT3G07195
AT3G22961										AT4G15660
AT1G03740										AT1G61340
AT1G61470										AT2G41100
AT1G67470										AT3G25760
AT4G01575										AT1G29640
AT3G05580										AT5G03210
AT5G44210										AT2G38240
AT5G09800										AT3G23240
AT5G17000										AT4G10290
AT2G15480										AT5G43650
AT3G54020										AT2G27080
AT5G15870										AT1G52890
AT4G25350										AT3G07045
AT3G46930										AT1G05575
AT5G54860										AT1G61120
AT3G47080										AT5G15960
AT1G11050										AT1G15010
AT3G47090										AT1G66280
AT1G65510										AT3G50930
AT1G30640										AT4G14365
AT1G74330										AT1G27730
AT4G37240										AT1G07135
AT1G09940										AT2G25460
AT4G11330										AT5G05600
AT3G25730										AT5G17350
AT1G33600										AT1G02400
AT3G28200										AT1G20310
AT5G62865										AT5G22545
AT4G18205										AT5G21960
AT2G44490										AT4G27140
AT5G24590										AT4G15200
AT1G76970										AT1G30730
AT1G53430										AT1G76470
AT1G09070										AT5G01100
AT1G15190										AT5G63450
AT1G62300										AT4G28140
AT1G30757										AT1G28480
AT4G30600										AT2G24600
AT4G23610										AT1G19020
AT1G22510										AT1G01560
AT3G48090										AT1G17380
AT5G45750										AT4G21390
AT3G50650										AT4G29780
AT3G03020										AT5G36925
AT4G39580										AT3G23250
AT1G64760										AT5G52050
AT3G44400										AT1G56060
AT3G05650										AT1G25422
AT5G50570										AT4G31800
AT2G47060										AT4G30430
AT5G05190										AT2G32200
AT3G05800										AT1G17420
AT1G01120										AT1G65390
AT2G03240										AT4G24570
AT2G23690										AT1G76650
AT1G42990										AT2G34930
AT3G52430										AT5G05300
AT2G40230										AT5G57560
AT2G31865										AT1G19180
AT1G62420										AT3G01830
AT2G18680										AT5G64750
AT5G39020										AT4G17490
AT1G72910										AT2G37430
AT1G72416										AT1G76640
AT2G29110										AT1G14540
AT1G14480										AT1G30370
AT1G72060										AT3G02840
AT3G14590										AT2G44840
AT4G20780										AT2G27690
AT1G22190										AT4G36950
AT2G37940										AT5G03204
AT4G02200										AT3G29000
AT4G26120										AT2G22880
AT2G32800										AT5G28237
AT1G30250										AT5G12340
AT2G40000										AT1G80840
AT4G09570										AT1G70130
AT3G05490										AT4G31950
AT1G26380										AT1G28370
AT3G55430										AT1G51780
AT2G31010										AT3G25180
AT1G63750										AT1G43160
AT3G49530										AT1G65350
AT4G28490										AT3G22275
AT1G65486										AT3G25780
AT5G58120										AT5G40348
AT4G15700										AT1G05675
AT3G45640										AT5G38700
AT4G39890										AT2G30830
AT5G04480										AT5G42380
AT5G07070										AT2G22760
AT3G22060										AT5G62520
AT4G24160										AT3G43250
AT3G16510										AT5G52400
AT4G35480										AT1G72520
AT1G61260										AT3G53600
AT4G21440										AT4G30280
AT2G30250										AT1G35140
AT1G56510										AT1G32910
AT5G61900										AT1G09950
AT1G50740										AT3G48520
AT1G68350										AT2G34600
AT5G03720										AT1G33760
AT3G47570										AT4G27654
AT1G18200										AT4G34410
AT2G41010
AT2G38790
AT1G18570
AT5G05440
AT4G37370
AT1G18390
AT3G56880
AT1G24150
AT1G20823
AT5G64310
AT4G30350
AT1G29690
AT3G62720
AT3G05320
AT1G63930
AT3G10720
AT4G33920
AT5G24600
AT4G38400
AT1G15900
AT3G26980
AT2G46370
AT1G05020
AT2G01180
AT3G24520
AT1G03220
AT3G09032
AT5G60270
AT4G13340
AT4G30090
AT3G15200
AT3G25600
AT3G02140
AT4G34390
AT2G17230
AT2G23100
AT4G01250
AT2G29740
AT4G08850
AT3G52520
AT3G45960
AT1G07000
AT3G13600
AT5G37440
AT1G44830
AT5G66070
AT1G71697
AT2G01300
AT3G05660
AT4G25470
AT1G69430
AT1G69900
AT3G20600
AT3G11820
AT3G50060
AT5G22690
AT3G50950
AT3G57530
AT1G56540
AT4G36900
AT5G44070
AT4G22780
AT5G66640
AT5G03890
AT3G54810
AT1G57990
AT5G09430
AT1G78070
AT1G72240
AT4G01870
AT2G24610
AT1G71530
AT1G08930
AT4G19520
AT1G02660
AT4G23180
AT3G21070
AT5G28630
AT1G63820
AT3G19680
AT4G20835
AT1G56250
AT4G15670
AT4G18010
AT4G28703
AT1G63860
AT3G45700
AT1G50040
AT5G09470
AT4G25490
AT4G15680
AT1G21110
AT5G24030
AT4G22620
AT3G59350
AT3G23230
AT2G41640
AT5G67450
AT1G21910
AT5G43890
AT2G20880
AT4G18422
AT4G29570
AT5G57220
AT3G12910

## Sheet: Down
179 elements included exclusively in "30min":	178 elements included exclusively in "1h":	63 elements included exclusively in "3h":	139 elements included exclusively in "24h":	68 common elements in "30min" and "1h":	13 common elements in "30min" and "3h":	27 common elements in "30min" and "24h":	17 common elements in "30min", "1h" and "3h":	17 common elements in "30min", "1h" and "24h":	11 common elements in "30min", "3h" and "24h":	30 common elements in "30min", "1h", "3h" and "24h":	39 common elements in "1h" and "3h":	22 common elements in "1h" and "24h":	18 common elements in "1h", "3h" and "24h":	34 common elements in "3h" and "24h":
AT2G21990	AT3G62550	AT1G38065	AT1G73120	AT2G25900	AT5G05250	AT5G02865	AT3G56970	AT2G40610	AT5G54585	AT2G14247	AT4G39250	AT5G14070	AT1G74670	AT4G34530
AT5G65030	AT5G44260	AT5G03960	AT4G27360	AT1G23390	AT2G30766	AT3G30180	AT3G56980	AT2G20670	AT5G57780	AT5G38970	AT5G56870	AT4G11460	AT2G29300	AT2G19660
AT4G11360	AT3G43850	AT2G43140	AT3G24463	AT3G23880	AT1G77870	AT3G02380	AT5G04190	AT1G18990	AT5G20790	AT1G59030	AT1G04360	AT3G16150	AT1G33770	AT1G03010
AT3G54340	AT3G62950	AT2G40330	AT2G32885	AT4G26288	AT4G30410	AT1G60590	AT3G61060	AT1G20470	AT5G62730	AT3G46300	AT1G19960	AT5G59340	AT5G20640	AT3G50010
AT1G26800	AT5G50570	AT5G66110	AT3G52720	AT2G18560	AT2G44740	AT2G47560	AT5G03995	AT3G61090	AT1G69160	AT4G10910	AT2G15880	AT2G29290	AT5G28770	AT1G52190
AT5G10930	AT4G28040	AT5G44973	AT1G65310	AT1G49130	AT5G15840	AT3G18773	AT1G29460	AT5G07571	AT1G64561	AT5G65800	AT1G13700	AT1G32780	AT3G29370	AT3G58850
AT3G25717	AT1G03850	AT1G03870	AT4G14690	AT2G44130	AT3G08660	AT4G31354	AT5G39860	AT2G30420	AT5G03860	AT1G04180	AT1G13448	AT5G39865	AT1G73830	AT5G35525
AT1G74940	AT2G44460	AT1G43605	AT1G30100	AT1G80920	AT4G22560	AT2G41250	AT1G23052	AT1G07490	AT1G02340	AT5G18050	AT3G28060	AT1G68238	AT3G13061	AT1G11740
AT3G52360	ENSRNA049493717	AT3G12710	AT2G27420	AT4G01460	AT5G44680	AT5G18010	AT4G24780	AT4G20140	AT1G29500	AT5G02760	AT3G02040	AT3G26235	AT1G20190	AT3G16800
AT2G30790	AT1G02610	AT5G65970	AT5G12110	AT3G63210	AT2G36970	AT1G13080	AT5G16030	AT2G40020	AT5G57785	AT5G18060	AT1G02350	AT1G27045	AT1G31200	AT1G63580
AT4G14270	AT5G22920	AT2G41990	AT4G17098	AT1G80440	AT1G66230	AT3G24460	AT1G06980	AT3G21260	AT3G05140	AT3G51910	AT1G53700	AT3G44990	AT3G54510	AT4G18970
AT3G26510	AT1G33055	AT5G01881	AT1G05400	AT4G05070	AT1G36940	AT5G18080	AT4G34790	AT1G60960		AT5G58360	AT3G46880	AT3G59900	AT4G34770	AT1G75590
AT2G21185	AT2G17740	AT4G34970	AT5G05085	AT1G12030	AT3G25670	AT1G73870	AT3G14170	AT4G13575		AT5G04150	AT2G20835	AT3G30730	AT4G30110	AT5G62920
AT1G25440	AT3G29670	AT4G38340	AT5G36910	AT1G14860		AT1G29510	AT1G30282	AT5G62280		AT2G22810	AT5G49730	AT1G51402	AT1G06080	AT2G28630
AT2G32100	AT2G11810	AT1G22690	AT1G29600	AT2G43870		AT4G37610	AT5G53450	AT3G19230		AT4G01335	AT1G64720	AT3G46490	AT4G17460	AT3G16360
AT1G16490	AT4G36850	AT1G04040	AT4G34060	AT1G68520		AT3G10150	AT2G39570	AT1G17710		AT2G20750	AT2G28970	AT4G24180	AT5G15830	AT1G78440
AT2G01505	AT3G15450	AT1G66940	AT4G12400	AT1G02620		AT1G15550	AT2G22122	AT4G30975		AT2G36792	AT1G25230	AT5G25460	AT1G02650	AT4G10310
AT5G23370	AT4G27460	AT5G48780	AT1G01520	AT5G10570		AT3G50560				AT3G23930	AT5G20250	AT3G63470	AT3G54830	AT1G11000
AT3G59940	AT5G14730	AT4G17860	AT3G21330	AT4G28270		AT5G56850				AT4G38825	AT5G59070	AT5G26200		AT3G23510
AT5G03230	AT4G18197	AT1G10990	AT3G09450	AT1G69490		AT2G05540				AT4G32280	AT5G16170	AT5G05890		AT3G48790
AT5G21940	AT5G39610	AT2G33750	AT3G18530	AT1G69530		AT1G78090				AT1G10640	AT4G01330	AT3G24518		AT5G24580
AT2G39705	AT3G20395	AT1G18020	AT1G18830	AT2G37950		AT5G23480				AT1G47400	AT3G28650	AT2G32540		AT1G62510
AT4G25420	AT2G40750	AT1G11545	AT5G66740	AT5G51810		AT5G18020				AT3G53250	AT2G17880			AT3G03830
AT4G19170	AT1G78460	AT5G49360	AT5G50790	AT1G48260		AT5G10970				AT3G14760	AT5G45310			AT5G23350
AT4G14620	AT2G18050	AT3G22235	AT1G36060	AT5G64800		AT5G23155				AT5G10250	AT1G18620			AT1G69710
AT5G47610	AT2G15890	AT4G15500	AT2G26750	AT4G33666		AT5G38140				AT3G19850	AT2G21650			AT4G28720
AT3G18320	AT1G56220	AT3G01490	AT2G33775	AT1G71030		AT1G29440				AT3G22540	AT1G79700			AT3G60290
AT3G52070	AT5G48490	AT4G29905	AT5G19190	AT1G13650						AT1G76878	AT5G37950			AT3G48240
AT3G27027	AT4G27450	AT5G44020	AT5G49152	AT1G68190						AT1G49200	AT1G02640			AT3G17640
AT1G68110	AT5G37450	AT3G46370	AT1G70985	AT2G32010						AT5G03130	AT3G60390			AT2G27402
AT2G45350	AT3G49790	AT3G58120	AT1G73860	AT2G45170							AT3G07010			AT3G54730
AT5G46140	AT3G50770	AT5G11420	AT3G47030	AT2G20180							AT5G22310			AT2G32960
AT1G54120	AT5G19120	AT4G25990	AT5G01740	AT1G34060							AT3G27500			AT2G26515
AT3G52060	AT3G22100	AT1G23020	AT1G68870	AT1G75380							AT3G61198			AT1G29465
AT5G54630	AT3G53800	AT5G02020	AT1G33615	AT4G28240							AT1G80050
AT2G34620	AT1G11070	AT1G77690	AT2G18180	AT2G18300							AT1G06830
AT4G36040	AT5G64190	AT4G18260	ATCG00660	AT4G32950							AT4G32890
AT5G65207	AT3G49930	AT3G05900	AT2G01890	AT1G26945							AT4G19820
AT3G22970	AT5G21170	AT3G10520	ATCG01310	AT1G13245							AT2G21200
AT1G23205	AT3G26200	AT2G47930	AT3G24780	AT1G29420
AT1G15830	AT1G07985	AT2G43200	AT2G46830	AT3G29035
AT4G36540	AT2G35950	AT4G03190	AT1G64780	AT1G21920
AT1G72645	AT5G57760	AT3G18900	AT3G13680	AT4G03510
AT2G46710	AT1G67910	AT1G19840	AT2G37720	AT3G45940
AT5G46690	AT5G49450	AT1G22740	AT1G78990	AT5G55970
AT5G25130	AT4G15990	AT4G03500	AT1G12080	AT5G66330
AT2G04240	AT3G28080	AT5G02540	AT3G24420	AT3G26320
AT5G64510	AT5G65040	AT4G34600	AT3G54500	AT1G15380
AT5G41761	AT4G31248	AT1G32450	AT2G40100	AT4G04630
AT2G39560	AT1G23050	AT5G40450	AT5G25810	AT4G12980
AT2G27770	AT1G22500	AT1G57980	AT4G21760	AT1G71970
AT3G26932	AT5G03350	AT5G22940	AT2G42990	AT4G21510
AT3G62070	AT1G19510	AT5G04950	AT1G76530	AT1G63800
AT5G53730	AT1G28330	AT3G43960	AT1G28660	AT3G47160
AT2G30520	AT2G41560	AT1G15960	AT3G16175	AT2G05160
AT4G13577	AT2G09090	AT5G49100	AT2G36630	AT4G26542
AT1G75360	AT1G77210	AT2G42870	AT1G72850	AT5G63180
AT2G03310	AT1G17147	AT4G16920	AT5G19600	AT3G50840
AT2G23430	AT4G26530	AT3G03820	AT2G32550	AT4G04955
AT5G45850	AT1G78270	AT3G16180	AT3G13404	AT2G26710
AT1G49010	AT4G24230	AT1G49940	AT5G03395	AT1G54820
AT2G37380	AT1G80180	AT2G19572	AT1G68935	AT2G33050
AT4G16447	AT1G78750	AT1G65985	ATCG01010	AT1G27210
AT2G14800	AT3G48970		AT3G44900	AT1G34110
AT1G56010	AT5G51950		AT2G30900	AT5G59080
AT3G46130	AT3G14950		AT3G55710	AT5G25280
AT1G56710	AT3G51400		AT5G22794	AT4G19660
AT1G05562	AT1G14700		AT3G55646	AT1G23080
AT5G49740	AT1G77990		AT3G06070
AT4G24700	AT1G14205		AT5G23730
AT1G68570	AT2G39400		ATCG01000
AT4G19430	AT1G19340		AT3G21870
AT5G18670	AT5G18300		AT3G42800
AT2G30424	AT3G22460		AT5G46220
AT2G27060	AT4G35750		AT2G13570
AT3G12820	AT2G30010		AT2G35637
AT5G52930	AT4G25835		AT4G36770
AT5G64770	AT1G56720		ENSRNA049494857
AT4G13830	AT1G68840		ENSRNA049494862
AT5G20110	AT1G15175		AT1G68862
AT5G56700	AT3G09020		AT5G48570
AT5G37670	AT1G70530		AT5G27893
AT1G72890	AT4G36570		AT3G09415
AT1G72820	AT1G04313		AT3G17185
AT1G29450	AT3G26220		AT2G35075
AT2G38820	AT3G22231		AT5G45830
AT1G22640	AT2G03590		AT4G39800
AT1G15260	AT1G76190		AT5G10965
AT5G47370	AT2G28671		AT5G51440
AT5G65730	AT4G01670		AT5G51310
AT5G24800	AT1G54740		AT3G16240
AT1G79770	AT1G32540		AT1G64500
AT1G67265	AT5G61590		AT1G62290
AT2G17430	AT3G12150		AT5G02200
AT1G28670	AT1G34760		AT5G09805
AT1G72720	AT4G24050		AT1G31485
AT5G03285	AT3G54720		AT3G51750
AT5G56550	AT5G16480		AT4G21870
AT4G09890	AT4G00750		AT3G20865
AT1G47395	AT5G23980		AT1G75250
AT5G65480	AT5G35732		AT4G36105
AT2G33060	AT1G62770		AT2G21560
AT4G23020	AT4G14540		AT4G05110
AT5G39080	AT1G80650		AT5G22580
AT5G05840	AT4G22950		AT1G01060
AT5G24890	AT2G36770		AT1G09575
AT1G51170	AT3G23080		AT1G55960
AT4G38060	AT5G66790		AT4G27370
AT3G50570	AT1G80570		AT3G14770
AT1G14890	AT1G12780		AT5G19970
AT5G16110	AT3G26230		AT5G47600
AT5G14410	AT3G48390		AT1G28765
AT4G36380	AT3G01770		AT5G22460
AT3G61950	AT5G14090		AT5G12050
AT2G36950	AT4G10120		AT2G45800
AT1G53450	AT5G35790		AT2G36790
AT4G19860	AT4G16008		AT1G05557
AT5G42750	AT5G64410		AT2G34060
AT5G11550	AT5G47440		AT1G62380
AT1G18810	AT2G17036		AT1G04660
AT3G61900	AT4G37890		AT5G47500
AT4G14830	AT1G65590		AT1G52750
AT3G12890	AT5G08480		AT1G74490
AT1G67050	AT1G55380		AT2G18120
AT2G28710	AT2G47750		AT5G51795
AT5G49190	AT2G40080		AT1G14430
AT4G15540	AT3G23010		AT3G15540
AT5G59430	AT4G19420		AT1G56430
AT1G11700	AT3G06640		AT4G14130
AT5G50160	AT4G36410		AT3G01500
AT3G05790	AT2G39510		AT4G28755
AT1G02300	AT1G15890		AT3G21460
AT1G72030	AT4G01720		AT5G38150
AT1G49620	AT2G30432		AT3G48260
AT3G61810	AT2G31110		AT1G33700
AT3G13277	AT3G07130		AT4G25707
AT2G02950	AT4G06536		AT1G02380
AT5G08350	AT1G01180		AT5G27360
AT3G04443	AT1G30820		AT2G07042
AT4G40060	AT1G78480
AT3G59580	AT1G08900
AT4G19645	AT1G49032
AT3G47640	AT1G23870
AT3G07310	AT3G05160
AT4G12390	AT2G36430
AT1G14200	AT3G62390
AT3G28100	AT5G06690
AT2G32710	AT1G53170
AT1G18000	AT1G77960
AT5G57887	AT3G56000
AT5G23770	AT2G37640
AT1G27420	AT1G23060
AT4G31910	AT2G33810
AT1G66840	AT2G21210
AT4G26520	AT4G24800
AT5G04820	AT4G21445
AT1G64690	AT3G26890
AT2G37530	AT5G02560
AT1G78170	AT2G29310
AT5G51850	AT3G13062
AT2G29320	AT1G24996
AT5G18240	AT2G04690
AT4G24790	AT1G67400
AT5G07670	AT3G13065
AT3G46590	AT4G17900
AT4G32980	AT3G53210
AT3G58820	AT4G04750
AT1G24440	AT4G07995
AT4G34560	AT5G10030
AT4G31060	AT5G10530
AT2G42900	AT3G61210
AT3G47430	AT2G41550
AT2G22800	AT5G53550
AT3G50630	AT2G24010
AT1G10657	AT1G04280
AT4G01915	AT2G17710
AT2G41310	AT4G23870
AT4G26540	AT4G16000
AT3G22820
