# Supplementary material for: Comparative transcriptomics reveals hidden issues in the plant response to arthropod herbivores
Source: J Integr Plant Biol. 2021 Feb 12;63(2):312–26. doi: 10.1111/jipb.13026 (PMC7898633; doi:10.1111/jipb.13026)
Supplement: Supplementary file 3 — Data S3. List of genes in networks built from differentially expressed genes in Arabidopsis at four times of mite infestation [file JIPB-63-312-s003.xlsx]

## Sheet: 30min
Subnetwork 1
Id	Label	Degree	Betweenness	Expression
AT1G65350	UBQ13	10	15901.4	6.67149
AT3G45640	MPK3	14	11365.5	1.93771
AT3G48360	BT2	15	9165.73	ns
AT3G18730	TSK	5	7698.17	ns
AT5G67300	MYB44	2	7547.01	4.24885
AT2G36270	ABI5	4	7014.15	2.04338
AT5G13530	KEG	2	6679.07	ns
AT5G53460	GLT1	12	6264.5	ns
AT5G61380	APRR1	6	5025.45	1.17992
AT1G32640	MYC2	12	4730.58	2.93925
AT3G50060	MYB77	4	4612.87	2.45722
AT3G24650	ABI3	2	3859.6	ns
AT3G11410	PP2CA	8	3844.99	1.2441
AT5G53160	PYL8	3	3543.01	ns
AT1G68050	ADO3	4	3356.67	1.49358
AT2G39800	P5CSA	4	3066.38	1.13459
AT2G27960	CKS1	5	3057.44	ns
AT1G25540	MED25	4	2790.85	ns
AT4G16660	HSP70-17	4	2655.67	ns
AT3G58620	TTL4	7	2618.7	1.12042
AT5G08590	SRK2G	3	2185.23	ns
AT1G45145	TRX5	3	2061	1.66458
AT1G27730	ZAT10	4	1929.5	4.90686
AT4G13830	ATJ20	11	1922.18	-1.23857
AT2G20180	PIF1	5	1861.39	-1.56352
AT2G47190	ATMYB2	2	1843.32	1.4914
AT1G36180	ACC2	5	1635.31	ns
AT4G24190	SHD	9	1630.53	ns
AT1G56650	MYB75	3	1556.39	1.0161
AT5G59220	HAI1	5	1497.82	2.56025
AT5G15840	CO	4	1451.04	-1.30773
AT5G54490	PBP1	6	1430	3.08249
AT1G19180	TIFY10A	8	1356.44	6.01363
AT1G34260	FAB1D	9	1347.93	1.03864
AT2G41680	NTRC	8	1201.5	ns
AT4G17615	CBL1	6	1194.5	1.82983
AT1G28480	GRXC9	3	1185	5.3668
AT5G07440	GDH2	2	1185	1.25584
AT3G50630	KRP2	5	1132.73	-1.00961
AT3G59060	PIF5	2	1097	ns
AT4G10040	CYTC-2	3	1094.74	ns
AT2G40180	PP2C5	3	1052.43	1.43123
AT5G63110	HDA6	3	1006.33	ns
AT3G06350	EMB3004	5	958	ns
AT5G06950	TGA2	3	955	ns
AT1G45249	ABF2	2	952	ns
AT5G11260	HY5	2	940.39	ns
AT3G22380	TIC	2	937.05	ns
AT5G05440	PYL5	4	926.67	2.05496
AT2G31880	SOBIR1	2	912.59	2.65108
AT4G37610	BT5	4	889.73	-1.16707
AT1G80920	ATJ8	6	762.66	-1.97637
AT1G01560	MPK11	7	759.58	5.42986
AT3G50950	RPP13L4	2	735.17	2.47943
AT4G01370	MPK4	4	722	ns
AT4G26090	RPS2	3	719	1.43246
AT1G09080	MED37B	5	717.82	1.09948
AT2G18790	PHYB	3	717	ns
AT5G02290	NAK	2	717	1.5317
AT3G57530	CPK32	2	717	2.48146
AT4G30960	CIPK6	2	705	ns
AT2G30360	CIPK11	2	705	3.20686
AT3G08710	TRX9	2	687	1.29338
AT1G49620	KRP7	5	657.14	-1.08536
AT5G53450	PAP14	3	603.71	-1.1218
AT3G07040	RPM1	3	600.26	1.17522
AT3G08720	ATPK2	5	572.66	3.90877
AT1G09530	PIF3	3	572.66	ns
AT4G34390	XLG2	4	524.92	2.21593
AT2G23430	KRP1	4	506.28	-1.32644
AT1G17380	TIFY11A	5	501.11	5.56704
AT1G02340	HFR1	4	492.22	-1.16661
AT5G20730	ARF7	3	481	ns
AT5G37720	ALY4	3	480	ns
AT2G02950	PKS1	2	480	-1.08263
AT1G22280	PAPP2C	2	480	1.41174
AT3G19290	ABF4	2	480	ns
AT5G45110	NPR3	2	480	1.33435
AT5G63160	BT1	2	480	2.34647
AT1G13740	AFP2	2	480	1.11055
AT5G56030	HSP90-2	5	479.91	ns
AT2G43790	MPK6	7	442.86	ns
AT2G04030	CR88	4	385.83	ns
AT2G38880	NFYB1	3	360	ns
AT5G47670	NFYB6	3	360	ns
AT3G48750	CDKA-1	5	320.45	ns
AT4G37260	MYB73	2	306.83	3.06382
AT5G03240	UBQ3	5	302.09	ns
AT4G18620	PYL13	4	287	ns
AT1G30135	TIFY5A	4	262.11	4.32728
AT3G21220	MKK5	4	247.79	1.19372
AT1G51660	MKK4	4	247.79	2.03559
AT2G32120	HSP70-8	3	242.05	ns
AT4G26080	ABI1	3	241.33	ns
AT1G72770	HAB1	3	241.33	ns
AT2G32950	COP1	2	241.26	ns
AT4G17880	MYC4	4	241	ns
AT3G10800	BZIP28	2	241	ns
AT4G34000	ABF3	2	241	ns
AT3G20770	EIN3	2	241	ns
AT5G02880	UPL4	2	241	ns
AT3G59770	SAC9	2	241	ns
AT3G51830	SAC8	2	241	ns
AT5G41315	GL3	2	241	ns
AT4G34460	GB1	2	241	ns
AT3G45780	PHOT1	2	241	ns
AT3G25070	RIN4	2	241	ns
AT1G09970	LRR XI-23	2	241	2.86546
AT1G12480	SLAC1	2	241	ns
AT1G15750	TPL	2	241	ns
AT1G18890	CPK10	2	241	1.28924
AT1G64280	NPR1	2	241	ns
AT2G38470	WRKY33	2	241	3.42032
AT3G01770	GTE11	2	241	ns
AT3G23000	CIPK7	2	241	ns
AT5G42380	CML37	2	241	7.13009
AT1G71860	PTP1	7	219.65	ns
AT2G01450	MPK17	3	191.8	1.04897
AT3G17860	TIFY6B	9	184.11	2.28156
AT5G43080	CYCA3-1	3	183.1	ns
AT4G11330	MPK5	4	173.33	1.67593
AT4G37910	HSP70-9	4	161.18	ns
AT1G70700	TIFY7	5	149.11	3.60507
AT2G01570	RGA	2	141.84	ns
AT4G17490	ERF6	2	132.7	6.05079
AT4G26780	AR192	4	130.12	ns
AT1G73500	MKK9	4	109	2.13229
AT5G56000	HSP90-4	4	103.08	ns
AT1G77760	NIA1	2	91.72	1.2661
AT1G37130	NIA2	2	91.72	1.26963
AT3G06110	DSPTP1B	3	90.16	ns
AT4G08500	MEKK1	5	90.12	1.31581
AT1G66350	RGL1	2	79.41	1.14482
AT5G17490	RGL3	2	79.41	2.04238
AT3G63010	GID1B	3	64.16	1.39072
AT5G04510	PDPK1	2	58.07	ns
AT4G29810	MKK2	3	52.09	ns
AT4G16143	IMPA2	3	48.27	ns
AT2G32710	KRP4	4	47.23	-1.069
AT4G28910	AFPH2	9	40.83	ns
AT3G07770	Hsp89.1	3	32.81	ns
AT4G01026	PYL7	3	25.33	1.11046
AT5G56580	MKK6	2	24.75	ns
AT3G51910	HSFA7A	3	24.07	-1.73373
AT4G03270	CYCD6-1	2	21.82	ns
AT1G74950	TIFY10B	4	21.11	2.63847
AT5G13220	TIFY9	3	21.11	4.07417
AT1G72450	TIFY11B	3	21.11	3.1637
AT5G20900	TIFY3B	2	21.11	1.02604
AT5G17710	EMB1241	3	8.42	ns
AT3G25250	OXI1	2	8.33	4.37937
AT1G74310	CLPB1	2	3.87	ns
AT5G38140	NFYC10	2	2	-1.00849
AT4G37630	CYCD5-1	2	1.67	ns
AT5G37670	HSP15.7	2	1.58	-1.2378
AT1G20350	TIM17-1	2	0.33	1.8915
AT5G24470	APRR5	2	0	2.37922
AT1G66500	PCFS1	2	0	2.68075
AT5G43620	PCFS5	2	0	2.34028
AT4G36040	ATJ11	2	0	-1.46015
AT3G55940	PLC7	1	0	1.11225
AT2G37180	PIP2-3	1	0	1.56401
AT1G26945	PRE6	1	0	-1.39838
AT4G32280	IAA29	1	0	-1.52811
AT1G52830	IAA6	1	0	2.04113
AT3G57550	GK-2	1	0	1.04163
AT2G17290	CPK6	1	0	1.78551
AT3G29575	AFP3	1	0	2.20064
AT4G14830	HSP1	1	0	-1.11913
AT4G19660	NPR4	1	0	-1.00303
AT3G23230	ERF098	1	0	3.99685
AT3G23240	ERF1B	1	0	4.75463
AT1G76650	CML38	1	0	5.89568
AT5G63490	CBSCBSPB1	1	0	1.17674
AT4G04955	ALN	1	0	-1.07349
AT3G25882	NIMIN-2	1	0	2.33514
AT3G56710	SIB1	1	0	1.97493
AT5G52300	LTI65	1	0	3.68081
AT4G11280	ACS6	1	0	2.09125
AT3G59220	PRN1	1	0	1.46798
AT5G25350	EBF2	1	0	1.02505
AT4G17340	TIP2-2	1	0	1.27843
AT4G15680	GRXS4	1	0	3.45262
AT4G15660	GRXS8	1	0	4.6341
AT4G15670	GRXS7	1	0	3.10837
AT4G15700	GRXS3	1	0	1.93439
AT5G61600	ERF104	1	0	2.25162
AT5G67480	BT4	1	0	2.25082
AT5G49190	SUS2	1	0	-1.10887
AT5G66210	CPK28	1	0	3.49095
AT4G05100	AtMYB74	1	0	3.41043
AT5G62470	MYB96	1	0	1.14732
AT4G21440	ATMYB102	1	0	1.95921
AT4G18010	IP5P2	1	0	3.1157
AT5G07070	CIPK2	1	0	1.94419
AT5G10930	CIPK5	1	0	-1.90453
AT5G03720	HSFA3	1	0	2.02803
AT5G59820	ZAT12	1	0	4.23979
AT1G01260	BHLH13	1	0	1.04235
AT1G08890	SUGTL4	1	0	1.40217
AT1G08920	SUGTL2	1	0	2.23035
AT1G08930	ERD6	1	0	2.76799
AT1G18570	MYB51	1	0	2.05453
AT1G18710	AtMYB47	1	0	2.63216
AT1G22640	MYB3	1	0	-1.19633
AT1G28050	COL15	1	0	1.49353
AT1G29330	ERD2A	1	0	1.88767
AT1G42990	BZIP60	1	0	1.80584
AT1G47510	AT5PTASE11	1	0	3.91754
AT1G48000	MYB112	1	0	1.37606
AT1G48260	CIPK17	1	0	-1.65983
AT1G66160	PUB20	1	0	4.55742
AT1G66230	MYB20	1	0	-1.09264
AT1G67970	HSFA8	1	0	1.36594
AT1G71030	ATMYBL2	1	0	-1.60954
AT1G73080	PEPR1	1	0	2.15679
AT1G74430	MYB95	1	0	2.65472
AT1G76680	OPR1	1	0	1.84447
AT1G76690	OPR2	1	0	1.11748
AT1G76700	ATJ10	1	0	1.32622
AT2G06050	OPR3	1	0	4.58265
AT2G16060	AHB1	1	0	2.01819
AT2G22010	RKP	1	0	1.21476
AT2G30250	WRKY25	1	0	1.96678
AT2G30424	TCL2	1	0	-1.26092
AT2G30520	RPT2	1	0	-1.34369
AT2G30540	GRXS9	1	0	1.69601
AT2G34600	TIFY 5B	1	0	8.46532
AT2G41100	CML12	1	0	4.64231
AT2G44740	CYCU4-1	1	0	-1.4185
AT3G01290	HIR3	1	0	3.10937
AT3G01830	CML40	1	0	6.03405
AT3G02140	AFP4	1	0	2.21424
AT3G02990	HSFA1E	1	0	1.041
AT3G06490	MYB108	1	0	2.88297
AT3G18830	PLT5	1	0	1.48489
AT3G20600	NDR1	1	0	2.4094
AT3G24520	HSFC1	1	0	2.15214
AT3G25600	CML16	1	0	2.20496
AT3G45970	EXLA1	1	0	3.30735
AT4G36670	PLT6	1	0	2.07716
AT5G26340	STP13	1	0	1.62586
AT5G39670	CML45	1	0	2.7733
Subnetwork 2
Id	Label	Degree	Betweenness	Expression
AT1G07000	ATEXO70B2	5	100.15	2.27511
AT3G52400	SYP122	6	61.76	3.41123
AT3G11820	SYP121	6	61.76	2.4219
AT4G12120	SEC1B	4	58.33	1.00403
AT5G58180	YKT62	3	58	ns
AT4G02350	SEC15B	6	55.81	ns
AT4G39890	RABH1C	3	49.33	1.93825
AT3G52450	PUB22	2	40	1.34756
AT3G56190	ASNAP2	3	24.67	ns
AT3G10380	SEC8	5	24.33	ns
AT1G71270	VPS52	2	21	ns
AT1G64520	RPN12A	2	21	ns
AT3G53610	RABE1A	2	21	ns
AT1G52280	RABG3D	2	10	1.10784
AT3G59920	GDI2	2	4.33	ns
AT5G59730	ATEXO70H7	2	0.63	2.06164
AT3G09520	ATEXO70H4	2	0.63	1.41651
AT5G61010	ATEXO70E2	2	0.63	1.236
AT5G58430	EXO70B1	2	0.63	1.22497
AT5G61210	SNAP33	2	0	1.463
AT2G35930	PUB23	1	0	2.24672
AT5G41600	RTNLB4	1	0	1.53528
AT1G71100	RPI1	1	0	1.24304
Subnetwork 3
Id	Label	Degree	Betweenness	Expression
AT4G33430	BAK1	3	41	ns
AT5G19280	KAPP	5	38	ns
AT5G20480	EFR	2	35	1.19714
AT5G48380	BIR1	2	32	2.20864
AT5G61900	BON1	2	27	1.9946
AT3G61190	BAP1	2	20	4.07423
AT5G07300	BON2	2	11	ns
AT2G45760	BAP2	1	0	2.99264
AT1G21250	WAK1	1	0	1.84187
AT1G65790	SD17	1	0	2.63915
AT2G39660	BIK1	1	0	1.47759
AT4G23140	CRK6	1	0	2.1649
AT4G23180	CRK10	1	0	2.89378

## Sheet: 1h
Id	Label	Degree	Betweenness	Expression
AT1G65350	UBQ13	10	5093.21	5.92601
AT5G63160	BT1	5	3261.48	2.63009
AT5G53460	GLT1	12	3222.25	ns
AT5G16850	TERT	4	2839.89	ns
AT3G48360	BT2	10	2669.67	ns
AT1G56650	MYB75	4	2351.46	3.17332
AT4G38600	UPL3	3	1867.85	ns
AT5G52640	HSP81-1	17	1774.96	2.6541
AT5G56030	HSP90-2	17	1773.83	1.75634
AT5G41315	GL3	2	1756.9	1.53679
AT5G63110	HDA6	2	1695.7	ns
AT1G19180	TIFY10A	8	1671.07	5.09419
AT1G32640	MYC2	12	1643.35	3.31295
AT4G24190	SHD	15	1607.18	ns
AT5G56010	HSP90-3	16	1427.64	1.72559
AT3G18730	TSK	6	1162.64	ns
AT2G43790	MPK6	6	1148.78	ns
AT2G47190	ATMYB2	2	1144.3	1.34745
AT2G26150	HSFA2	6	1141.38	5.39629
AT1G27730	ZAT10	4	1139.35	3.95995
AT5G11260	HY5	3	1097	ns
AT3G14950	TTL2	6	1053.94	-1.41769
AT5G53450	PAP14	3	1051.22	-1.07682
AT4G16660	HSP70-17	12	1045.05	ns
AT3G12580	MED37C	22	998.92	2.89856
AT1G45145	TRX5	3	988	1.64578
AT3G01770	GTE11	3	970.1	-1.16313
AT4G33240	FAB1A	6	951.14	ns
AT2G41680	NTRC	8	946.8	ns
AT3G04710	TPR10	9	807.49	ns
AT1G73500	MKK9	3	805.42	1.30542
AT5G54490	PBP1	5	799	1.62649
AT3G45640	MPK3	4	774.98	ns
AT5G67300	MYB44	2	747.73	2.8142
AT3G06350	EMB3004	7	642.14	ns
AT1G74310	CLPB1	20	622.46	2.19816
AT2G20180	PIF1	3	558	-1.4159
AT5G06690	WCRKC1	2	532	-1.05626
AT1G01560	MPK11	2	497.24	2.50929
AT1G36160	ACC1	4	483	ns
AT5G43380	TOPP7	2	480	1.14404
AT5G43080	CYCA3-1	2	480	ns
AT1G32750	TAF1	2	472.07	ns
AT4G14540	NFYB3	3	452.01	-1.20614
AT1G71860	PTP1	3	424.97	ns
AT5G09590	HSP70-10	7	382.89	ns
AT1G20350	TIM17-1	3	355.48	1.30847
AT1G17380	TIFY11A	5	326.51	5.53121
AT4G04020	PAP1	2	322	1.16492
AT1G30460	CPSF30	2	322	ns
AT1G28480	GRXC9	3	311	4.50939
AT1G15570	CYCA2-3	2	276.77	ns
AT5G02560	HTA12	2	260.16	-1.0358
AT3G17609	HYH	2	237	1.5018
AT1G51660	MKK4	3	205.54	1.04686
AT3G16480	MPPA2	2	200.78	ns
AT4G28910	AFPH2	9	199.3	ns
AT3G17860	TIFY6B	9	196.57	2.30704
AT3G28730	SSRP1	2	188.35	ns
AT5G06950	TGA2	3	162.7	ns
AT5G03240	UBQ3	4	162.07	ns
AT4G17880	MYC4	4	162	ns
AT1G66500	PCFS1	2	162	1.22745
AT3G48590	NFYC1	2	162	ns
AT3G22380	TIC	2	162	ns
AT1G62990	KNAT7	2	162	ns
AT4G22753	SMO1-3	2	162	ns
AT3G54470	PYRE-F	2	162	ns
AT3G48750	CDKA-1	2	162	ns
AT1G02340	HFR1	2	162	ns
AT1G15750	TPL	2	162	ns
AT1G25540	MED25	2	162	ns
AT4G38130	HDA19	2	162	ns
AT5G42380	CML37	2	162	5.49054
AT5G22060	ATJ2	14	160.31	1.35674
AT4G26780	AR192	8	139.89	ns
AT1G07890	APX1	2	122.19	1.06559
AT3G09440	HSP70-3	12	112.73	2.58562
AT5G02490	MED37D	12	112.73	1.3906
AT4G17490	ERF6	2	108.25	2.48334
AT2G18790	PHYB	2	83	ns
AT1G09530	PIF3	2	80	ns
AT5G02880	UPL4	2	57.04	ns
AT5G25450	QCR7-2	2	50.5	1.77553
AT5G14070	GRXC8	3	48.4	-3.73657
AT4G15660	GRXS8	2	39.2	2.81394
AT1G03850	GRXS13	2	39.2	-2.51351
AT1G06830	GRXS11	2	39.2	-1.10716
AT1G70700	TIFY7	5	32.57	4.1375
AT1G80920	ATJ8	7	27.86	-1.79621
AT1G30135	TIFY5A	4	27.86	3.51238
AT1G29330	ERD2A	2	17.38	2.11904
AT3G08970	ERDJ3A	5	12.84	1.33453
AT1G22840	CYTC-1	2	11.15	ns
AT4G04950	GRXS17	4	5	ns
AT1G74950	TIFY10B	4	4.51	3.00824
AT5G13220	TIFY9	3	4.51	4.55365
AT1G72450	TIFY11B	3	4.51	3.00401
AT5G20900	TIFY3B	2	4.51	1.06932
AT5G17710	EMB1241	6	3.29	ns
AT1G14700	PAP3	2	3	-1.40089
AT1G09080	MED37B	5	2.7	1.31837
AT5G48570	FKBP65	3	0	2.13807
AT5G12030	HSP17.7	2	0	2.32558
AT3G46230	HSP17.4A	2	0	1.09849
AT1G54050	HSP17.4B	2	0	1.62053
AT5G12020	HSP17.6	2	0	4.11444
AT2G29500	HSP17.6B	2	0	1.60342
AT3G27810	MYB21	2	0	3.28298
AT5G51440	HSP23.5	2	0	3.08646
AT4G36990	HSFB1	2	0	1.28079
AT1G59860	HSP17.6A	2	0	1.91298
AT3G09350	Fes1A	2	0	1.71728
AT3G51910	HSFA7A	2	0	-1.20872
AT5G58690	PLC5	1	0	1.12703
AT3G55940	PLC7	1	0	1.04749
AT2G37180	PIP2-3	1	0	2.35939
AT1G26945	PRE6	1	0	-1.81303
AT3G25250	OXI1	1	0	3.27148
AT5G24150	SQE5	1	0	1.16789
AT5G21170	KINB1	1	0	-1.62089
AT3G29575	AFP3	1	0	2.91898
AT5G43620	PCFS5	1	0	1.0072
AT4G19660	NPR4	1	0	-1.15843
AT5G35790	APG1	1	0	-1.15648
AT5G53120	SPMS	1	0	1.15644
AT3G23240	ERF1B	1	0	3.60603
AT1G76650	CML38	1	0	3.49837
AT5G48880	KAT5	1	0	1.24778
AT4G04955	ALN	1	0	-1.6812
AT5G01840	OFP1	1	0	1.86477
AT2G40080	ELF4	1	0	-1.11192
AT4G17340	TIP2-2	1	0	2.12602
AT3G62950	GRXC11	1	0	-2.6276
AT5G61600	ERF104	1	0	1.41871
AT5G67480	BT4	1	0	2.02469
AT4G37260	MYB73	1	0	1.2715
AT5G62020	HSFB2A	1	0	1.17932
AT5G01900	WRKY62	1	0	2.38504
AT5G59820	ZAT12	1	0	3.9948
AT1G08890	SUGTL4	1	0	1.02606
AT1G08900	SUGTL3	1	0	-1.06412
AT1G08920	SUGTL2	1	0	1.57911
AT1G18710	AtMYB47	1	0	4.40373
AT1G28050	COL15	1	0	1.22379
AT1G48000	MYB112	1	0	1.50008
AT1G52410	TSA1	1	0	1.16326
AT1G71030	ATMYBL2	1	0	-1.1459
AT1G74430	MYB95	1	0	3.47147
AT1G77210	STP14	1	0	-1.48586
AT1G80050	APT2	1	0	-1.13642
AT2G06050	OPR3	1	0	3.96466
AT2G16060	AHB1	1	0	1.18202
AT2G34600	TIFY 5B	1	0	8.22163
AT2G36830	TIP1-1	1	0	1.42711
AT2G37170	PIP2-2	1	0	1.28326
AT2G41100	CML12	1	0	2.57202
AT2G45080	CYCU2-1	1	0	1.08457
AT3G01830	CML40	1	0	4.5467
AT3G06490	MYB108	1	0	1.76074
AT3G45970	EXLA1	1	0	2.0367
AT3G53800	Fes1B	1	0	-1.66074
AT4G11660	HSFB2B	1	0	1.278
AT5G39670	CML45	1	0	1.56121

## Sheet: 3h
Subnetwork 1
Id	Label	Degree	Betweenness	Expression
AT1G65350	UBQ13	8	5891.66	6.44343
AT3G48360	BT2	11	4291.83	ns
AT4G38600	UPL3	2	3254.31	ns
AT5G41315	GL3	3	3230.98	2.14872
AT2G47190	ATMYB2	2	3016	2.17938
AT1G32640	MYC2	11	3010.57	3.76176
AT4G16660	HSP70-17	7	2560.41	ns
AT1G04980	PDIL2-2	10	2479.22	1.45052
AT3G45640	MPK3	6	2258.57	ns
AT3G08720	ATPK2	5	1960.12	2.45719
AT3G18730	TSK	3	1862.17	ns
AT1G56650	MYB75	4	1801.83	3.80856
AT5G53460	GLT1	10	1752.02	ns
AT4G24190	SHD	6	1740.66	ns
AT1G01560	MPK11	2	1714.33	3.25884
AT3G12580	MED37C	10	1577.64	1.16102
AT1G66390	MYB90	3	1521.83	2.54348
AT2G41220	GLU2	7	1332.02	ns
AT1G19180	TIFY10A	8	1237.93	5.33728
AT5G53450	PAP14	4	1195.8	-1.05074
AT5G67300	MYB44	2	1018.83	2.9046
AT1G27730	ZAT10	3	951	4.54736
AT5G63110	HDA6	2	945	ns
AT5G63160	BT1	4	828	2.06373
AT4G22753	SMO1-3	2	816	ns
AT1G45145	TRX5	6	707.57	2.66959
AT5G54490	PBP1	5	694	2.44887
AT5G24160	SQE6	2	685	1.21143
AT2G41680	NTRC	7	644.56	ns
AT1G11680	CYP51G1	4	557	ns
AT4G26780	AR192	3	418.01	ns
AT5G07440	GDH2	3	417.57	1.24616
AT5G43080	CYCA3-1	2	417	ns
AT2G40180	PP2C5	3	406.14	1.24546
AT1G17380	TIFY11A	5	293.33	6.08163
AT3G08970	ERDJ3A	5	286.44	1.17669
AT1G20350	TIM17-1	2	282.2	1.77261
AT3G06350	EMB3004	3	281	ns
AT1G72280	AERO1	3	280	1.87181
AT4G37260	MYB73	2	280	1.87521
AT4G04020	PAP1	2	280	1.12784
AT1G15570	CYCA2-3	2	265.8	ns
AT2G43790	MPK6	4	184.4	ns
AT5G04510	PDPK1	2	152.71	ns
AT3G16480	MPPA2	2	152.2	ns
AT3G62600	ERDJ3B	4	144.78	ns
AT4G17880	MYC4	4	141	ns
AT3G27440	UKL5	2	141	ns
AT5G48010	THAS1	2	141	1.15959
AT5G06290	2-Cys Prx B	2	141	ns
AT1G62990	KNAT7	2	141	ns
AT3G54470	PYRE-F	2	141	ns
AT4G37610	BT5	2	141	ns
AT4G01370	MPK4	2	141	ns
AT3G48750	CDKA-1	2	141	ns
AT3G23890	TOP2	2	141	ns
AT1G15750	TPL	2	141	ns
AT1G25540	MED25	2	141	ns
AT1G35620	PDIL5-2	2	141	ns
AT1G36160	ACC1	2	141	ns
AT2G27970	CKS2	2	141	ns
AT3G01770	GTE11	2	141	ns
AT4G38130	HDA19	2	141	ns
AT5G42380	CML37	2	141	6.20763
AT1G07890	APX1	2	132.97	1.12992
AT3G17860	TIFY6B	9	130.87	2.58895
AT4G17490	ERF6	2	126.14	3.24577
AT1G70700	TIFY7	5	94.67	4.56508
AT1G74310	CLPB1	7	92.1	ns
AT1G30135	TIFY5A	4	76.73	4.0543
AT2G32120	HSP70-8	6	62.72	ns
AT5G61790	CNX1	5	61.18	1.0281
AT3G25250	OXI1	2	57.62	3.82244
AT1G09080	MED37B	4	49.56	1.99818
AT5G42020	MED37F	4	45.41	ns
AT4G28910	AFPH2	9	39.57	ns
AT5G25450	QCR7-2	2	34.53	1.47934
AT1G22840	CYTC-1	2	23.5	ns
AT5G03160	P58IPK	2	14.17	1.02466
AT1G74950	TIFY10B	4	13.33	3.1794
AT5G13220	TIFY9	3	13.33	5.15553
AT1G72450	TIFY11B	3	13.33	3.34386
AT5G20900	TIFY3B	2	13.33	1.30254
AT5G12030	HSP17.7	3	4.02	1.59528
AT3G46230	HSP17.4A	3	4.02	1.43209
AT5G12020	HSP17.6	3	4.02	4.20586
AT2G29500	HSP17.6B	3	4.02	2.003
AT3G54960	PDIL1-3	3	1.5	ns
AT4G09820	TT8	2	1	2.47788
AT2G37180	PIP2-3	2	0.57	1.64101
AT3G06100	NIP7-1	2	0.57	1.18928
AT4G19030	NIP1-1	2	0.57	1.83782
AT1G53540	HSP17.6C	2	0.2	1.99636
AT3G27810	MYB21	2	0	4.48354
AT1G28480	GRXC9	2	0	5.31239
AT5G07660	SMC6A	1	0	1.07459
AT3G45130	LAS1	1	0	4.01608
AT3G48890	MSBP2	1	0	1.01533
AT3G29575	AFP3	1	0	2.91764
AT1G65040	HRD1B	1	0	1.04966
AT3G23240	ERF1B	1	0	5.0715
AT1G76650	CML38	1	0	5.0069
AT5G48880	KAT5	1	0	2.30137
AT4G04610	Apr-01	1	0	1.64165
AT1G73260	ATKTI1	1	0	2.62523
AT5G01840	OFP1	1	0	2.57854
AT2G43140	BHLH129	1	0	-2.03619
AT4G15660	GRXS8	1	0	3.02878
AT5G61600	ERF104	1	0	1.92115
AT5G67480	BT4	1	0	2.31272
AT3G10520	AHB2	1	0	-1.0649
AT4G31870	GPX7	1	0	1.24796
AT5G66210	CPK28	1	0	1.07504
AT4G05100	AtMYB74	1	0	1.53538
AT4G36990	HSFB1	1	0	2.07636
AT5G62020	HSFB2A	1	0	1.04008
AT5G01900	WRKY62	1	0	6.23099
AT5G59820	ZAT12	1	0	4.54121
AT1G05620	URH2	1	0	1.31097
AT1G06830	GRXS11	1	0	-1.00558
AT1G08920	SUGTL2	1	0	2.40534
AT1G18710	AtMYB47	1	0	4.49491
AT1G30220	INT2	1	0	1.4444
AT1G48000	MYB112	1	0	1.99952
AT1G52410	TSA1	1	0	4.2007
AT1G66230	MYB20	1	0	-1.34773
AT1G73080	PEPR1	1	0	1.18265
AT1G74430	MYB95	1	0	3.26041
AT1G77370	GRXC3	1	0	1.08937
AT1G80050	APT2	1	0	-1.14159
AT2G06050	OPR3	1	0	4.32464
AT2G16720	MYB7	1	0	2.54192
AT2G30540	GRXS9	1	0	1.08518
AT2G34600	TIFY 5B	1	0	7.54496
AT2G38470	WRKY33	1	0	2.27238
AT2G41100	CML12	1	0	2.67378
AT2G44740	CYCU4-1	1	0	-1.02761
AT3G01830	CML40	1	0	5.06272
AT3G06490	MYB108	1	0	1.88535
AT3G51910	HSFA7A	1	0	-1.87026
AT4G36670	PLT6	1	0	1.0254
AT5G39670	CML45	1	0	2.81288
AT5G47990	CYP705A5	1	0	1.63891
Subnetwork 2
Id	Label	Degree	Betweenness	Expression
AT5G42800	DFRA	4	15	3.73008
AT2G30490	CYP73A5	2	10	ns
AT1G80820	CCR2	2	6	3.74198
AT5G08640	FLS1	3	2.5	ns
AT5G13930	CHS	3	2.5	2.04808
AT3G51240	F3H	2	0	1.67272
AT5G04330	CYP84A4	1	0	3.52676
AT5G07990	CYP75B1	1	0	2.07287

## Sheet: 24h
Id	Label	Degree	Betweenness	Expression
AT1G65350	UBQ13	9	5900.57	5.40455
AT1G32640	MYC2	12	4567.97	3.16322
AT3G48360	BT2	10	3639.57	ns
AT5G53460	GLT1	14	3109	ns
AT1G25540	MED25	3	2458.03	ns
AT5G13530	KEG	2	2372.12	ns
AT2G36270	ABI5	2	2357.53	1.18644
AT3G22380	TIC	4	2291	ns
AT3G45640	MPK3	6	2201.67	ns
AT5G67300	MYB44	2	1695.72	2.2895
AT4G37610	BT5	4	1658.25	-1.17503
AT4G11260	SGT1B	2	1656	ns
AT4G12400	HOP3	7	1563.47	-1.7028
AT4G38600	UPL3	3	1535.38	ns
AT5G41315	GL3	3	1495.27	1.07791
AT2G47190	ATMYB2	2	1481.58	3.07012
AT4G37260	MYB73	2	1432.75	1.68588
AT1G27730	ZAT10	4	1410.17	3.63736
AT3G18730	TSK	3	1386.98	ns
AT1G01560	MPK11	3	1291.98	3.2696
AT1G19180	TIFY10A	8	1090.82	4.76899
AT2G46830	CCA1	5	1060	-1.4803
AT1G32750	TAF1	3	1042.75	ns
AT5G54490	PBP1	6	1020	1.29025
AT1G56650	MYB75	4	1019.03	2.21473
AT3G08720	ATPK2	4	1004.3	2.27383
AT1G45145	TRX5	4	912	3.55739
AT5G63110	HDA6	3	899	ns
AT2G41680	NTRC	9	880.5	ns
AT2G13570	NFYB7	3	867	-1.23224
AT1G01060	LHY	5	754.5	-1.11398
AT1G17380	TIFY11A	5	737.67	5.54962
AT4G22753	SMO1-3	2	725	ns
AT1G66390	MYB90	3	723.03	2.85943
AT4G38130	HDA19	4	628.75	ns
AT5G63160	BT1	4	589	1.88069
AT1G15750	TPL	3	587	ns
AT1G68050	ADO3	4	585.5	2.85718
AT5G24160	SQE6	2	584	1.23432
AT1G71860	PTP1	3	579.67	ns
AT1G73500	MKK9	3	488.83	1.57112
AT1G69880	TRX8	2	486.5	2.66232
AT1G11680	CYP51G1	3	443	ns
AT5G38140	NFYC10	3	441	-1.08566
AT5G47080	CKB1	2	441	ns
AT5G08590	SRK2G	2	441	ns
AT5G61380	APRR1	5	435.17	ns
AT4G24190	SHD	4	369.23	ns
AT5G59220	HAI1	2	296	1.23307
AT3G15540	IAA19	2	296	-1.05133
AT5G22570	WRKY38	2	296	2.83329
AT1G02340	HFR1	2	296	-1.87105
AT5G24470	APRR5	4	286.17	2.43377
AT2G43790	MPK6	4	204.57	ns
AT4G17490	ERF6	2	190.73	2.77809
AT3G17860	TIFY6B	9	174.8	1.9281
AT2G40030	NRPE1	2	153.25	ns
AT4G17880	MYC4	4	149	ns
AT1G09570	PHYA	2	149	ns
AT5G48010	THAS1	2	149	1.95869
AT1G62990	KNAT7	2	149	ns
AT2G40080	ELF4	2	149	1.08596
AT3G11410	PP2CA	2	149	ns
AT4G23980	ARF9	2	149	ns
AT5G47670	NFYB6	2	149	ns
AT5G16630	ATRAD4	2	149	ns
AT1G36160	ACC1	2	149	ns
AT1G80840	WRKY40	2	149	4.14892
AT3G01770	GTE11	2	149	ns
AT5G42380	CML37	2	149	5.23339
AT1G74310	CLPB1	3	147.57	ns
AT3G48590	NFYC1	2	145	ns
AT1G73260	ATKTI1	2	140.5	4.55361
AT1G22770	GI	2	137.67	ns
AT5G04510	PDPK1	2	99.6	ns
AT4G28910	AFPH2	9	90.77	ns
AT1G70700	TIFY7	5	90	4.05014
AT5G55170	SUMO3	2	74.33	1.38414
AT1G30135	TIFY5A	4	74.27	4.03396
AT3G12580	MED37C	3	74.1	ns
AT5G52640	HSP81-1	3	73.77	ns
AT5G22060	ATJ2	2	73.33	ns
AT3G23890	TOP2	2	68.08	ns
AT5G02880	UPL4	2	45.58	ns
AT1G29330	ERD2A	2	14.8	1.95992
AT1G74950	TIFY10B	4	12.67	2.66279
AT5G13220	TIFY9	3	12.67	5.23971
AT1G72450	TIFY11B	3	12.67	3.04757
AT5G20900	TIFY3B	2	12.67	1.04345
AT5G40370	GRXC2	2	7.5	1.00181
AT3G25250	OXI1	2	7.17	3.13176
AT2G38880	NFYB1	2	3	ns
AT4G36990	HSFB1	2	1.5	2.09706
AT5G48570	FKBP65	3	1.37	-1.21659
AT4G09820	TT8	2	1	1.77985
AT5G42980	TRX3	2	1	ns
AT1G28050	COL15	2	1	1.67559
AT5G51440	HSP23.5	2	0.83	-1.16658
AT1G09080	MED37B	2	0.83	2.23879
AT3G27810	MYB21	2	0	5.3839
AT1G28480	GRXC9	2	0	5.60576
AT4G32280	IAA29	1	0	-2.47376
AT5G14070	GRXC8	1	0	-2.09122
AT5G02200	FHL	1	0	-1.15377
AT3G45130	LAS1	1	0	6.98333
AT3G29575	AFP3	1	0	1.76696
AT3G23240	ERF1B	1	0	5.23139
AT1G76650	CML38	1	0	3.99105
AT5G48880	KAT5	1	0	1.35144
AT5G01840	OFP1	1	0	1.23385
AT4G37010	CML19	1	0	4.24456
AT4G31800	WRKY18	1	0	2.94541
AT3G46640	LUX	1	0	1.22587
AT3G59220	PRN1	1	0	6.28509
AT3G16240	TIP2-1	1	0	-1.16065
AT4G19030	NIP1-1	1	0	1.49733
AT4G15660	GRXS8	1	0	2.85194
AT2G47870	GRXC12	1	0	1.33328
AT3G21460	GRXS10	1	0	-1.02544
AT5G61600	ERF104	1	0	1.49175
AT5G67480	BT4	1	0	2.58157
AT5G60100	APRR3	1	0	2.24465
AT4G12470	AZI1	1	0	1.25102
AT5G01900	WRKY62	1	0	7.27607
AT5G59820	ZAT12	1	0	3.41599
AT5G61520	STP3	1	0	1.38347
AT1G08890	SUGTL4	1	0	1.25423
AT1G08920	SUGTL2	1	0	1.82609
AT1G18350	MKK7	1	0	1.442
AT1G18710	AtMYB47	1	0	4.41786
AT1G30220	INT2	1	0	2.43114
AT1G48000	MYB112	1	0	2.01914
AT1G52410	TSA1	1	0	4.89823
AT1G67970	HSFA8	1	0	1.10808
AT1G74430	MYB95	1	0	2.57043
AT2G16720	MYB7	1	0	2.5692
AT2G25810	TIP4-1	1	0	1.72876
AT2G30360	CIPK11	1	0	1.63083
AT2G30540	GRXS9	1	0	1.27234
AT2G31880	SOBIR1	1	0	1.44761
AT2G34600	TIFY 5B	1	0	6.63477
AT2G41100	CML12	1	0	2.33572
AT3G01830	CML40	1	0	4.36705
AT3G06490	MYB108	1	0	1.92199
AT3G18830	PLT5	1	0	1.02866
AT3G51910	HSFA7A	1	0	-1.83966
AT4G36670	PLT6	1	0	2.46147
AT5G26340	STP13	1	0	1.96592
AT5G27360	SFP2	1	0	-1.00544
AT5G39670	CML45	1	0	3.09984
AT5G47990	CYP705A5	1	0	1.38763
