# Supplementary material for: Comparative transcriptomics reveals hidden issues in the plant response to arthropod herbivores
Source: J Integr Plant Biol. 2021 Feb 12;63(2):312–26. doi: 10.1111/jipb.13026 (PMC7898633; doi:10.1111/jipb.13026)
Supplement: Supplementary file 4 — Data S4. Differentially expressed genes in Arabidopsis upon infestation using different herbivores [file JIPB-63-312-s004.xlsx]

## Sheet: DEGs_All
Gene stable ID	Gene name	M.cerasi_3h	M.cerasi_6h	M.cerasi_24h	M.persicae_3h	M.persicae_6h	M.persicae_24h	R.padi_3h	R.padi_6h	R.padi_24h	Byo_6hai	Byo_2dai	Byo_6dai	Bemisia	Spodoptera	Pieris_3h	Pieris_6h	Pieris_12h	Pieris_24h	Tur_30m	Tur_1h	Tur_3h	Tur_24h	Brevicoryne_72h	Focc_24h	Focc_48h	Lhui_4hai	M.brassicae	P.brassicae
AT1G01030	NGA3	ns	ns	ns	ns	ns	ns	ns	ns	ns	ns	ns	ns	ns	ns	2.03715	2.98613	3.16229	2.16314	ns	ns	ns	ns	ns	ns	ns	ns	ns	ns
AT1G01060	LHY	-2.9	ns	ns	-3.5	-2.3	-1.83	-2.66	-1.87	-2.19	ns	ns	1.80495	ns	ns	ns	ns	-1.09713	ns	ns	ns	ns	-1.11398	ns	1.00546	-2.17946	-4.11959	ns	-2.73
AT1G01070		ns	ns	ns	ns	-1.08	ns	ns	ns	ns	ns	ns	ns	ns	ns	ns	ns	ns	-1.11316	ns	ns	ns	ns	ns	ns	-1.038	ns	ns	ns
AT1G01080		ns	ns	ns	ns	ns	ns	ns	ns	ns	ns	ns	ns	-1.67466	ns	ns	ns	ns	ns	ns	ns	ns	ns	ns	ns	ns	ns	ns	ns
AT1G01110	IQD18	ns	ns	ns	ns	ns	ns	ns	ns	ns	ns	-1.05676	-1.15016	ns	ns	ns	1.37443	1.38794	ns	ns	ns	ns	ns	ns	ns	ns	ns	ns	ns
AT1G01120	KCS1	ns	ns	ns	ns	ns	ns	ns	ns	ns	ns	ns	-1.10972	ns	ns	1.76558	ns	ns	ns	1.78883	ns	ns	ns	ns	ns	ns	ns	1.07	ns
AT1G01130		ns	ns	ns	ns	ns	ns	ns	ns	ns	ns	ns	ns	ns	ns	ns	ns	ns	1.59008	1.5821	ns	ns	ns	ns	ns	ns	ns	ns	ns
AT1G01140	CIPK9	ns	ns	ns	ns	ns	ns	ns	ns	ns	ns	ns	ns	ns	ns	ns	ns	ns	ns	ns	ns	ns	ns	1.09431	ns	ns	ns	ns	ns
AT1G01180		ns	ns	ns	ns	ns	ns	ns	ns	ns	ns	ns	ns	ns	ns	ns	-1.31382	ns	ns	ns	-1.07065	ns	ns	ns	ns	ns	ns	ns	ns
AT1G01190	CYP78A8	ns	ns	ns	ns	-1.02	ns	ns	ns	ns	ns	ns	-2.31956	ns	ns	ns	ns	ns	ns	ns	ns	ns	ns	ns	ns	ns	ns	ns	ns
AT1G01200	RABA3	ns	ns	ns	ns	ns	ns	ns	ns	ns	ns	ns	-2.45704	ns	ns	ns	2.88653	1.70315	1.81389	ns	ns	ns	ns	ns	ns	ns	ns	ns	ns
AT1G01225		ns	ns	ns	ns	ns	ns	ns	ns	ns	ns	ns	ns	ns	ns	ns	1.49789	ns	ns	ns	ns	ns	ns	ns	ns	ns	ns	ns	ns
AT1G01240		ns	ns	ns	ns	ns	ns	ns	ns	ns	ns	ns	ns	ns	ns	ns	ns	ns	ns	ns	ns	ns	ns	ns	-1.22012	ns	ns	ns	ns
AT1G01250	ERF023	ns	ns	ns	ns	ns	ns	ns	ns	ns	ns	-1.00067	ns	ns	ns	ns	1.09666	ns	ns	ns	ns	1.31828	ns	ns	ns	-1.70142	ns	ns	-2.15
AT1G01260	BHLH13	ns	ns	ns	ns	ns	ns	ns	ns	ns	ns	ns	ns	ns	ns	1.19257	ns	ns	ns	1.04235	ns	ns	ns	ns	ns	ns	ns	ns	ns
AT1G01320		ns	ns	ns	ns	ns	ns	ns	ns	ns	ns	ns	ns	ns	ns	ns	ns	ns	ns	ns	ns	ns	ns	ns	ns	-1.25775	-1.51338	ns	ns
AT1G01340	CNGC10	ns	ns	ns	ns	ns	ns	ns	ns	ns	ns	ns	ns	ns	ns	ns	ns	ns	ns	2.46907	1.29502	1.3089	1.26254	1.82464	ns	ns	ns	ns	ns
AT1G01390		ns	ns	ns	ns	ns	1.27	ns	ns	ns	ns	ns	ns	ns	ns	-1.22709	ns	ns	ns	ns	ns	ns	ns	ns	ns	-1.16172	-1.58713	ns	-1.56
AT1G01420	UGT72B3	ns	ns	ns	ns	ns	ns	ns	ns	ns	ns	ns	1.22533	ns	ns	ns	ns	ns	ns	ns	1.00464	ns	ns	ns	ns	ns	ns	ns	ns
AT1G01430	TBL25	ns	ns	ns	ns	ns	ns	ns	ns	ns	ns	ns	ns	ns	ns	ns	ns	ns	ns	ns	ns	ns	ns	ns	ns	ns	-2.05495	ns	ns
AT1G01453		ns	ns	ns	ns	ns	ns	ns	ns	ns	ns	ns	ns	ns	ns	ns	ns	ns	-2.15386	ns	ns	ns	ns	ns	ns	ns	ns	ns	ns
AT1G01470	LEA14	ns	ns	ns	ns	ns	ns	ns	ns	ns	ns	ns	ns	ns	ns	ns	ns	1.44284	ns	1.94643	2.25409	1.25588	ns	ns	ns	1.13588	2.71029	ns	ns
AT1G01480	ACS2	ns	ns	ns	ns	ns	ns	ns	1.34	ns	ns	ns	ns	ns	ns	1.89847	2.06726	4.07765	ns	4.10615	2.43158	4.56383	4.52373	ns	ns	ns	2.36391	ns	ns
AT1G01520		ns	ns	ns	ns	ns	1.28	ns	ns	ns	ns	ns	1.29197	ns	ns	ns	ns	ns	ns	ns	1.37703	ns	-1.67739	ns	ns	-1.39752	-2.74157	-1.57	-2.36
AT1G01530	AGL28	ns	ns	ns	ns	ns	ns	ns	ns	1.4	ns	ns	ns	ns	ns	ns	ns	ns	ns	ns	ns	ns	ns	ns	ns	ns	ns	ns	ns
AT1G01560	MPK11	ns	ns	ns	ns	ns	1.2	ns	ns	ns	1.77514	ns	-1.82548	ns	ns	ns	ns	1.4603	1.85145	5.42986	2.50929	3.25884	3.2696	2.91543	ns	1.09162	2.90275	ns	-1.28
AT1G01570		ns	ns	ns	ns	ns	ns	ns	ns	ns	ns	ns	ns	ns	ns	ns	ns	ns	2.0598	ns	ns	ns	ns	ns	ns	ns	ns	ns	ns
AT1G01580	FRO2	ns	ns	ns	ns	ns	ns	ns	ns	ns	ns	ns	ns	ns	ns	ns	ns	1.15002	1.137	ns	ns	ns	ns	ns	ns	ns	ns	ns	ns
AT1G01590	FRO1	ns	ns	ns	ns	ns	ns	ns	ns	ns	ns	-1.67673	ns	ns	ns	ns	-1.35563	-1.65304	-2.15656	ns	ns	ns	ns	ns	ns	ns	ns	ns	ns
AT1G01600	CYP86A4	ns	ns	ns	ns	ns	ns	ns	ns	ns	ns	ns	ns	ns	ns	ns	ns	ns	1.66868	ns	ns	ns	ns	ns	ns	ns	ns	ns	ns
AT1G01620	PIP1-3	ns	ns	ns	ns	ns	ns	ns	ns	ns	ns	ns	-1.47919	ns	ns	1.673	ns	ns	ns	ns	ns	ns	ns	ns	-1.19862	ns	ns	ns	ns
AT1G01650	SPPL4	ns	ns	ns	ns	ns	ns	ns	ns	ns	ns	ns	ns	ns	ns	ns	ns	1.10831	ns	1.13865	1.2442	1.26736	ns	ns	ns	ns	ns	ns	ns
AT1G01680	PUB54	ns	1.12	ns	ns	ns	1.31	ns	ns	1.19	1.22627	1.68444	ns	ns	ns	ns	ns	ns	-1.84698	ns	ns	ns	2.7249	2.27066	ns	ns	ns	-1.4	-1.24
AT1G01690	ATPRD3	ns	ns	ns	ns	ns	ns	ns	ns	ns	ns	ns	ns	ns	ns	ns	ns	ns	ns	ns	ns	ns	ns	ns	ns	ns	ns	-1.2	ns
AT1G01720	NAC002	ns	ns	ns	ns	ns	ns	ns	ns	ns	ns	ns	ns	ns	ns	ns	ns	ns	ns	1.21711	ns	ns	ns	1.13945	ns	-1.02791	2.39935	-1.86	-1.62
AT1G01880	GEN1	ns	ns	ns	ns	ns	ns	ns	ns	ns	ns	-1.18151	ns	ns	ns	ns	ns	ns	ns	ns	ns	ns	ns	ns	ns	ns	ns	ns	ns
AT1G01900	SBTI1.1	ns	ns	ns	ns	ns	ns	ns	ns	ns	ns	ns	-1.72437	ns	ns	ns	2.9645	1.83568	3.34199	ns	ns	ns	ns	ns	ns	ns	ns	ns	ns
AT1G02070		ns	ns	ns	ns	ns	-1.03	ns	ns	ns	ns	ns	ns	ns	ns	ns	ns	ns	ns	ns	ns	ns	ns	ns	ns	ns	ns	ns	ns
AT1G02180		ns	ns	ns	ns	ns	ns	ns	ns	ns	ns	ns	-1.43738	ns	ns	ns	1.19192	ns	ns	ns	ns	ns	ns	ns	ns	ns	ns	ns	ns
AT1G02205	CER1	ns	ns	ns	-1.09	-1.11	ns	ns	ns	ns	-1.03425	-2.24383	-2.19994	ns	ns	1.98439	1.98546	ns	1.95325	ns	ns	ns	ns	-1.21787	-1.38136	ns	ns	ns	ns
AT1G02230	NAC004	ns	ns	ns	-1.69	ns	ns	ns	ns	1.3	ns	ns	ns	ns	ns	ns	ns	ns	-1.20218	ns	ns	ns	ns	1.33369	ns	ns	ns	-1.18	ns
AT1G02300	CATHB1	ns	ns	ns	ns	ns	ns	ns	ns	ns	ns	ns	ns	ns	ns	ns	ns	ns	ns	-1.09442	ns	ns	ns	ns	-1.04833	ns	ns	ns	ns
AT1G02310	MAN1	ns	ns	ns	ns	ns	1.22	ns	ns	ns	ns	ns	ns	ns	ns	ns	ns	ns	2.10026	ns	ns	ns	ns	ns	ns	ns	ns	ns	ns
AT1G02335	GL22	ns	ns	ns	ns	ns	ns	1.13	ns	ns	ns	ns	ns	ns	ns	ns	2.13801	1.77927	2.76149	ns	ns	ns	ns	ns	ns	ns	ns	ns	1.84
AT1G02340	HFR1	ns	-1.41	-1.41	ns	-1.16	-1.26	ns	-1.43	ns	ns	ns	ns	ns	ns	ns	-1.81393	ns	-2.9464	-1.16661	ns	-1.41688	-1.87105	ns	-2.02248	ns	ns	ns	1.56
AT1G02350		ns	ns	ns	ns	ns	ns	ns	ns	ns	ns	ns	ns	ns	ns	ns	ns	ns	-1.38197	ns	-1.9202	-1.72399	ns	ns	ns	ns	ns	ns	ns
AT1G02360		ns	ns	ns	ns	ns	ns	ns	ns	ns	ns	ns	ns	ns	ns	ns	-1.03709	ns	-1.15	3.3227	2.21127	ns	ns	ns	ns	1.19037	2.29092	ns	ns
AT1G02370		ns	ns	ns	ns	ns	ns	ns	ns	ns	ns	ns	ns	ns	ns	ns	ns	ns	ns	ns	ns	ns	ns	ns	-1.20513	ns	ns	ns	ns
AT1G02380		ns	ns	ns	ns	ns	ns	ns	ns	ns	ns	ns	ns	ns	ns	1.75105	ns	1.2053	ns	ns	ns	ns	-1.00672	ns	ns	ns	ns	1.5	ns
AT1G02390	GPAT2	ns	ns	ns	ns	ns	ns	ns	ns	ns	ns	ns	ns	ns	ns	ns	ns	ns	ns	1.4344	ns	ns	ns	ns	ns	ns	ns	ns	-2
AT1G02400	GA2OX6	ns	ns	ns	ns	ns	ns	ns	ns	ns	ns	ns	ns	ns	ns	2.22998	2.11011	2.31804	1.34215	5.0627	2.89707	1.98979	1.4772	ns	ns	1.16277	4.51352	ns	ns
AT1G02405		ns	ns	ns	ns	ns	ns	ns	ns	ns	ns	ns	ns	ns	ns	ns	ns	ns	ns	3.06654	ns	2.23615	2.81376	ns	ns	ns	ns	ns	ns
AT1G02430	ATARFD1B	ns	ns	ns	ns	ns	ns	ns	ns	ns	ns	ns	ns	ns	ns	ns	ns	ns	ns	ns	ns	ns	ns	ns	ns	ns	ns	-1.65	-1.65
AT1G02440	ATARFD1A	ns	ns	ns	ns	ns	ns	ns	ns	ns	ns	ns	ns	ns	ns	ns	ns	ns	ns	ns	ns	ns	ns	ns	ns	ns	ns	ns	-1.19
AT1G02450	NIMIN-1	ns	1.45	1.8	ns	ns	1.77	ns	1.06	1.79	2.62433	ns	ns	ns	ns	ns	ns	ns	ns	ns	ns	ns	ns	1.11821	ns	1.05081	ns	-2.68	-3.02
AT1G02460		ns	ns	ns	ns	-1.13	ns	ns	ns	ns	1.19037	ns	ns	ns	ns	ns	1.90754	2.9067	2.0102	ns	1.34119	1.44163	1.32972	ns	ns	ns	2.3375	ns	ns
AT1G02470		ns	ns	ns	ns	ns	ns	ns	ns	ns	ns	ns	ns	ns	ns	ns	ns	ns	ns	ns	ns	ns	1.58321	1.43455	ns	ns	ns	ns	ns
AT1G02520	ABCB11	ns	ns	ns	ns	ns	ns	ns	ns	ns	ns	ns	ns	ns	ns	ns	ns	-2.44703	-2.10246	ns	ns	ns	ns	ns	ns	ns	ns	ns	ns
AT1G02580	MEA	ns	ns	1.2	ns	ns	ns	ns	ns	1.73	ns	ns	ns	ns	ns	ns	ns	ns	ns	ns	ns	ns	ns	ns	ns	ns	ns	ns	ns
AT1G02610		ns	ns	ns	ns	ns	-1.07	ns	ns	ns	ns	1.7691	ns	ns	ns	ns	ns	ns	ns	ns	-2.37716	ns	ns	1.26505	ns	ns	ns	1.94	1.81
AT1G02620		ns	ns	ns	ns	ns	-1.41	ns	ns	ns	ns	ns	ns	ns	ns	ns	ns	ns	ns	-1.73867	-4.72786	ns	ns	ns	ns	ns	ns	ns	1.29
AT1G02630	ETN8	ns	ns	ns	ns	ns	ns	ns	ns	ns	ns	ns	-3.44717	ns	ns	ns	ns	ns	ns	ns	ns	ns	ns	ns	ns	ns	ns	ns	ns
AT1G02640	BXL2	ns	ns	ns	ns	ns	-1.84	ns	ns	-1.29	-1.64642	ns	-1.29181	ns	ns	1.12002	1.72831	ns	ns	ns	-1.25845	-1.13336	ns	ns	-1.64642	ns	ns	ns	1.59
AT1G02650		ns	ns	ns	ns	ns	-1.32	ns	ns	ns	-1.53049	ns	ns	ns	ns	ns	ns	ns	ns	ns	-1.17475	-1.32053	-1.42057	ns	ns	ns	ns	ns	ns
AT1G02660		ns	ns	ns	ns	ns	ns	ns	ns	ns	ns	ns	ns	ns	ns	1.21762	ns	1.20318	1.27672	2.87343	ns	ns	ns	1.23676	ns	2.11359	2.65863	ns	ns
AT1G02700		ns	ns	ns	ns	ns	ns	ns	ns	ns	ns	-1.29891	ns	ns	ns	ns	ns	ns	ns	ns	ns	ns	ns	ns	ns	ns	ns	ns	ns
AT1G02705		ns	ns	ns	ns	ns	ns	ns	ns	ns	ns	ns	ns	ns	ns	ns	ns	ns	ns	ns	1.50781	ns	ns	ns	ns	ns	ns	ns	ns
AT1G02710		ns	ns	ns	ns	ns	ns	ns	ns	ns	ns	-1.09984	-1.79405	ns	ns	ns	ns	1.40426	1.89602	ns	ns	ns	ns	ns	ns	ns	ns	ns	ns
AT1G02730	CSLD5	ns	ns	ns	ns	ns	ns	ns	ns	ns	ns	-1.02054	-1.80246	ns	ns	1.14733	1.61882	1.26925	1.35297	ns	ns	ns	ns	ns	ns	ns	ns	ns	ns
AT1G02770		ns	ns	ns	ns	ns	ns	ns	ns	ns	ns	ns	ns	ns	ns	-1.22222	-2.11781	ns	-1.99052	ns	ns	ns	ns	ns	ns	ns	ns	ns	ns
AT1G02790	PGA3	ns	ns	ns	ns	ns	ns	ns	ns	ns	ns	ns	-3.79816	ns	ns	ns	ns	ns	ns	ns	ns	ns	ns	ns	ns	ns	ns	ns	ns
AT1G02810	PME7	ns	ns	ns	ns	ns	1.17	ns	ns	ns	ns	ns	ns	ns	ns	ns	2.40213	ns	2.87554	ns	ns	ns	ns	ns	ns	ns	ns	ns	ns
AT1G02816		ns	ns	ns	ns	ns	ns	ns	ns	ns	ns	ns	ns	ns	ns	ns	ns	ns	ns	ns	ns	ns	ns	ns	ns	ns	ns	1.01	ns
AT1G02820	LEA2	ns	ns	1.26	ns	ns	1.6	ns	ns	ns	ns	ns	ns	ns	ns	-1.26815	ns	ns	ns	ns	2.86378	ns	ns	ns	ns	-4.22042	ns	-1.36	-3.39
AT1G02830	RPL22A	ns	3.05	ns	ns	ns	ns	ns	ns	ns	ns	ns	ns	ns	ns	ns	ns	ns	ns	ns	ns	ns	ns	ns	ns	ns	ns	ns	ns
AT1G02850	BGLU11	ns	ns	ns	ns	ns	ns	ns	ns	ns	ns	ns	ns	ns	2.08	ns	-1.23017	ns	ns	ns	ns	1.0711	ns	2.71097	ns	ns	ns	1.32	ns
AT1G02860	BAH1	ns	ns	ns	ns	ns	ns	ns	ns	ns	ns	ns	ns	ns	ns	ns	ns	-1.26116	ns	ns	ns	ns	ns	ns	ns	ns	ns	ns	ns
AT1G02900	RALF1	ns	ns	ns	ns	ns	ns	ns	ns	ns	ns	ns	ns	ns	ns	ns	2.56559	1.90565	3.44827	ns	ns	ns	ns	ns	ns	ns	ns	ns	ns
AT1G02920	GSTF7	ns	ns	ns	ns	ns	ns	ns	ns	ns	1.5996	1.66421	ns	ns	1.86	ns	ns	-1.09774	-1.17154	1.79676	1.87393	1.48645	2.16294	3.11484	1.58702	3.52988	2.76646	1.24	ns
AT1G02930	GSTF6	ns	ns	ns	ns	ns	ns	ns	ns	ns	2.0841	2.06152	ns	1.51314	2.21	ns	ns	ns	ns	2.19743	2.64704	2.58575	2.48074	3.47155	1.58702	3.52988	2.76646	1.24	ns
AT1G02940	ATGSTF5	ns	ns	ns	ns	ns	ns	ns	ns	ns	ns	ns	ns	ns	ns	ns	ns	ns	1.7819	ns	ns	1.30613	ns	ns	ns	ns	ns	ns	ns
AT1G02950	ATGSTF4	ns	ns	ns	ns	ns	ns	ns	ns	ns	ns	ns	ns	ns	ns	ns	1.56373	ns	ns	ns	ns	ns	ns	ns	ns	ns	ns	ns	ns
AT1G03010		ns	ns	ns	ns	ns	-1.78	ns	ns	-1.58	ns	ns	ns	ns	ns	ns	ns	ns	ns	ns	ns	-1.93899	-1.75353	ns	ns	ns	ns	ns	ns
AT1G03020	GRXS1	ns	ns	ns	ns	ns	ns	ns	ns	ns	ns	ns	ns	ns	ns	ns	ns	ns	ns	ns	ns	ns	ns	ns	ns	ns	ns	ns	-1.15
AT1G03055	D27	ns	ns	ns	ns	ns	1.39	ns	ns	1.05	ns	ns	ns	ns	ns	ns	ns	ns	ns	ns	ns	ns	ns	ns	ns	-1.41449	-1.68828	ns	-1.66
AT1G03060	SPI	ns	ns	ns	ns	ns	ns	-1.09	ns	ns	ns	ns	ns	ns	ns	ns	ns	ns	ns	ns	ns	ns	ns	ns	ns	ns	ns	ns	ns
AT1G03070	LFG4	ns	ns	ns	-1.02	ns	ns	ns	ns	ns	ns	ns	ns	ns	ns	ns	ns	ns	ns	ns	ns	ns	ns	ns	ns	ns	ns	ns	ns
AT1G03090	MCCA	ns	ns	ns	ns	ns	-1.51	ns	ns	ns	ns	ns	ns	ns	ns	ns	ns	ns	ns	ns	ns	ns	ns	ns	ns	ns	ns	ns	ns
AT1G03130	PSAD2	ns	ns	ns	ns	ns	ns	ns	ns	ns	ns	ns	ns	ns	ns	ns	ns	ns	ns	ns	ns	ns	ns	ns	-1.72349	ns	ns	ns	ns
AT1G03220		ns	ns	ns	ns	ns	ns	ns	ns	ns	ns	ns	ns	ns	ns	ns	ns	ns	ns	2.16045	ns	ns	ns	ns	ns	1.11724	1.84288	1.15	1.41
AT1G03230		ns	ns	ns	ns	ns	ns	ns	ns	ns	ns	ns	ns	ns	ns	ns	ns	ns	ns	1.14963	ns	ns	ns	ns	ns	1.11724	1.84288	ns	1.19
AT1G03270	CBSDUF4	ns	ns	ns	ns	ns	ns	ns	ns	ns	ns	ns	ns	ns	ns	ns	1.79427	ns	ns	ns	ns	ns	ns	ns	ns	ns	ns	ns	ns
AT1G03290		ns	ns	ns	ns	ns	ns	ns	ns	ns	ns	ns	ns	ns	ns	ns	ns	ns	ns	ns	ns	ns	ns	1.20581	ns	ns	ns	ns	ns
AT1G03300	DUF1	ns	ns	ns	ns	ns	ns	ns	ns	ns	ns	ns	ns	ns	ns	ns	ns	ns	ns	ns	ns	ns	ns	ns	ns	ns	ns	1.25	ns
AT1G03310	ISA2	ns	ns	ns	ns	ns	ns	ns	ns	ns	ns	ns	ns	ns	ns	ns	ns	ns	ns	ns	ns	ns	ns	ns	ns	-1.03734	ns	ns	ns
AT1G03370		ns	ns	ns	ns	ns	ns	ns	ns	ns	ns	ns	ns	ns	ns	ns	ns	ns	ns	1.47186	ns	ns	ns	ns	ns	ns	ns	ns	ns
AT1G03440		ns	ns	ns	ns	ns	ns	ns	ns	ns	ns	ns	ns	ns	ns	ns	ns	ns	ns	ns	ns	ns	ns	ns	ns	ns	-2.24222	ns	-1.07
AT1G03457		ns	ns	ns	ns	ns	ns	ns	ns	ns	ns	ns	ns	ns	ns	ns	ns	ns	1.12447	ns	ns	ns	ns	ns	ns	ns	ns	1.53	ns
AT1G03495		ns	ns	ns	ns	ns	ns	ns	ns	ns	ns	ns	1.31907	ns	ns	ns	ns	ns	ns	ns	ns	3.15445	2.12372	ns	2.33655	ns	ns	4.21	ns
AT1G03660		ns	ns	ns	ns	ns	ns	ns	ns	ns	ns	ns	ns	ns	ns	ns	ns	ns	ns	ns	ns	ns	ns	ns	ns	ns	ns	-1.75	ns
AT1G03730		ns	ns	ns	ns	ns	ns	ns	ns	ns	ns	ns	ns	ns	ns	ns	ns	ns	1.22379	1.16376	ns	ns	ns	ns	ns	ns	ns	ns	ns
AT1G03740		ns	ns	ns	ns	ns	ns	ns	ns	ns	ns	ns	ns	ns	ns	ns	ns	ns	ns	1.58591	ns	ns	ns	ns	ns	1.55858	1.59548	ns	1.47
AT1G03780	TPX2	ns	ns	ns	ns	ns	ns	ns	ns	ns	ns	ns	ns	ns	ns	ns	1.76847	1.56577	ns	ns	ns	ns	ns	ns	ns	ns	ns	ns	ns
AT1G03820		ns	ns	ns	ns	-1.45	ns	ns	ns	ns	ns	1.71353	1.44389	ns	1.88	ns	ns	ns	2.44252	ns	ns	ns	1.86017	ns	ns	1.24174	1.88165	ns	ns
AT1G03850		ns	ns	ns	ns	ns	ns	ns	ns	1.05	ns	1.17765	1.06792	2.59467	ns	ns	ns	-2.65624	-1.66251	ns	-2.51351	ns	ns	2.71958	-1.08527	1.80545	ns	ns	ns
AT1G03870	FLA9	ns	ns	ns	ns	ns	ns	ns	ns	ns	-1.24713	ns	ns	ns	ns	1.5203	-1.07409	ns	ns	ns	ns	-1.75199	ns	ns	ns	1.12322	-3.04659	1.98	ns
AT1G03905	ABCI19	ns	ns	ns	ns	ns	ns	ns	ns	ns	ns	1.09588	ns	ns	ns	ns	1.05312	ns	ns	1.33996	ns	ns	ns	ns	ns	ns	ns	ns	ns
AT1G03920		ns	ns	ns	ns	ns	ns	ns	ns	ns	ns	-1.01835	ns	ns	ns	ns	ns	1.98412	1.62555	ns	ns	ns	ns	ns	ns	ns	ns	ns	ns
AT1G03940	3AT1	ns	ns	ns	ns	ns	ns	ns	ns	ns	ns	1.04873	2.2304	ns	ns	ns	ns	ns	ns	ns	ns	3.38575	1.91692	ns	2.33655	ns	ns	3.99	ns
AT1G03990	FAO1	ns	ns	ns	ns	ns	ns	ns	ns	ns	ns	ns	ns	ns	ns	ns	ns	ns	ns	ns	ns	2.16428	ns	ns	ns	ns	ns	ns	ns
AT1G04020	ATBARD1	ns	ns	ns	ns	ns	ns	ns	ns	ns	ns	ns	ns	ns	ns	ns	ns	ns	ns	ns	ns	ns	ns	ns	ns	ns	ns	1.18	ns
AT1G04040		ns	ns	ns	ns	ns	ns	ns	ns	ns	-1.34074	ns	ns	ns	ns	ns	ns	ns	-1.56176	ns	ns	-1.30591	ns	ns	ns	ns	-2.55651	1.2	1.17
AT1G04050	SUVR1	ns	ns	ns	ns	ns	ns	ns	ns	ns	ns	-1.08883	ns	ns	ns	ns	ns	ns	ns	ns	ns	ns	ns	ns	ns	ns	ns	ns	ns
AT1G04110	SBT1.2	ns	ns	ns	ns	ns	ns	ns	ns	ns	ns	ns	ns	ns	ns	1.93948	4.37401	2.64271	3.40406	ns	ns	ns	ns	ns	ns	ns	ns	ns	ns
AT1G04130	TPR2	ns	ns	ns	ns	ns	ns	ns	ns	ns	ns	ns	ns	ns	ns	ns	ns	ns	ns	ns	ns	ns	ns	ns	ns	-1.09923	ns	ns	ns
AT1G04160	XI-B	ns	ns	ns	ns	ns	ns	ns	ns	ns	ns	ns	ns	ns	ns	ns	1.12204	ns	ns	ns	ns	ns	ns	ns	ns	ns	ns	ns	ns
AT1G04180	YUC9	-1.38	ns	ns	-1.25	-2.49	-2.14	-1.7	-1.2	ns	ns	ns	ns	ns	ns	4.94585	ns	ns	ns	-1.96921	-3.06438	-2.86221	-3.31964	ns	-1.6461	ns	ns	ns	2.49
AT1G04220	KCS2	ns	ns	ns	ns	ns	ns	ns	ns	ns	-1.09556	ns	ns	ns	ns	ns	ns	ns	ns	ns	2.01366	ns	ns	ns	ns	ns	ns	ns	ns
AT1G04240	SHY2	ns	ns	ns	ns	ns	ns	ns	ns	ns	ns	ns	-1.15997	ns	ns	ns	ns	ns	ns	ns	ns	ns	ns	ns	ns	ns	-1.59434	ns	ns
AT1G04250	IAA17	ns	ns	ns	ns	-1.06	ns	ns	ns	ns	ns	ns	ns	ns	ns	ns	ns	1.31209	ns	ns	ns	ns	ns	ns	-1.07759	-1.8464	-2.19283	ns	-1.51
AT1G04280		ns	ns	ns	ns	ns	ns	ns	ns	ns	ns	ns	ns	ns	ns	ns	-1.14327	ns	ns	ns	-1.00275	ns	ns	ns	ns	ns	ns	ns	ns
AT1G04310	ERS2	ns	ns	ns	ns	ns	-1.47	ns	ns	ns	ns	ns	-1.24563	ns	ns	ns	1.34886	ns	ns	ns	ns	ns	ns	ns	ns	ns	ns	ns	ns
AT1G04313		ns	ns	ns	ns	ns	ns	ns	ns	ns	ns	ns	ns	ns	ns	ns	ns	ns	ns	ns	-1.30196	ns	ns	ns	ns	ns	ns	ns	ns
AT1G04350		ns	ns	ns	ns	ns	ns	ns	ns	ns	ns	ns	ns	ns	ns	ns	ns	ns	ns	ns	ns	ns	ns	ns	ns	-1.40735	ns	ns	ns
AT1G04360	ATL1	ns	ns	ns	ns	ns	ns	ns	ns	ns	ns	ns	ns	ns	ns	ns	ns	ns	ns	ns	-2.28524	-1.06231	ns	ns	ns	ns	ns	ns	ns
AT1G04380		ns	ns	ns	ns	ns	ns	ns	ns	ns	ns	ns	ns	ns	1.05	ns	ns	ns	ns	ns	ns	ns	ns	ns	ns	ns	ns	ns	ns
AT1G04420		ns	ns	ns	ns	ns	ns	ns	ns	ns	ns	ns	ns	-1.32456	ns	ns	ns	ns	ns	ns	ns	ns	ns	ns	ns	ns	ns	ns	ns
AT1G04430		ns	ns	ns	ns	ns	ns	ns	ns	ns	ns	ns	ns	ns	ns	ns	ns	ns	ns	1.06174	ns	ns	ns	-1.25496	ns	ns	ns	ns	ns
AT1G04463		ns	ns	ns	ns	ns	ns	ns	ns	ns	ns	ns	ns	ns	ns	ns	ns	ns	ns	1.06337	ns	ns	ns	ns	ns	ns	ns	ns	ns
AT1G04490		ns	ns	ns	ns	ns	ns	ns	ns	ns	ns	ns	ns	ns	ns	ns	ns	ns	ns	1.02001	ns	ns	ns	ns	ns	ns	ns	ns	-1.57
AT1G04500		ns	ns	ns	ns	ns	ns	ns	ns	ns	ns	2.25604	ns	ns	ns	ns	ns	ns	ns	ns	ns	ns	ns	ns	ns	ns	ns	ns	ns
AT1G04520	CRRSP3	ns	ns	ns	ns	ns	ns	ns	ns	ns	ns	-1.59673	-2.41313	ns	ns	ns	1.33221	ns	ns	ns	ns	ns	ns	ns	ns	ns	-2.28854	-1.34	-1.39
AT1G04530	TPR4	ns	ns	ns	ns	ns	ns	ns	ns	ns	ns	ns	ns	ns	ns	ns	ns	ns	ns	ns	ns	ns	ns	ns	ns	-1.26351	ns	ns	-1.64
AT1G04550	IAA12	ns	ns	ns	ns	ns	ns	ns	ns	ns	ns	ns	ns	ns	ns	ns	ns	ns	ns	ns	ns	ns	ns	ns	ns	-1.52046	-1.90229	-1.12	-1.28
AT1G04570		ns	ns	ns	-1.3	-1.62	ns	ns	-1.62	ns	ns	ns	ns	ns	ns	-1.90206	ns	ns	ns	1.51969	1.9121	ns	ns	ns	ns	ns	ns	-2.34	-2.71
AT1G04600	XI-A	ns	ns	ns	ns	ns	ns	ns	ns	ns	ns	ns	ns	ns	ns	-1.41472	-1.27855	ns	-1.84937	ns	ns	ns	ns	ns	ns	ns	ns	-1.54	ns
AT1G04620	HCAR	ns	ns	ns	ns	ns	ns	ns	ns	ns	ns	ns	ns	ns	ns	ns	ns	ns	ns	ns	ns	ns	ns	ns	ns	1.15868	-1.74066	ns	1.93
AT1G04650		ns	ns	ns	ns	ns	ns	ns	ns	ns	ns	ns	ns	ns	ns	ns	-1.01791	ns	-1.31427	ns	ns	ns	ns	ns	ns	ns	ns	ns	ns
AT1G04660		ns	ns	ns	-1.02	ns	ns	ns	ns	ns	ns	ns	ns	ns	ns	ns	ns	ns	ns	ns	ns	ns	-1.06796	ns	ns	ns	ns	ns	ns
AT1G04730	CTF18	ns	ns	ns	ns	ns	ns	ns	ns	ns	ns	ns	ns	ns	ns	ns	ns	ns	ns	ns	ns	ns	ns	ns	ns	ns	ns	1.08	ns
AT1G04770		ns	ns	ns	ns	ns	1.07	ns	ns	ns	ns	ns	ns	ns	ns	ns	ns	ns	ns	ns	ns	ns	1.30244	ns	ns	-2.11175	ns	-1.05	-1.77
AT1G04800		ns	ns	ns	ns	ns	ns	ns	ns	ns	ns	-1.11494	-2.73515	ns	ns	1.92413	4.90089	ns	2.62412	ns	ns	ns	ns	ns	ns	ns	ns	ns	ns
AT1G04820	TUBA4	ns	ns	ns	ns	ns	ns	ns	ns	ns	ns	ns	-1.08019	ns	ns	ns	ns	ns	ns	ns	ns	ns	ns	ns	ns	ns	ns	ns	ns
AT1G04830		ns	ns	ns	ns	ns	ns	ns	ns	ns	ns	ns	ns	ns	ns	ns	ns	ns	ns	ns	ns	ns	ns	ns	ns	ns	ns	1.5	ns
AT1G04920	SPS3	ns	ns	ns	ns	ns	ns	ns	ns	ns	ns	ns	ns	ns	ns	ns	1.16586	ns	2.48284	ns	ns	ns	ns	ns	ns	ns	ns	ns	ns
AT1G04980	PDIL2-2	ns	ns	ns	ns	ns	ns	ns	ns	1.08	1.1854	1.10134	ns	1.67433	ns	ns	ns	ns	ns	ns	ns	1.45052	ns	1.98273	ns	ns	ns	ns	ns
AT1G05000		ns	ns	ns	ns	ns	ns	ns	ns	ns	ns	ns	ns	ns	ns	ns	ns	ns	ns	1.20524	ns	ns	1.5334	ns	ns	ns	ns	ns	ns
AT1G05010	ACO4	ns	ns	ns	ns	ns	ns	ns	ns	ns	1.40873	1.62945	ns	ns	ns	ns	ns	ns	ns	ns	ns	ns	ns	ns	ns	1.86609	ns	1.9	1.38
AT1G05020	AP180	ns	ns	ns	ns	ns	ns	ns	ns	ns	ns	ns	ns	ns	ns	ns	ns	ns	ns	2.14497	ns	ns	ns	ns	ns	ns	ns	1.24	ns
AT1G05100	MAPKKK18	ns	ns	ns	-1.19	1.23	ns	ns	1.77	ns	ns	ns	ns	ns	ns	3.45267	3.03468	4.47896	4.1344	2.8644	1.7405	2.28985	ns	ns	ns	ns	3.50835	ns	ns
AT1G05140	ARASP2	ns	ns	ns	ns	ns	ns	ns	ns	ns	ns	ns	ns	ns	ns	ns	ns	ns	ns	ns	ns	ns	ns	ns	ns	-1.05684	ns	ns	ns
AT1G05170	B3GALT2	ns	ns	ns	ns	ns	ns	ns	ns	ns	ns	ns	ns	ns	ns	ns	ns	ns	ns	ns	ns	ns	ns	ns	ns	-1.27264	ns	-1.27	-1.63
AT1G05300	ZIP5	ns	ns	ns	ns	ns	ns	ns	ns	ns	ns	ns	1.33913	ns	ns	-1.14411	ns	-1.00353	-1.21395	ns	ns	ns	ns	ns	ns	ns	ns	ns	ns
AT1G05340		ns	ns	ns	ns	ns	ns	ns	ns	ns	ns	ns	ns	ns	1.21	1.48255	ns	1.21094	ns	1.25497	ns	ns	ns	ns	ns	ns	4.43977	ns	ns
AT1G05400		ns	ns	ns	ns	ns	ns	ns	ns	ns	ns	ns	ns	ns	ns	ns	ns	ns	ns	ns	ns	ns	-1.90805	ns	ns	ns	ns	ns	ns
AT1G05410		ns	ns	ns	ns	ns	ns	ns	ns	ns	ns	ns	ns	ns	ns	ns	ns	ns	ns	ns	ns	ns	ns	ns	ns	-1.05338	ns	ns	ns
AT1G05420	ATOFP12	ns	ns	ns	ns	ns	ns	ns	ns	ns	ns	ns	ns	ns	ns	ns	ns	ns	ns	ns	1.18475	ns	ns	ns	ns	ns	ns	ns	ns
AT1G05450		ns	ns	ns	ns	ns	ns	ns	ns	ns	ns	ns	ns	ns	ns	ns	ns	ns	5.15019	ns	ns	ns	ns	ns	ns	ns	ns	ns	ns
AT1G05470	IP5P6	ns	ns	ns	ns	ns	ns	ns	ns	ns	ns	ns	ns	ns	ns	ns	ns	ns	1.10079	ns	ns	ns	ns	ns	ns	ns	-1.63142	ns	ns
AT1G05540		ns	ns	ns	ns	ns	ns	ns	ns	ns	ns	-1.46009	-1.23414	ns	ns	ns	ns	ns	ns	ns	ns	ns	ns	ns	ns	ns	ns	-1.32	-1.51
AT1G05550		ns	ns	ns	ns	ns	ns	ns	ns	ns	ns	ns	ns	ns	ns	ns	ns	ns	ns	ns	1.0748	1.69647	1.47016	ns	ns	ns	ns	ns	ns
AT1G05557		ns	ns	ns	ns	ns	ns	ns	ns	ns	ns	ns	ns	ns	ns	ns	ns	ns	ns	ns	ns	ns	-1.08557	ns	ns	ns	ns	ns	ns
AT1G05560	UGT1	ns	ns	ns	ns	ns	ns	ns	ns	ns	ns	ns	ns	ns	1.48	ns	ns	ns	ns	ns	ns	ns	ns	ns	ns	ns	ns	ns	ns
AT1G05562		ns	ns	ns	ns	ns	ns	ns	ns	ns	ns	ns	ns	ns	ns	ns	ns	ns	ns	-1.28779	ns	ns	ns	ns	ns	ns	ns	ns	ns
AT1G05570	CALS1	ns	ns	ns	ns	ns	ns	ns	ns	ns	ns	ns	ns	1.15552	ns	ns	-1.04919	ns	ns	ns	ns	ns	ns	1.15257	ns	ns	ns	ns	ns
AT1G05575		ns	1.26	ns	ns	ns	1.3	ns	ns	ns	1.52504	2.0683	ns	ns	1.37	ns	1.37866	2.06221	2.22674	4.81341	2.20853	3.46915	3.64558	2.09329	ns	2.96377	4.70889	ns	ns
AT1G05580	CHX23	ns	ns	ns	ns	ns	ns	ns	ns	ns	ns	ns	-4.8394	ns	ns	ns	ns	ns	ns	ns	ns	ns	ns	ns	ns	ns	ns	ns	ns
AT1G05620	URH2	ns	ns	ns	ns	ns	ns	ns	ns	ns	ns	ns	ns	ns	ns	1.42605	1.36497	2.06836	1.28134	ns	ns	1.31097	ns	ns	ns	ns	1.84402	ns	ns
AT1G05660		ns	ns	ns	ns	ns	1.68	ns	ns	ns	ns	ns	ns	ns	ns	ns	ns	ns	ns	ns	ns	ns	ns	ns	ns	ns	ns	ns	ns
AT1G05670		ns	ns	ns	ns	ns	ns	ns	ns	ns	ns	ns	ns	ns	1.93	ns	ns	ns	ns	ns	ns	ns	ns	ns	ns	ns	ns	ns	ns
AT1G05675	UGT74E1	ns	ns	ns	ns	ns	ns	ns	ns	ns	1.01536	1.36858	ns	ns	ns	ns	ns	ns	1.18679	6.98431	1.92614	2.5123	2.31079	ns	ns	ns	ns	1.68	ns
AT1G05680	UGT74E2	ns	ns	ns	ns	ns	ns	ns	ns	ns	ns	ns	ns	ns	1.93	ns	ns	3.65119	3.10718	ns	ns	ns	1.1673	1.0047	ns	ns	ns	ns	ns
AT1G05690	BT3	ns	ns	ns	ns	ns	ns	ns	ns	ns	ns	ns	ns	ns	ns	ns	ns	ns	ns	ns	ns	ns	ns	ns	ns	ns	ns	-1.01	ns
AT1G05710		ns	ns	ns	ns	ns	ns	ns	ns	ns	ns	ns	ns	ns	1.23	1.13393	ns	ns	1.82286	ns	ns	ns	ns	ns	1.44635	ns	ns	ns	ns
AT1G05800	DGL	ns	ns	ns	ns	ns	ns	ns	2.37	ns	ns	4.05209	ns	ns	ns	ns	ns	ns	ns	ns	ns	ns	ns	ns	ns	ns	ns	ns	ns
AT1G05805	BHLH128	ns	ns	ns	ns	ns	ns	ns	ns	ns	ns	ns	ns	ns	ns	ns	ns	ns	ns	ns	ns	ns	ns	ns	-1.15388	1.25146	2.24422	ns	ns
AT1G05835		ns	ns	ns	ns	ns	ns	ns	ns	ns	ns	-2.04162	ns	ns	ns	ns	ns	ns	ns	ns	ns	ns	ns	ns	ns	ns	ns	ns	ns
AT1G05870		ns	ns	ns	ns	ns	ns	ns	ns	ns	ns	ns	ns	ns	ns	ns	ns	ns	ns	ns	ns	ns	ns	ns	ns	ns	ns	-1.3	-1.52
AT1G05880	ARI12	ns	ns	1.71	ns	ns	ns	ns	ns	ns	ns	ns	ns	ns	ns	ns	ns	-1.83352	ns	ns	ns	ns	ns	ns	ns	ns	ns	ns	ns
AT1G05950		ns	ns	ns	ns	ns	ns	ns	ns	ns	ns	ns	ns	ns	ns	ns	ns	ns	-1.38442	ns	ns	ns	ns	ns	ns	ns	ns	ns	ns
AT1G06000	UGT89C1	ns	ns	ns	ns	ns	ns	ns	ns	1.06	1.22128	ns	ns	ns	2.02	1.11792	1.86742	2.40001	1.3399	ns	1.8846	2.30482	1.44806	ns	1.10535	ns	ns	ns	-1.17
AT1G06002		ns	ns	ns	ns	ns	ns	ns	ns	ns	ns	ns	ns	ns	ns	ns	ns	ns	ns	1.05856	1.56679	1.87016	1.50152	ns	ns	ns	ns	ns	ns
AT1G06040	BBX24	ns	ns	ns	ns	ns	ns	ns	ns	ns	ns	ns	ns	ns	ns	ns	ns	ns	ns	ns	ns	ns	ns	ns	-1.91764	-1.35445	ns	ns	-1.18
AT1G06080	ADS1	ns	ns	ns	ns	-1.05	-1.22	ns	-1.39	ns	ns	ns	ns	-2.58719	ns	ns	4.21348	ns	ns	ns	-1.28642	-1.70969	-1.85962	-1.57316	-1.55349	ns	ns	ns	ns
AT1G06135		ns	ns	ns	ns	ns	ns	ns	ns	ns	ns	ns	ns	ns	ns	ns	ns	ns	ns	ns	ns	ns	ns	ns	ns	ns	ns	ns	-1.03
AT1G06148		ns	ns	ns	ns	ns	ns	ns	ns	ns	ns	1.47061	ns	ns	ns	ns	2.09175	2.64818	ns	ns	ns	ns	ns	ns	ns	ns	ns	ns	ns
AT1G06160	ERF094	ns	ns	ns	ns	ns	ns	ns	ns	ns	2.03738	3.61891	2.20945	ns	ns	ns	ns	-1.98312	1.72253	1.92253	ns	ns	4.26245	1.08565	ns	2.99199	2.27775	3.79	4.25
AT1G06180	ATMYB13	ns	ns	ns	ns	ns	ns	ns	ns	ns	ns	1.17442	ns	ns	ns	ns	ns	ns	ns	ns	ns	ns	ns	ns	ns	ns	ns	ns	ns
AT1G06253		ns	ns	ns	ns	ns	ns	ns	ns	ns	ns	ns	ns	ns	ns	ns	ns	ns	ns	ns	ns	1.37988	ns	ns	ns	ns	ns	ns	ns
AT1G06350		ns	ns	ns	ns	ns	ns	ns	ns	ns	ns	ns	ns	ns	ns	ns	ns	ns	ns	ns	ns	ns	ns	ns	-1.03381	ns	ns	ns	ns
AT1G06360		ns	ns	ns	ns	ns	ns	ns	ns	ns	ns	-3.99163	-6.67333	ns	ns	2.40888	4.34322	ns	2.12502	ns	ns	ns	ns	-1.14439	-1.03381	ns	ns	ns	ns
AT1G06430	FTSH8	ns	ns	ns	ns	ns	ns	ns	ns	ns	ns	ns	ns	ns	ns	ns	ns	ns	ns	ns	ns	ns	ns	ns	ns	-1.40716	ns	ns	ns
AT1G06460	ACD32.1	ns	ns	ns	ns	ns	ns	ns	ns	ns	ns	ns	ns	ns	ns	ns	ns	ns	ns	ns	ns	ns	ns	ns	-1.34184	ns	ns	ns	ns
AT1G06475		ns	ns	ns	ns	ns	ns	ns	ns	ns	ns	ns	ns	ns	ns	ns	1.55702	1.79409	1.85142	1.64191	1.35573	ns	ns	ns	ns	ns	ns	ns	ns
AT1G06490	CALS7	ns	ns	ns	ns	ns	ns	ns	ns	ns	ns	ns	-1.65504	ns	ns	ns	1.2723	1.40948	1.32652	ns	ns	ns	ns	ns	ns	ns	ns	ns	ns
AT1G06520	GPAT1	ns	ns	ns	ns	ns	ns	ns	ns	ns	ns	ns	ns	ns	ns	1.39909	2.2735	2.42846	4.11982	ns	ns	ns	ns	ns	ns	ns	ns	1.3	1.12
AT1G06550		ns	ns	ns	ns	ns	ns	ns	ns	ns	ns	ns	ns	ns	ns	ns	ns	ns	1.16588	ns	ns	ns	ns	ns	ns	ns	ns	ns	ns
AT1G06570	HPD	ns	ns	ns	ns	ns	ns	ns	ns	ns	ns	ns	ns	ns	ns	ns	ns	ns	ns	ns	ns	ns	ns	ns	-1.22253	-2.00183	ns	ns	-1.1
AT1G06620		ns	ns	ns	ns	ns	ns	ns	ns	ns	3.04337	3.33066	ns	ns	3.08	1.59428	1.57188	2.67213	1.90729	2.99623	3.1981	3.25404	3.65723	1.19624	ns	2.35948	4.64475	1.74	ns
AT1G06640		ns	ns	ns	ns	ns	ns	ns	ns	ns	1.35836	1.19857	ns	-1.35137	2.85	1.53953	2.9634	3.07944	2.83884	ns	ns	2.00237	1.88696	ns	ns	ns	ns	2.19	ns
AT1G06645		ns	ns	ns	ns	ns	ns	ns	ns	ns	ns	ns	ns	ns	ns	ns	ns	ns	ns	ns	ns	ns	ns	ns	ns	ns	ns	1.12	ns
AT1G06650		ns	ns	ns	ns	ns	ns	ns	ns	ns	ns	ns	ns	ns	1.05	ns	ns	ns	ns	ns	ns	ns	ns	ns	ns	ns	ns	ns	ns
AT1G06660	JASON	ns	ns	ns	ns	ns	ns	ns	ns	ns	ns	ns	ns	ns	ns	ns	2.00538	ns	ns	ns	ns	ns	ns	ns	ns	ns	ns	ns	ns
AT1G06830	GRXS11	ns	ns	ns	ns	ns	ns	ns	ns	ns	ns	-1.07648	ns	ns	ns	ns	ns	ns	ns	ns	-1.10716	-1.00558	ns	ns	ns	-1.10639	ns	ns	ns
AT1G06870	TPP2	ns	ns	ns	ns	ns	ns	ns	ns	ns	ns	ns	ns	ns	ns	ns	ns	ns	ns	ns	ns	ns	ns	ns	ns	1.07452	ns	ns	ns
AT1G06980		ns	ns	ns	ns	ns	ns	ns	ns	ns	-1.09664	-2.03619	-2.52274	ns	ns	ns	ns	-1.86639	ns	-1.25972	-1.1622	-1.38996	ns	ns	ns	ns	ns	-1.2	ns
AT1G07000	ATEXO70B2	ns	ns	ns	ns	ns	ns	ns	ns	ns	ns	ns	ns	ns	ns	ns	ns	ns	ns	2.27511	ns	ns	ns	1.46602	ns	1.60644	1.68078	ns	ns
AT1G07010		ns	ns	ns	ns	ns	ns	ns	ns	ns	ns	ns	ns	ns	ns	ns	ns	ns	ns	ns	ns	ns	ns	ns	1.36494	-1.89892	-1.52703	ns	ns
AT1G07040		ns	ns	ns	ns	ns	ns	ns	ns	ns	ns	ns	ns	ns	ns	ns	ns	ns	ns	ns	ns	ns	ns	ns	-1.27057	ns	ns	ns	1.04
AT1G07050		1.18	ns	ns	1.07	ns	ns	1.14	ns	ns	ns	ns	ns	ns	ns	ns	ns	ns	ns	ns	1.39431	1.77795	3.06848	ns	ns	3.60678	ns	ns	3.76
AT1G07090	LSH6	ns	ns	ns	ns	ns	ns	ns	ns	ns	ns	ns	ns	ns	ns	ns	ns	ns	-1.04814	ns	ns	ns	ns	ns	ns	ns	ns	ns	1.36
AT1G07128		ns	ns	ns	ns	ns	ns	ns	ns	ns	ns	ns	ns	ns	ns	ns	ns	ns	ns	1.13156	ns	ns	1.45316	ns	ns	ns	ns	ns	1.42
AT1G07135		ns	1.48	ns	ns	ns	1.01	ns	ns	ns	ns	1.74124	-2.27788	ns	1.42	ns	3.04625	3.41644	4.15004	4.91341	2.94197	3.4962	2.72575	1.80364	ns	1.2818	1.92208	ns	ns
AT1G07150	MAPKKK13	ns	ns	ns	ns	ns	ns	ns	ns	ns	ns	ns	ns	ns	ns	ns	1.29916	ns	ns	2.91696	1.16631	ns	ns	ns	ns	ns	ns	ns	ns
AT1G07160		ns	ns	ns	ns	ns	ns	ns	ns	ns	ns	ns	-1.67471	ns	ns	ns	ns	ns	ns	ns	ns	ns	ns	ns	ns	ns	ns	ns	-1.08
AT1G07180	NDA1	ns	-1.49	-1.49	ns	-1.46	ns	ns	-1.46	ns	ns	ns	ns	ns	ns	ns	ns	ns	ns	ns	ns	ns	ns	ns	-1.78032	-1.92583	-1.96636	ns	-1.29
AT1G07220		ns	ns	ns	ns	ns	ns	ns	ns	ns	ns	ns	ns	ns	ns	ns	ns	ns	ns	1.05395	ns	ns	ns	ns	ns	ns	ns	ns	ns
AT1G07240	UGT71C5	ns	ns	ns	ns	ns	ns	ns	ns	ns	ns	ns	ns	ns	ns	ns	ns	ns	ns	ns	ns	ns	ns	ns	ns	ns	ns	ns	1.44
AT1G07260	UGT71C3	ns	ns	ns	ns	ns	ns	ns	ns	ns	1.45313	4.24993	3.03673	ns	ns	ns	ns	ns	ns	ns	ns	ns	2.14805	ns	2.19422	1.28835	ns	4.64	2.84
AT1G07330		ns	ns	ns	ns	ns	ns	ns	ns	ns	ns	ns	ns	ns	ns	ns	2.29575	ns	ns	ns	ns	ns	ns	ns	ns	ns	ns	ns	ns
AT1G07350	SR45A	ns	ns	ns	ns	ns	ns	ns	ns	ns	ns	ns	ns	ns	ns	ns	ns	ns	ns	ns	1.32084	ns	ns	ns	ns	-2.32397	ns	ns	ns
AT1G07370	PCNA	ns	ns	ns	ns	ns	ns	ns	ns	ns	ns	ns	ns	ns	ns	ns	ns	ns	ns	ns	ns	ns	ns	ns	ns	ns	ns	1.12	ns
AT1G07400	HSP17.8	ns	ns	ns	ns	1.32	ns	ns	ns	ns	ns	ns	ns	ns	1.74	1.36014	ns	ns	ns	ns	2.89274	1.29315	ns	ns	ns	ns	ns	ns	ns
AT1G07420	SMO2-2	ns	ns	ns	ns	ns	ns	ns	ns	ns	ns	ns	ns	ns	ns	ns	ns	ns	ns	ns	ns	ns	ns	ns	-1.10693	1.05065	ns	ns	ns
AT1G07430	AIP1	ns	ns	ns	ns	ns	ns	ns	ns	ns	ns	ns	ns	ns	ns	-1.08244	ns	1.73255	ns	ns	ns	ns	ns	ns	ns	ns	4.00765	-2.54	ns
AT1G07450		ns	ns	ns	ns	ns	1.05	ns	ns	ns	ns	-2.39885	ns	ns	ns	ns	ns	ns	ns	ns	ns	ns	ns	ns	ns	ns	ns	ns	ns
AT1G07490	RTFL3	ns	ns	ns	ns	ns	ns	ns	ns	ns	ns	ns	ns	ns	ns	ns	ns	ns	ns	-1.43393	-1.11103	ns	-1.24999	ns	ns	ns	ns	ns	ns
AT1G07500	SMR5	ns	ns	ns	ns	ns	ns	ns	ns	ns	ns	ns	ns	ns	ns	ns	ns	2.0386	2.11547	ns	ns	ns	ns	ns	ns	ns	1.7461	ns	ns
AT1G07520		ns	ns	ns	ns	ns	ns	ns	ns	ns	ns	ns	ns	ns	ns	ns	ns	ns	1.02591	1.02711	ns	ns	ns	1.01376	ns	ns	ns	ns	ns
AT1G07610	MT1C	ns	ns	ns	ns	ns	ns	ns	ns	ns	ns	ns	ns	ns	ns	ns	ns	2.11269	ns	ns	ns	ns	ns	ns	ns	-1.0034	1.73638	ns	ns
AT1G07620	ATOBGM	ns	ns	ns	ns	ns	ns	ns	ns	ns	ns	ns	1.03241	ns	ns	-1.32092	ns	-1.0493	ns	1.14443	ns	ns	1.20276	ns	ns	ns	ns	ns	ns
AT1G07700		ns	ns	ns	ns	ns	ns	ns	ns	ns	ns	ns	ns	ns	ns	ns	ns	ns	ns	ns	ns	ns	ns	ns	ns	-1.16648	ns	ns	ns
AT1G07720	KCS3	ns	ns	ns	ns	ns	ns	ns	ns	ns	ns	ns	ns	ns	ns	ns	ns	ns	ns	ns	1.06424	ns	ns	ns	ns	ns	ns	ns	ns
AT1G07725	ATEXO70H6	ns	ns	ns	ns	1.63	ns	ns	ns	ns	ns	ns	ns	ns	ns	ns	ns	ns	ns	ns	ns	ns	ns	ns	ns	ns	ns	ns	ns
AT1G07743		ns	ns	ns	ns	ns	ns	ns	ns	ns	ns	ns	ns	ns	ns	ns	ns	ns	ns	ns	ns	1.48164	ns	ns	ns	ns	ns	ns	ns
AT1G07750		ns	ns	ns	ns	ns	ns	ns	ns	ns	1.0162	1.40714	ns	ns	1.09	ns	ns	1.5475	1.18094	ns	ns	1.22697	1.86744	ns	ns	ns	ns	ns	ns
AT1G07780	PAI1	ns	ns	ns	ns	1.49	ns	ns	ns	ns	ns	ns	ns	ns	ns	ns	ns	ns	ns	ns	ns	ns	ns	ns	ns	ns	ns	1.8	1.78
AT1G07870		ns	ns	ns	ns	ns	ns	ns	ns	ns	ns	ns	ns	ns	ns	ns	ns	ns	1.01701	ns	ns	ns	ns	ns	ns	ns	ns	ns	-1.17
AT1G07880	MPK13	ns	ns	ns	ns	ns	ns	ns	ns	ns	ns	ns	-1.08539	ns	ns	ns	ns	ns	ns	ns	ns	ns	ns	ns	ns	ns	ns	ns	ns
AT1G07890	APX1	ns	ns	ns	ns	ns	ns	ns	ns	ns	ns	ns	ns	ns	ns	ns	ns	ns	ns	ns	1.06559	1.12992	ns	ns	ns	ns	ns	ns	ns
AT1G07900	LBD1	ns	ns	ns	ns	ns	ns	ns	ns	ns	ns	ns	2.21388	ns	1.55	ns	ns	ns	ns	ns	ns	ns	1.38271	1.09838	ns	ns	ns	ns	ns
AT1G07985		ns	ns	ns	ns	ns	ns	ns	ns	ns	ns	ns	ns	ns	ns	ns	ns	ns	ns	ns	-1.61511	ns	ns	ns	ns	ns	ns	ns	ns
AT1G08050		ns	ns	ns	ns	ns	ns	ns	ns	ns	ns	ns	ns	ns	ns	ns	ns	ns	ns	2.39455	1.14911	ns	1.319	2.03537	ns	ns	ns	ns	ns
AT1G08090	NRT2.1	ns	ns	ns	ns	ns	ns	ns	ns	ns	ns	ns	ns	ns	ns	ns	ns	ns	1.70454	ns	ns	ns	ns	ns	ns	ns	ns	ns	ns
AT1G08160		ns	ns	ns	ns	ns	ns	ns	ns	ns	ns	ns	-1.48316	ns	ns	ns	2.27477	1.53954	2.26981	ns	ns	ns	ns	ns	ns	ns	ns	ns	ns
AT1G08200	AXS2	ns	ns	ns	ns	ns	ns	ns	ns	ns	ns	ns	ns	ns	ns	1.17259	1.89431	2.03074	1.03082	ns	ns	1.20124	ns	ns	ns	ns	ns	ns	ns
AT1G08230	GAT1	ns	ns	ns	ns	ns	ns	ns	ns	ns	ns	ns	ns	ns	1.23	ns	ns	ns	ns	ns	ns	ns	ns	ns	ns	ns	ns	ns	ns
AT1G08250	ADT6	ns	ns	ns	ns	ns	ns	ns	ns	ns	ns	ns	ns	ns	ns	ns	ns	ns	ns	ns	ns	ns	ns	ns	ns	-1.90206	ns	ns	ns
AT1G08290	WIP3	ns	ns	ns	ns	ns	ns	ns	ns	ns	ns	1.00311	ns	ns	ns	ns	1.73567	1.76618	1.67143	ns	ns	ns	ns	ns	ns	ns	ns	ns	ns
AT1G08310		ns	ns	ns	ns	ns	ns	ns	ns	ns	-1.33714	1.67661	1.70692	ns	ns	ns	ns	ns	ns	ns	ns	ns	ns	ns	ns	ns	ns	ns	ns
AT1G08320	TGA9	ns	ns	ns	ns	ns	ns	ns	ns	ns	ns	ns	1.60934	ns	ns	ns	ns	ns	ns	ns	ns	ns	ns	ns	ns	ns	ns	ns	ns
AT1G08340	ROPGAP5	ns	ns	ns	ns	ns	ns	ns	ns	ns	ns	ns	ns	ns	ns	ns	ns	ns	2.29821	ns	ns	ns	ns	ns	ns	ns	ns	ns	ns
AT1G08380	PSAO	ns	ns	ns	ns	ns	ns	ns	ns	ns	ns	ns	-1.01994	ns	ns	ns	ns	ns	ns	ns	ns	ns	ns	ns	ns	ns	ns	ns	ns
AT1G08390		ns	ns	ns	ns	ns	ns	ns	ns	ns	ns	ns	ns	-1.34946	ns	ns	ns	ns	ns	ns	ns	ns	ns	ns	ns	ns	ns	ns	ns
AT1G08430	ALMT1	ns	ns	ns	ns	-1.44	ns	ns	ns	ns	ns	-2.92351	-3.85564	ns	ns	ns	ns	ns	ns	ns	ns	ns	ns	ns	ns	ns	ns	ns	ns
AT1G08450	CRT3	ns	ns	ns	ns	ns	ns	ns	ns	ns	ns	ns	ns	2.00981	ns	ns	ns	ns	-1.29695	ns	ns	ns	ns	2.10866	ns	ns	ns	ns	ns
AT1G08500	ENODL18	ns	ns	ns	ns	ns	ns	ns	ns	ns	ns	-1.64717	ns	ns	ns	ns	ns	ns	ns	1.57682	ns	ns	ns	ns	ns	ns	ns	ns	ns
AT1G08507		ns	ns	ns	ns	ns	ns	ns	ns	ns	ns	ns	ns	ns	ns	ns	ns	ns	ns	ns	ns	1.06915	ns	ns	ns	ns	ns	ns	ns
AT1G08520	CHLD	ns	ns	ns	ns	ns	ns	ns	ns	ns	ns	ns	ns	ns	ns	ns	ns	ns	ns	ns	ns	ns	ns	-1.11249	ns	ns	ns	ns	ns
AT1G08560	KN	ns	ns	ns	ns	ns	ns	ns	ns	ns	ns	ns	-1.28506	ns	ns	ns	1.57454	1.23824	ns	ns	ns	ns	ns	ns	-1.62081	ns	ns	ns	ns
AT1G08570	ACHT4	ns	ns	ns	ns	ns	ns	ns	ns	ns	ns	ns	ns	ns	ns	ns	-1.0182	ns	ns	ns	ns	ns	ns	ns	ns	ns	-1.75901	ns	ns
AT1G08590	PXL1	ns	ns	ns	ns	ns	-1.35	ns	ns	ns	ns	ns	ns	ns	ns	ns	ns	ns	ns	ns	ns	ns	ns	ns	ns	ns	ns	ns	ns
AT1G08610		ns	ns	ns	ns	ns	ns	ns	ns	ns	ns	ns	ns	ns	ns	ns	ns	ns	ns	ns	ns	ns	ns	ns	-1.07312	ns	ns	ns	ns
AT1G08630	THA1	ns	ns	ns	1.11	1.25	-1.3	1.11	ns	ns	ns	2.26076	ns	ns	ns	ns	ns	ns	ns	ns	ns	ns	ns	ns	ns	ns	ns	1.53	ns
AT1G08730	XI-C	ns	ns	ns	ns	ns	ns	ns	ns	ns	ns	ns	-1.70605	ns	ns	ns	ns	ns	ns	ns	ns	ns	ns	ns	ns	ns	ns	ns	ns
AT1G08810	MYB60	ns	ns	ns	ns	ns	ns	ns	ns	ns	ns	ns	ns	ns	ns	ns	1.03086	ns	ns	ns	ns	ns	ns	ns	ns	ns	-1.59026	ns	ns
AT1G08830	CSD1	ns	ns	ns	ns	ns	ns	ns	ns	ns	ns	ns	ns	ns	1.3	ns	1.29423	1.18204	ns	ns	ns	ns	ns	ns	ns	ns	ns	ns	ns
AT1G08860	BON3	ns	ns	ns	ns	ns	ns	ns	ns	ns	3.10163	ns	ns	ns	ns	ns	ns	ns	ns	ns	ns	ns	ns	ns	ns	ns	ns	ns	ns
AT1G08890	SUGTL4	ns	ns	ns	ns	ns	ns	ns	ns	ns	ns	ns	ns	ns	ns	ns	ns	ns	ns	1.40217	1.02606	ns	1.25423	ns	ns	1.11018	ns	ns	ns
AT1G08900	SUGTL3	ns	ns	ns	ns	ns	ns	ns	ns	ns	ns	ns	ns	ns	ns	ns	ns	ns	ns	ns	-1.06412	ns	ns	ns	ns	1.11018	ns	ns	ns
AT1G08920	ESL1	ns	ns	ns	ns	ns	ns	ns	ns	ns	ns	ns	ns	ns	1.39	ns	2.20162	3.04369	2.16357	2.23035	1.57911	2.40534	1.82609	ns	ns	1.09784	3.38413	ns	ns
AT1G08930	ERD6	ns	ns	ns	ns	ns	ns	ns	ns	ns	ns	ns	ns	ns	ns	ns	ns	ns	ns	2.76799	ns	ns	ns	1.00678	ns	3.11469	ns	1.6	1.3
AT1G08940		ns	ns	ns	ns	ns	ns	ns	ns	ns	ns	ns	ns	ns	ns	ns	ns	ns	ns	1.12028	ns	ns	ns	ns	ns	ns	2.07653	ns	ns
AT1G08980	AMI1	ns	ns	ns	ns	ns	ns	ns	ns	ns	ns	ns	ns	ns	ns	ns	ns	ns	ns	ns	ns	ns	ns	ns	ns	1.29104	ns	ns	1.11
AT1G09070	SRC2	ns	ns	ns	ns	ns	ns	ns	ns	ns	ns	ns	ns	ns	1.02	ns	1.62746	1.89656	1.80823	1.73052	ns	ns	ns	1.54836	ns	ns	ns	ns	-1.25
AT1G09080	MED37B	ns	ns	ns	ns	ns	ns	ns	ns	ns	1.33328	1.55656	-1.24634	2.83576	ns	-1.29392	ns	ns	-1.60815	1.09948	1.31837	1.99818	2.23879	1.72572	ns	ns	ns	-1.68	-2.26
AT1G09140	SR30	ns	ns	ns	ns	ns	ns	ns	ns	ns	ns	ns	ns	ns	ns	ns	ns	ns	ns	ns	ns	ns	ns	ns	ns	-1.10771	ns	ns	ns
AT1G09155	PP2B15	ns	ns	ns	ns	ns	ns	ns	ns	ns	ns	ns	ns	ns	ns	ns	ns	ns	ns	ns	ns	2.56276	2.61075	ns	ns	ns	ns	ns	ns
AT1G09180	ATSAR1	ns	ns	ns	ns	ns	ns	ns	ns	ns	1.3064	ns	ns	ns	1.17	ns	ns	2.06771	ns	ns	1.36369	1.63809	ns	ns	ns	ns	1.7302	ns	ns
AT1G09200	HTR1	ns	ns	ns	ns	ns	ns	ns	ns	ns	ns	ns	ns	ns	ns	ns	ns	ns	ns	ns	ns	ns	ns	ns	ns	ns	ns	1.22	ns
AT1G09210	CRT2	ns	ns	ns	ns	ns	ns	ns	ns	ns	ns	ns	ns	1.16817	ns	ns	ns	ns	ns	ns	ns	ns	ns	1.20224	ns	ns	ns	ns	ns
AT1G09240	NAS3	ns	ns	ns	ns	ns	ns	ns	ns	ns	ns	ns	ns	2.48882	ns	ns	ns	ns	ns	ns	ns	ns	ns	ns	ns	ns	ns	ns	-1.57
AT1G09250	BHLH149	ns	ns	ns	ns	ns	ns	ns	ns	ns	ns	ns	ns	ns	ns	ns	ns	ns	ns	ns	ns	ns	ns	ns	-1.47585	ns	ns	ns	1.14
AT1G09310		ns	ns	ns	ns	ns	ns	ns	ns	ns	ns	-1.31748	-1.14275	ns	ns	ns	ns	ns	ns	ns	ns	ns	ns	ns	ns	ns	ns	ns	ns
AT1G09350	GOLS3	ns	-2.22	-2.22	ns	-2.67	ns	ns	-2.29	ns	ns	ns	ns	ns	ns	-2.80244	ns	ns	-2.3317	3.41273	2.65447	ns	ns	ns	ns	ns	2.14766	-2.16	-1.37
AT1G09380		ns	ns	ns	ns	-1.29	ns	ns	-1.63	ns	ns	ns	ns	ns	ns	ns	ns	ns	ns	ns	ns	ns	ns	ns	ns	ns	ns	ns	ns
AT1G09390		ns	ns	ns	ns	ns	ns	ns	ns	ns	ns	ns	ns	ns	ns	ns	ns	ns	ns	ns	ns	ns	ns	ns	-1.07716	ns	ns	ns	ns
AT1G09440		ns	ns	ns	ns	ns	ns	ns	ns	ns	ns	ns	ns	ns	ns	ns	ns	ns	ns	ns	ns	ns	ns	ns	ns	ns	-1.51921	ns	ns
AT1G09460		ns	ns	ns	ns	ns	-1.18	ns	ns	ns	ns	ns	ns	ns	ns	ns	1.80235	1.95172	ns	ns	ns	ns	ns	ns	ns	ns	ns	ns	ns
AT1G09480		ns	ns	ns	ns	ns	ns	ns	ns	ns	ns	1.16748	2.19836	ns	ns	-1.33243	-1.96419	-1.09987	ns	ns	ns	ns	ns	ns	ns	ns	ns	ns	ns
AT1G09500		ns	ns	ns	ns	ns	1.29	ns	ns	ns	ns	ns	ns	ns	1.82	ns	ns	ns	1.35615	ns	ns	1.1294	1.35483	ns	-2.36924	ns	3.91843	ns	ns
AT1G09540	MYB61	ns	ns	ns	ns	ns	-1.02	ns	ns	ns	ns	ns	ns	ns	ns	ns	ns	ns	ns	ns	ns	ns	ns	ns	ns	ns	ns	ns	ns
AT1G09560	GLP4	ns	ns	ns	ns	ns	ns	ns	ns	ns	ns	ns	ns	ns	1.42	ns	ns	ns	ns	ns	ns	ns	ns	1.00667	ns	1.08277	1.60742	ns	ns
AT1G09570	PHYA	ns	ns	ns	ns	ns	-1.08	ns	ns	ns	ns	ns	ns	ns	ns	ns	ns	ns	ns	ns	ns	ns	ns	ns	ns	ns	ns	ns	1.57
AT1G09575		ns	ns	ns	ns	ns	ns	ns	ns	ns	ns	ns	ns	ns	ns	1.54591	1.3492	1.26069	1.40145	ns	ns	ns	-1.1128	ns	ns	ns	ns	ns	ns
AT1G09600		ns	ns	ns	ns	ns	ns	ns	ns	ns	ns	ns	ns	ns	ns	ns	ns	ns	ns	ns	ns	ns	ns	ns	ns	ns	ns	1.13	ns
AT1G09750	AED3	ns	ns	ns	ns	ns	ns	ns	ns	ns	ns	ns	-1.34717	ns	ns	ns	ns	ns	ns	ns	ns	ns	ns	ns	-1.38798	ns	ns	ns	ns
AT1G09890		ns	ns	ns	ns	ns	ns	ns	ns	ns	ns	ns	ns	ns	ns	ns	2.27872	ns	1.69579	ns	ns	ns	ns	ns	ns	ns	ns	ns	1.34
AT1G09930	OPT2	ns	ns	ns	ns	ns	ns	ns	ns	ns	ns	3.06101	-2.12572	ns	ns	ns	ns	1.42959	ns	ns	ns	ns	ns	ns	ns	ns	ns	ns	ns
AT1G09932		ns	ns	ns	ns	ns	ns	ns	ns	ns	1.59049	1.90391	ns	ns	ns	ns	ns	ns	ns	3.66052	3.23285	3.31043	3.05859	2.18092	ns	ns	ns	ns	ns
AT1G09940	HEMA2	ns	ns	ns	ns	ns	ns	ns	ns	ns	ns	ns	ns	ns	ns	ns	ns	1.04601	1.63785	1.67545	ns	ns	ns	ns	ns	ns	1.74884	ns	ns
AT1G09950	RAS1	ns	ns	ns	ns	ns	ns	ns	ns	ns	1.38733	ns	ns	ns	ns	1.48379	2.95912	2.92619	2.5678	8.09985	5.03215	3.46227	2.50829	ns	ns	ns	2.17165	ns	-2.46
AT1G09970	LRR XI-23	ns	ns	ns	ns	ns	ns	ns	ns	ns	1.12443	1.1725	ns	ns	2.35	1.23634	ns	ns	1.22616	2.86546	2.15523	2.37672	2.07011	1.92757	ns	2.1622	2.31393	1.69	1.49
AT1G10020		ns	ns	ns	ns	ns	-1.11	ns	ns	ns	ns	ns	ns	ns	ns	2.75319	ns	ns	ns	ns	ns	ns	ns	ns	ns	1.07622	-2.64615	2.4	ns
AT1G10040		ns	ns	ns	ns	ns	ns	ns	ns	ns	ns	ns	ns	ns	ns	ns	ns	ns	ns	ns	ns	ns	ns	1.46866	ns	ns	ns	ns	ns
AT1G10060	ATBCAT-1	ns	ns	ns	ns	ns	ns	ns	ns	ns	ns	ns	ns	ns	ns	ns	1.29503	ns	ns	ns	ns	ns	ns	ns	-1.12064	ns	ns	ns	ns
AT1G10070	BCAT2	ns	ns	ns	1.47	1.33	ns	1.56	ns	ns	ns	2.28645	ns	ns	ns	ns	ns	ns	ns	ns	ns	ns	2.50728	2.21325	ns	1.48098	3.46601	3.21	2.11
AT1G10090		ns	ns	ns	ns	ns	ns	ns	ns	ns	ns	ns	ns	ns	ns	ns	ns	ns	ns	1.23439	ns	ns	ns	ns	ns	ns	1.8052	ns	ns
AT1G10110		ns	ns	ns	ns	ns	ns	ns	ns	ns	ns	ns	ns	ns	ns	ns	ns	ns	ns	ns	ns	ns	ns	1.34418	ns	ns	ns	ns	ns
AT1G10120	BHLH74	ns	ns	ns	ns	ns	ns	ns	ns	ns	ns	ns	ns	ns	ns	ns	ns	ns	ns	ns	ns	ns	ns	ns	ns	ns	ns	1.25	ns
AT1G10140		ns	ns	ns	ns	ns	ns	ns	ns	ns	ns	1.74389	ns	ns	1.69	ns	ns	ns	ns	ns	ns	1.33477	1.60876	1.3811	ns	1.44252	3.46351	1.52	1.73
AT1G10155	ATPP2-A10	ns	ns	ns	ns	ns	ns	ns	ns	ns	ns	ns	ns	ns	ns	ns	ns	ns	ns	ns	ns	ns	ns	ns	ns	ns	ns	ns	-1.58
AT1G10340		ns	ns	ns	ns	ns	ns	ns	ns	ns	ns	1.13602	ns	1.96841	ns	ns	ns	ns	ns	1.68194	ns	1.1283	1.89271	3.22619	ns	ns	ns	ns	-1.83
AT1G10370	GSTU17	ns	ns	ns	ns	ns	ns	ns	ns	ns	ns	ns	ns	ns	ns	1.7801	2.06151	2.20391	1.15277	ns	1.87485	2.36068	ns	ns	ns	-2.44211	ns	ns	-1.7
AT1G10380		ns	ns	ns	ns	ns	ns	ns	ns	ns	ns	-1.08244	-1.23813	ns	ns	ns	1.26476	ns	1.36329	ns	ns	ns	ns	ns	ns	ns	ns	ns	ns
AT1G10410		ns	ns	ns	ns	ns	ns	ns	ns	ns	ns	ns	ns	1.15171	ns	ns	ns	ns	ns	ns	1.43935	ns	ns	ns	ns	ns	2.10292	ns	ns
AT1G10480	ZFP5	ns	ns	ns	ns	ns	ns	ns	ns	ns	ns	ns	ns	ns	ns	ns	ns	ns	ns	1.50886	ns	ns	ns	ns	ns	ns	ns	ns	ns
AT1G10522	PRIN2	ns	ns	ns	ns	ns	ns	ns	ns	ns	ns	ns	ns	ns	ns	ns	ns	ns	ns	ns	ns	ns	ns	ns	-1.26362	ns	ns	ns	ns
AT1G10530		ns	ns	ns	ns	ns	ns	ns	ns	ns	1.77899	1.58389	ns	ns	ns	2.40295	2.78194	4.15796	3.11114	ns	ns	2.40663	2.30762	ns	ns	ns	1.94512	ns	ns
AT1G10550	XTH33	ns	ns	ns	ns	ns	-3.19	ns	ns	-2.32	ns	ns	ns	ns	ns	2.59701	ns	ns	ns	1.50386	ns	ns	ns	ns	ns	ns	ns	4.54	ns
AT1G10560	PUB18	ns	ns	ns	ns	ns	ns	ns	ns	ns	1.32613	1.51941	ns	ns	ns	1.47952	2.50149	3.31127	1.60722	2.0898	1.01647	ns	ns	ns	ns	ns	1.85329	ns	ns
AT1G10585	BHLH167	ns	ns	ns	ns	ns	ns	ns	1.84	ns	ns	ns	-2.05879	ns	1.87	1.70794	2.58171	2.49898	2.64969	ns	ns	1.24083	ns	ns	ns	ns	3.96125	ns	ns
AT1G10586	BHLH168	ns	ns	ns	ns	ns	ns	ns	ns	ns	ns	ns	-3.04042	ns	ns	ns	ns	ns	ns	ns	ns	ns	ns	ns	ns	ns	ns	ns	ns
AT1G10640		ns	ns	ns	ns	ns	ns	ns	ns	ns	-1.73775	-3.12815	-6.44452	ns	ns	ns	ns	ns	ns	-1.51724	-1.17927	-1.00626	-1.0649	ns	ns	-1.46311	-1.95702	ns	ns
AT1G10650		ns	ns	ns	ns	ns	ns	ns	ns	ns	ns	ns	ns	ns	ns	ns	ns	ns	ns	ns	ns	ns	ns	ns	ns	-1.56836	ns	ns	-1.2
AT1G10657		ns	ns	ns	ns	ns	ns	ns	ns	ns	ns	ns	-1.41463	ns	ns	ns	2.38122	1.48318	1.03908	-1.00855	ns	ns	ns	ns	ns	ns	ns	ns	-1.1
AT1G10682		ns	ns	ns	ns	ns	ns	ns	ns	ns	ns	ns	-1.56733	ns	ns	ns	1.23057	ns	ns	ns	ns	ns	ns	ns	ns	ns	ns	-1.27	ns
AT1G10690	SMR8	ns	ns	ns	ns	ns	ns	ns	ns	ns	ns	ns	ns	ns	ns	ns	ns	ns	-1.21325	ns	ns	ns	ns	ns	ns	ns	ns	ns	ns
AT1G10700	PRS3	ns	ns	ns	ns	ns	ns	ns	ns	ns	ns	ns	ns	ns	1.03	ns	1.69513	2.02747	1.64942	1.30931	ns	1.87632	1.32219	ns	ns	ns	1.87292	ns	ns
AT1G10710	PHS1	ns	ns	ns	ns	-1.35	ns	ns	ns	ns	ns	ns	ns	ns	ns	ns	ns	ns	ns	ns	ns	ns	ns	ns	ns	ns	ns	ns	ns
AT1G10717	ESF1.3	ns	3.19	1.9	1.99	3.21	3.72	ns	ns	ns	ns	ns	ns	ns	ns	ns	ns	ns	ns	ns	ns	ns	ns	ns	ns	ns	ns	ns	ns
AT1G10740		ns	ns	ns	ns	ns	ns	ns	ns	ns	ns	ns	ns	ns	ns	ns	ns	ns	ns	ns	ns	ns	ns	ns	ns	-1.21797	ns	ns	-1.05
AT1G10750		ns	ns	ns	ns	ns	ns	ns	ns	ns	ns	ns	ns	ns	ns	ns	1.92926	ns	1.78139	ns	ns	ns	ns	ns	ns	ns	ns	ns	ns
AT1G10760	GWD1	ns	ns	ns	ns	ns	ns	ns	ns	ns	ns	ns	ns	ns	ns	ns	ns	ns	ns	ns	ns	ns	ns	ns	-1.62639	ns	ns	ns	ns
AT1G10770		ns	ns	ns	ns	ns	ns	ns	ns	ns	ns	ns	-3.25389	ns	ns	ns	ns	ns	ns	ns	ns	ns	ns	ns	-1.12012	1.10505	ns	ns	1.24
AT1G10790		ns	ns	ns	ns	-1.01	ns	ns	ns	ns	ns	ns	ns	ns	ns	ns	ns	ns	ns	ns	ns	ns	ns	ns	ns	ns	ns	ns	ns
AT1G10800		ns	ns	ns	ns	ns	ns	ns	ns	ns	ns	ns	ns	ns	ns	ns	ns	ns	2.31675	ns	ns	ns	ns	ns	ns	ns	ns	ns	ns
AT1G10850		ns	ns	ns	ns	ns	ns	ns	ns	ns	ns	ns	-1.19728	ns	ns	ns	1.08403	ns	ns	ns	ns	ns	ns	ns	ns	ns	-2.0822	ns	ns
AT1G10880		ns	ns	ns	ns	ns	ns	ns	ns	ns	ns	ns	ns	ns	ns	ns	ns	ns	ns	ns	ns	ns	ns	ns	ns	ns	ns	1.19	ns
AT1G10900	PIP5K7	ns	ns	ns	ns	ns	ns	ns	ns	ns	ns	ns	ns	ns	ns	ns	ns	ns	ns	ns	ns	ns	ns	ns	ns	-1.18121	ns	ns	ns
AT1G10960	FD1	ns	ns	ns	ns	ns	ns	ns	ns	ns	ns	ns	ns	ns	ns	ns	ns	ns	ns	ns	ns	ns	ns	ns	ns	-1.58205	-2.09027	ns	ns
AT1G10970	ZIP4	ns	ns	ns	ns	ns	ns	ns	ns	ns	ns	ns	ns	ns	ns	ns	ns	ns	ns	ns	ns	ns	ns	ns	ns	ns	-3.09664	-1.58	ns
AT1G10990		ns	ns	ns	ns	ns	ns	ns	ns	ns	ns	1.19723	1.62243	ns	ns	ns	-1.1602	-1.8263	ns	ns	ns	-1.25962	ns	ns	ns	1.56964	ns	ns	ns
AT1G11000	MLO4	ns	ns	ns	ns	ns	ns	ns	ns	ns	ns	ns	ns	ns	ns	ns	ns	ns	ns	ns	ns	-1.36326	-1.04119	ns	ns	ns	ns	ns	ns
AT1G11050		ns	ns	ns	ns	ns	ns	ns	ns	ns	ns	ns	ns	ns	ns	ns	ns	ns	1.65526	1.64187	ns	ns	ns	ns	1.28191	ns	ns	ns	ns
AT1G11070		ns	ns	ns	ns	ns	ns	ns	ns	ns	ns	ns	ns	ns	ns	ns	ns	ns	ns	ns	-1.64598	ns	ns	ns	ns	ns	ns	ns	ns
AT1G11080	scpl31	ns	ns	ns	ns	ns	ns	ns	ns	ns	ns	ns	2.34947	ns	ns	ns	ns	ns	ns	ns	ns	ns	ns	ns	ns	ns	ns	ns	ns
AT1G11110		ns	ns	ns	ns	ns	ns	ns	ns	ns	ns	ns	ns	ns	ns	ns	ns	ns	ns	ns	ns	ns	ns	ns	ns	ns	ns	1.23	ns
AT1G11130	SUB	ns	ns	ns	ns	ns	ns	ns	ns	ns	ns	ns	ns	ns	ns	ns	ns	ns	ns	ns	ns	ns	ns	ns	ns	ns	-1.66574	ns	ns
AT1G11160		ns	ns	ns	ns	ns	ns	ns	ns	ns	ns	ns	-1.64458	ns	ns	ns	ns	ns	ns	ns	ns	ns	ns	ns	ns	ns	ns	ns	-1.21
AT1G11180		ns	ns	ns	ns	ns	ns	ns	ns	ns	ns	ns	ns	ns	ns	ns	ns	ns	ns	ns	ns	ns	ns	ns	ns	1.01443	ns	ns	ns
AT1G11185		ns	ns	ns	ns	ns	ns	ns	ns	ns	3.11416	3.26556	ns	ns	ns	ns	3.59802	4.20111	2.65685	4.08509	4.63789	5.24545	5.06292	ns	ns	ns	ns	ns	ns
AT1G11190	ENDO1	ns	ns	ns	ns	-1.72	1.03	ns	ns	1.05	ns	ns	ns	ns	ns	ns	ns	ns	2.00982	ns	ns	ns	ns	ns	ns	ns	ns	ns	1.18
AT1G11210		ns	ns	ns	ns	ns	ns	ns	ns	ns	ns	ns	ns	ns	ns	ns	ns	1.33991	ns	2.30165	ns	ns	1.5511	ns	-2.2	1.54548	3.56009	ns	ns
AT1G11220		ns	ns	ns	ns	ns	ns	ns	ns	ns	ns	ns	ns	ns	ns	ns	1.0153	ns	ns	ns	ns	ns	ns	ns	ns	ns	ns	ns	ns
AT1G11260	STP1	ns	ns	ns	ns	ns	-1.61	ns	ns	-1.03	ns	1.24512	ns	ns	ns	1.16572	ns	ns	ns	ns	ns	ns	ns	ns	-2.00463	3.12288	ns	1.29	1.74
AT1G11300		ns	ns	ns	ns	ns	ns	ns	ns	ns	ns	ns	ns	ns	ns	ns	ns	-1.0193	-1.48582	ns	ns	ns	ns	ns	ns	ns	ns	ns	ns
AT1G11310	MLO2	ns	ns	ns	ns	ns	ns	ns	ns	ns	ns	ns	ns	ns	ns	ns	ns	ns	ns	ns	ns	ns	ns	ns	ns	1.24961	ns	ns	ns
AT1G11330		ns	ns	ns	ns	ns	ns	ns	ns	ns	ns	ns	ns	ns	ns	ns	ns	ns	ns	1.0561	ns	ns	ns	1.0514	ns	ns	ns	ns	ns
AT1G11350	SD113	ns	ns	ns	ns	ns	ns	ns	ns	ns	ns	ns	ns	ns	ns	ns	ns	ns	ns	ns	ns	ns	ns	ns	ns	ns	ns	ns	1.53
AT1G11362		ns	ns	ns	ns	1.28	ns	ns	ns	ns	ns	ns	ns	ns	ns	ns	ns	ns	ns	ns	ns	ns	ns	ns	ns	ns	ns	ns	ns
AT1G11380		ns	ns	ns	ns	ns	-1.07	ns	ns	ns	ns	ns	ns	ns	ns	1.06089	ns	ns	ns	ns	ns	ns	ns	ns	ns	1.35907	ns	2.28	ns
AT1G11410		ns	ns	ns	ns	ns	ns	ns	ns	ns	ns	ns	ns	ns	ns	ns	ns	ns	ns	ns	ns	ns	ns	ns	ns	-1.70817	-1.83802	ns	-1.29
AT1G11440		ns	ns	ns	ns	ns	ns	ns	ns	ns	ns	ns	ns	ns	ns	ns	ns	1.17768	ns	ns	ns	1.0575	ns	ns	ns	ns	ns	ns	ns
AT1G11450		ns	ns	ns	ns	ns	ns	ns	ns	ns	ns	ns	ns	ns	ns	ns	1.93734	1.84203	3.00252	ns	ns	ns	ns	ns	ns	ns	ns	ns	ns
AT1G11490		ns	ns	ns	ns	ns	ns	ns	ns	ns	ns	ns	-4.56956	ns	ns	ns	ns	ns	ns	ns	ns	ns	ns	ns	ns	ns	ns	ns	ns
AT1G11530	CXXS1	ns	ns	ns	ns	ns	ns	ns	ns	ns	ns	ns	ns	ns	ns	ns	ns	ns	ns	ns	ns	ns	ns	ns	ns	1.05219	ns	ns	1.28
AT1G11545	XTH8	ns	ns	ns	ns	ns	ns	ns	ns	ns	ns	ns	-2.21949	ns	ns	ns	1.98663	1.22875	1.41067	ns	ns	-1.24071	ns	-1.36997	ns	ns	-2.2721	ns	ns
AT1G11580	ATPMEPCRA	ns	ns	ns	ns	-1.05	ns	ns	ns	ns	1.68221	1.79545	ns	ns	2.76	1.25396	2.63438	2.84641	2.63387	1.49359	ns	2.56763	2.64778	ns	1.42401	ns	1.87123	1.3	ns
AT1G11610	CYP71A18	ns	ns	ns	ns	ns	ns	ns	ns	ns	6.02967	7.98563	ns	ns	3.45	ns	ns	ns	ns	ns	ns	ns	ns	ns	ns	ns	ns	ns	ns
AT1G11670	DTX36	ns	ns	ns	ns	ns	ns	ns	ns	ns	ns	1.81422	ns	ns	ns	ns	1.97026	1.54748	1.51148	1.35299	ns	ns	ns	ns	ns	ns	2.25943	1.09	ns
AT1G11700		ns	ns	ns	ns	ns	ns	ns	ns	ns	ns	-1.06924	ns	ns	ns	-1.39916	-1.36589	-1.33304	-1.12727	-1.10343	ns	ns	ns	ns	ns	-3.05172	-2.6766	-1.36	-1.6
AT1G11730	B3GALT1	ns	ns	ns	ns	ns	ns	ns	ns	ns	ns	ns	ns	ns	ns	ns	1.6272	ns	1.69137	ns	ns	ns	ns	ns	ns	ns	ns	ns	ns
AT1G11740		ns	ns	ns	ns	ns	-1.69	ns	ns	ns	ns	ns	ns	ns	ns	ns	ns	ns	ns	ns	ns	-1.53083	-1.92458	ns	ns	ns	ns	ns	ns
AT1G11790	ADT1	ns	ns	ns	ns	ns	ns	ns	ns	ns	ns	ns	ns	ns	ns	ns	1.38783	1.51908	ns	ns	ns	ns	ns	ns	ns	ns	ns	ns	-1.05
AT1G11840	ATGLX1	ns	ns	ns	ns	ns	ns	ns	ns	ns	ns	ns	ns	ns	1.42	ns	1.15293	1.86014	1.33038	ns	ns	1.13873	ns	ns	ns	ns	ns	ns	ns
AT1G11850		ns	ns	ns	ns	ns	ns	ns	ns	ns	ns	ns	-2.35071	ns	ns	ns	4.4392	2.19861	4.45937	ns	ns	ns	ns	ns	-1.20996	ns	-1.7158	ns	ns
AT1G11860		ns	ns	ns	ns	ns	ns	ns	ns	ns	ns	ns	ns	ns	ns	ns	ns	ns	ns	ns	ns	ns	ns	ns	ns	ns	-1.73222	ns	ns
AT1G11925		ns	ns	ns	ns	1.16	1.03	ns	1.21	ns	ns	ns	ns	ns	ns	ns	ns	ns	ns	ns	ns	ns	ns	ns	ns	ns	ns	ns	1.37
AT1G11960		ns	ns	ns	ns	ns	ns	ns	ns	ns	ns	ns	ns	ns	ns	1.38357	ns	ns	1.33718	2.31975	1.32101	1.00122	ns	ns	ns	1.20541	1.79457	ns	ns
AT1G12010		ns	ns	ns	ns	ns	ns	ns	ns	ns	ns	-1.73831	-1.04997	ns	ns	ns	ns	ns	ns	ns	ns	ns	ns	ns	ns	ns	ns	ns	ns
AT1G12030		ns	ns	ns	ns	ns	ns	ns	ns	ns	ns	ns	ns	ns	ns	ns	ns	ns	ns	-1.84301	-2.08825	ns	ns	ns	ns	ns	ns	ns	ns
AT1G12040	LRX1	ns	ns	ns	ns	ns	ns	ns	ns	ns	ns	ns	ns	ns	ns	ns	ns	ns	ns	ns	ns	ns	ns	ns	ns	ns	ns	ns	-1.32
AT1G12080		ns	ns	ns	ns	ns	-1.04	ns	ns	ns	ns	-2.80005	-2.93568	ns	ns	ns	ns	ns	ns	ns	ns	ns	-1.45028	ns	ns	-1.29198	ns	ns	ns
AT1G12090	ELP	ns	ns	ns	ns	ns	ns	ns	ns	ns	ns	-2.44614	-4.3151	ns	ns	ns	ns	ns	ns	ns	ns	ns	ns	ns	-1.19269	ns	ns	ns	ns
AT1G12160		ns	ns	ns	ns	ns	ns	ns	ns	ns	ns	1.30574	1.05495	ns	ns	ns	1.58029	ns	ns	ns	ns	ns	ns	ns	ns	ns	ns	ns	ns
AT1G12210	RFL1	ns	ns	ns	ns	ns	ns	ns	ns	ns	ns	ns	ns	ns	ns	ns	ns	-1.13506	-1.47852	ns	ns	ns	ns	ns	ns	ns	ns	ns	ns
AT1G12240	BFRUCT4	ns	ns	ns	ns	ns	ns	ns	ns	ns	ns	1.13817	ns	ns	1.59	2.02855	1.96931	2.42717	1.36273	ns	2.08588	2.29503	1.60157	ns	1.04114	ns	1.50404	1.94	1.44
AT1G12250	TL20.3	ns	ns	ns	ns	ns	ns	ns	ns	ns	ns	ns	ns	-1.02818	ns	ns	ns	ns	ns	ns	ns	ns	ns	ns	ns	ns	ns	ns	ns
AT1G12260	NAC007	ns	ns	ns	ns	ns	ns	ns	ns	ns	ns	ns	ns	ns	ns	ns	2.0795	ns	2.3344	ns	ns	ns	ns	ns	ns	ns	ns	ns	ns
AT1G12280		ns	ns	ns	ns	ns	ns	ns	ns	ns	ns	ns	ns	ns	ns	ns	ns	ns	ns	ns	ns	ns	ns	ns	ns	-1.1138	ns	ns	ns
AT1G12320		ns	ns	ns	ns	ns	ns	ns	ns	ns	ns	1.02124	ns	ns	ns	ns	ns	ns	ns	ns	ns	ns	ns	ns	ns	ns	ns	ns	ns
AT1G12330		ns	ns	ns	ns	ns	ns	ns	ns	ns	ns	ns	ns	ns	ns	ns	ns	ns	ns	ns	ns	ns	ns	ns	ns	-1.29831	-2.10146	ns	ns
AT1G12370	PHR1	ns	ns	ns	ns	ns	ns	ns	ns	ns	ns	ns	ns	ns	ns	ns	ns	ns	ns	ns	ns	ns	ns	ns	ns	ns	ns	ns	-1.81
AT1G12380		ns	ns	ns	ns	ns	ns	ns	ns	ns	ns	ns	ns	ns	ns	ns	3.00452	2.06866	1.79951	ns	ns	ns	ns	ns	ns	ns	ns	ns	ns
AT1G12430	ARK3	ns	ns	ns	ns	ns	ns	ns	ns	ns	ns	ns	ns	ns	ns	ns	ns	ns	ns	ns	ns	ns	ns	ns	ns	ns	-1.52921	ns	ns
AT1G12460		ns	ns	ns	ns	ns	ns	ns	ns	ns	ns	-1.22425	-1.08088	ns	ns	ns	ns	ns	ns	ns	ns	ns	ns	ns	ns	ns	-2.00676	ns	ns
AT1G12500		ns	ns	ns	ns	ns	ns	ns	ns	ns	ns	ns	-1.1174	ns	ns	ns	ns	ns	ns	ns	ns	ns	ns	ns	ns	ns	-2.43027	ns	ns
AT1G12540	BHLH55	ns	ns	ns	ns	ns	ns	ns	ns	ns	4.40776	1.55104	-2.93972	ns	ns	ns	1.95374	4.2627	ns	ns	ns	ns	ns	ns	ns	ns	ns	ns	ns
AT1G12570		ns	ns	ns	ns	ns	ns	ns	ns	ns	ns	ns	ns	ns	ns	ns	4.16893	ns	ns	ns	ns	ns	ns	ns	ns	ns	ns	ns	ns
AT1G12580	PEPKR1	ns	ns	ns	ns	ns	ns	ns	ns	ns	ns	ns	ns	ns	ns	ns	ns	ns	ns	1.02231	ns	ns	ns	ns	ns	ns	ns	ns	ns
AT1G12610	DREB1F	ns	1.25	ns	ns	ns	1.25	ns	ns	ns	ns	ns	ns	ns	ns	2.16816	2.66046	4.02868	2.32934	6.89865	4.21096	ns	ns	ns	ns	ns	ns	ns	-2.94
AT1G12710	AtPP2-A12	ns	ns	ns	ns	ns	ns	ns	ns	ns	ns	ns	ns	ns	ns	ns	ns	ns	ns	ns	ns	ns	ns	ns	ns	2.27329	ns	1.1	1.06
AT1G12730		ns	ns	ns	ns	ns	ns	ns	ns	ns	ns	ns	ns	ns	ns	ns	ns	ns	ns	ns	ns	ns	ns	ns	ns	ns	ns	ns	1.53
AT1G12780	UGE1	ns	ns	ns	ns	ns	ns	ns	ns	ns	ns	ns	ns	ns	ns	ns	ns	ns	ns	ns	-1.17932	ns	ns	ns	ns	ns	ns	ns	1.04
AT1G12805		ns	ns	ns	ns	ns	ns	ns	ns	1.77	ns	ns	ns	ns	ns	ns	ns	ns	ns	ns	ns	ns	ns	ns	ns	ns	ns	ns	ns
AT1G12820	AFB3	ns	ns	ns	ns	ns	ns	ns	ns	ns	ns	ns	ns	ns	ns	ns	ns	ns	ns	ns	ns	ns	ns	ns	ns	-1.64225	ns	ns	ns
AT1G12845		ns	ns	ns	ns	ns	ns	ns	ns	ns	ns	-1.47577	-2.15875	ns	ns	1.39748	2.35519	1.96511	1.56389	ns	ns	ns	ns	ns	-2.37599	1.43481	ns	ns	ns
AT1G12890	ERF088	ns	ns	ns	ns	ns	ns	ns	ns	ns	ns	ns	ns	ns	ns	ns	ns	2.57409	ns	ns	ns	ns	ns	ns	ns	ns	ns	ns	ns
AT1G12940	NRT2.5	ns	ns	ns	ns	ns	ns	ns	ns	ns	ns	ns	ns	ns	ns	ns	ns	-1.61873	-2.04977	ns	ns	ns	ns	ns	ns	ns	ns	-1.01	ns
AT1G12950	DTX31	ns	ns	ns	ns	ns	ns	ns	ns	ns	ns	ns	ns	ns	ns	ns	ns	ns	ns	1.0972	ns	ns	ns	ns	ns	ns	ns	ns	ns
AT1G12990		ns	ns	ns	ns	ns	ns	ns	ns	ns	ns	ns	ns	ns	ns	ns	ns	ns	ns	1.30491	ns	ns	ns	ns	ns	ns	ns	ns	-1.28
AT1G13010		ns	ns	ns	ns	ns	ns	ns	ns	ns	ns	ns	ns	ns	ns	ns	ns	ns	ns	ns	ns	ns	ns	ns	ns	ns	ns	1.52	ns
AT1G13080	CYP71B2	ns	ns	ns	ns	-1.04	ns	ns	ns	ns	ns	ns	ns	ns	ns	-1.24625	-1.19558	ns	ns	-1.39933	ns	ns	-1.28789	ns	ns	-3.16473	-2.05273	ns	-1.93
AT1G13110	CYP71B7	ns	ns	ns	ns	ns	ns	ns	ns	ns	ns	ns	ns	ns	ns	ns	ns	-1.17898	ns	ns	ns	ns	ns	ns	ns	ns	ns	ns	1.22
AT1G13130		ns	ns	ns	ns	ns	1.54	ns	ns	1.77	ns	ns	ns	ns	ns	ns	ns	ns	3.13614	ns	ns	ns	ns	ns	ns	ns	ns	ns	ns
AT1G13140	CYP86C3	ns	ns	ns	ns	ns	1.32	ns	ns	ns	ns	ns	ns	ns	ns	ns	ns	ns	ns	ns	ns	ns	ns	ns	ns	ns	ns	ns	ns
AT1G13170	ORP1D	ns	ns	ns	ns	ns	ns	ns	ns	ns	ns	ns	-1.09856	ns	ns	ns	ns	ns	ns	ns	ns	ns	ns	ns	ns	ns	ns	ns	ns
AT1G13210	ALA11	ns	ns	ns	ns	ns	ns	ns	ns	ns	ns	ns	ns	ns	ns	ns	ns	ns	ns	2.18215	ns	ns	1.49619	1.37076	ns	2.55123	2.30185	1.17	1.26
AT1G13245	RTFL17	ns	ns	ns	ns	ns	ns	ns	ns	ns	ns	ns	ns	ns	ns	ns	ns	-1.42817	ns	-1.39549	-1.30929	ns	ns	ns	ns	ns	ns	ns	ns
AT1G13250	GATL3	ns	ns	ns	ns	ns	ns	ns	ns	ns	ns	ns	ns	ns	ns	ns	1.63262	ns	ns	ns	ns	ns	ns	ns	ns	ns	ns	ns	ns
AT1G13260	RAV1	ns	ns	ns	ns	ns	ns	ns	ns	ns	ns	1.87321	ns	ns	ns	ns	ns	ns	ns	ns	ns	ns	ns	ns	ns	ns	ns	ns	ns
AT1G13270	MAP1B	ns	ns	ns	ns	ns	ns	ns	ns	ns	ns	ns	ns	ns	ns	ns	ns	ns	ns	ns	ns	ns	ns	ns	-1.06014	1.97124	ns	ns	ns
AT1G13280	AOC4	ns	ns	ns	ns	ns	ns	ns	ns	ns	ns	ns	ns	ns	1.31	ns	1.55228	2.1658	1.45759	ns	ns	1.55557	1.30061	ns	ns	ns	ns	ns	ns
AT1G13300	HRS1	ns	ns	ns	ns	ns	-1.26	ns	ns	ns	-3.40829	ns	2.61988	ns	ns	ns	ns	ns	ns	ns	ns	ns	ns	ns	ns	ns	ns	ns	ns
AT1G13310		ns	ns	ns	ns	ns	ns	ns	ns	ns	ns	ns	ns	ns	ns	ns	ns	ns	-2.58473	ns	ns	ns	ns	ns	ns	ns	ns	ns	ns
AT1G13330	HOP2	ns	ns	ns	ns	ns	ns	ns	ns	ns	ns	ns	-1.16173	ns	ns	ns	ns	ns	ns	ns	ns	ns	ns	ns	ns	ns	ns	ns	ns
AT1G13340		ns	ns	ns	ns	ns	ns	ns	ns	ns	1.13178	1.89255	ns	ns	1.65	ns	ns	ns	ns	ns	ns	ns	1.37047	1.91	ns	ns	2.7195	ns	-1.47
AT1G13420	SOT8	ns	ns	ns	ns	ns	ns	ns	ns	ns	1.59995	ns	-3.80521	ns	ns	ns	2.11016	3.36049	1.9632	1.88356	1.83539	2.299	ns	ns	ns	ns	ns	ns	ns
AT1G13430	STO9	ns	ns	ns	-1.19	ns	-1.48	ns	-1.4	ns	ns	-2.73193	-3.88541	ns	ns	ns	ns	ns	ns	ns	ns	ns	ns	ns	ns	ns	ns	ns	ns
AT1G13448		ns	ns	ns	ns	ns	ns	ns	ns	ns	ns	-1.16041	ns	ns	ns	ns	ns	ns	ns	ns	-2.04588	-1.18081	ns	ns	ns	ns	ns	-1.33	ns
AT1G13470		ns	1.24	1.45	ns	ns	1.56	ns	1.01	1.16	ns	ns	ns	ns	ns	-1.01345	ns	ns	-1.26818	ns	ns	ns	1.42823	2.4945	ns	1.95566	ns	ns	-1.58
AT1G13480		ns	ns	ns	ns	ns	ns	ns	ns	1.36	ns	ns	ns	ns	ns	ns	ns	ns	ns	ns	ns	ns	ns	ns	ns	ns	ns	ns	ns
AT1G13520		ns	ns	ns	ns	ns	1.13	ns	ns	1.16	ns	ns	ns	ns	ns	ns	ns	ns	ns	ns	ns	ns	ns	ns	ns	ns	ns	ns	ns
AT1G13590	PSK1	ns	ns	ns	ns	ns	ns	ns	ns	1.07	ns	ns	ns	ns	ns	ns	ns	ns	ns	ns	ns	ns	ns	ns	ns	ns	ns	ns	ns
AT1G13605		ns	ns	ns	ns	ns	ns	ns	ns	ns	ns	ns	ns	ns	ns	ns	ns	ns	ns	ns	ns	ns	ns	ns	ns	ns	ns	1.03	ns
AT1G13609		ns	ns	ns	ns	ns	ns	ns	ns	ns	ns	ns	ns	ns	ns	ns	-3.93834	-3.61246	ns	ns	ns	ns	ns	ns	ns	ns	ns	ns	ns
AT1G13620	RGF2	ns	ns	ns	ns	ns	1.31	ns	ns	ns	ns	ns	ns	ns	ns	ns	ns	ns	ns	ns	ns	ns	ns	ns	ns	ns	ns	ns	ns
AT1G13640	PI4KG6	ns	ns	ns	ns	ns	ns	ns	ns	ns	ns	ns	ns	ns	ns	ns	ns	ns	ns	ns	ns	ns	ns	ns	1.17693	ns	-2.04733	ns	ns
AT1G13650		ns	-1.15	-1.15	-3.09	-2.1	1.42	ns	-1.56	1.5	ns	ns	ns	ns	ns	ns	ns	ns	ns	-1.60763	-1.66478	ns	ns	ns	-1.94883	-2.77053	-2.53346	ns	-1.88
AT1G13670		ns	ns	ns	ns	ns	-1.34	ns	ns	ns	ns	-4.66039	-4.55105	ns	ns	ns	ns	ns	ns	ns	ns	ns	ns	ns	ns	ns	ns	ns	ns
AT1G13700	PGL1	ns	ns	ns	ns	ns	ns	ns	ns	ns	-1.27458	ns	ns	ns	ns	ns	ns	ns	ns	ns	-2.15188	-1.00861	ns	ns	ns	ns	ns	ns	1.18
AT1G13710	CYP78A5	ns	ns	ns	ns	ns	ns	ns	ns	ns	ns	ns	ns	ns	ns	ns	ns	ns	ns	ns	ns	ns	ns	ns	ns	ns	ns	1.17	ns
AT1G13740	AFP2	ns	ns	ns	ns	ns	ns	ns	ns	ns	ns	ns	ns	ns	ns	ns	ns	ns	ns	1.11055	ns	ns	ns	ns	ns	ns	ns	ns	ns
AT1G13750	PAP1	ns	ns	ns	ns	ns	ns	ns	ns	ns	ns	ns	ns	ns	ns	-1.06655	-1.10606	ns	ns	ns	ns	ns	1.46557	ns	ns	1.51665	ns	ns	ns
AT1G13790	FDM4	ns	ns	ns	ns	ns	ns	ns	ns	ns	ns	ns	ns	ns	ns	ns	1.14437	ns	ns	ns	ns	ns	ns	ns	ns	ns	ns	ns	ns
AT1G13830		ns	ns	ns	ns	ns	ns	ns	ns	ns	ns	1.80999	2.50949	ns	ns	ns	ns	ns	ns	ns	ns	ns	1.61905	ns	ns	ns	ns	ns	-1.03
AT1G13890	SNAP30	ns	ns	ns	ns	ns	ns	ns	ns	ns	ns	ns	ns	ns	ns	ns	ns	ns	ns	ns	ns	ns	ns	ns	ns	ns	ns	1.37	ns
AT1G13920		ns	ns	ns	ns	ns	ns	ns	ns	ns	ns	ns	ns	ns	ns	ns	1.63848	2.17915	ns	ns	ns	ns	ns	ns	ns	ns	ns	ns	ns
AT1G13930		ns	ns	ns	ns	ns	ns	ns	ns	ns	ns	ns	ns	ns	ns	ns	ns	1.55815	ns	ns	ns	ns	ns	ns	-1.06462	ns	1.84677	ns	ns
AT1G13980	GN	ns	ns	ns	ns	ns	ns	ns	ns	ns	ns	ns	ns	ns	ns	ns	ns	ns	ns	ns	ns	ns	ns	1.09953	ns	ns	ns	ns	ns
AT1G13990		ns	ns	ns	ns	ns	ns	ns	ns	ns	ns	ns	ns	1.46262	1.32	ns	ns	ns	ns	ns	ns	ns	1.10282	ns	-1.22427	ns	2.2029	ns	ns
AT1G14070		ns	ns	ns	ns	ns	ns	ns	ns	ns	ns	ns	ns	ns	ns	ns	ns	ns	ns	ns	ns	ns	ns	1.10762	ns	ns	ns	ns	ns
AT1G14080	FUT6	ns	ns	ns	ns	ns	ns	ns	ns	ns	ns	ns	ns	ns	ns	ns	ns	-2.55285	-3.02825	ns	ns	ns	ns	ns	ns	ns	ns	ns	ns
AT1G14120		ns	ns	ns	-1.26	-1.03	ns	ns	ns	ns	5.72366	8.05992	2.43437	ns	3.34	2.00687	2.859	4.61228	4.96922	ns	ns	ns	3.50689	ns	ns	1.08776	4.03265	1.19	ns
AT1G14130		ns	ns	ns	ns	ns	ns	ns	ns	ns	1.33859	1.01296	ns	ns	1.51	1.53808	2.08828	2.4325	1.14907	ns	1.44201	ns	1.33153	ns	ns	ns	2.36549	ns	ns
AT1G14150	PNSL2	ns	ns	ns	ns	ns	ns	ns	ns	ns	ns	ns	ns	ns	ns	ns	ns	ns	ns	ns	ns	ns	ns	ns	ns	-1.01142	-1.95787	ns	ns
AT1G14170		ns	ns	ns	ns	ns	ns	ns	ns	ns	ns	ns	ns	ns	ns	ns	ns	ns	ns	ns	ns	ns	1.08515	ns	ns	ns	ns	1.82	1.61
AT1G14185		ns	ns	ns	ns	ns	ns	ns	-1.26	ns	ns	ns	ns	ns	ns	ns	ns	ns	ns	ns	ns	ns	ns	ns	ns	ns	ns	ns	ns
AT1G14190		ns	ns	ns	ns	ns	ns	ns	ns	ns	ns	-1.4142	ns	ns	ns	ns	ns	ns	ns	ns	ns	ns	ns	ns	ns	ns	ns	ns	ns
AT1G14200		ns	ns	ns	ns	ns	ns	ns	ns	ns	ns	ns	ns	ns	ns	ns	-1.1148	-1.13052	-1.16407	-1.07124	ns	ns	ns	ns	ns	ns	ns	ns	ns
AT1G14205		ns	ns	ns	ns	ns	ns	ns	ns	ns	ns	ns	ns	ns	ns	ns	ns	ns	ns	ns	-1.3778	ns	ns	ns	ns	ns	ns	ns	ns
AT1G14230	APY4	ns	ns	ns	ns	ns	ns	ns	ns	ns	ns	ns	ns	ns	ns	ns	ns	ns	ns	ns	ns	ns	ns	ns	ns	1.91862	4.41769	1.47	ns
AT1G14240	APY3	ns	ns	ns	-1.17	ns	ns	ns	ns	ns	ns	ns	ns	ns	ns	ns	ns	ns	ns	ns	ns	1.29384	1.23339	ns	ns	ns	ns	1.2	1.2
AT1G14250	APY5	ns	ns	ns	-1.07	ns	ns	ns	ns	1.35	ns	1.06608	ns	-3.26521	3.86	1.29407	2.72755	3.75101	3.61448	ns	1.87153	4.6067	5.02567	ns	ns	1.91862	4.41769	4.71	3.01
AT1G14260		ns	ns	ns	ns	ns	ns	ns	ns	ns	ns	ns	ns	ns	ns	ns	-1.74278	ns	-1.95239	ns	ns	ns	ns	ns	ns	ns	ns	ns	ns
AT1G14280	PKS2	ns	ns	ns	ns	ns	ns	ns	ns	ns	ns	-1.19893	-1.15825	ns	ns	ns	ns	-1.17924	ns	ns	ns	ns	ns	ns	ns	ns	-2.15912	ns	ns
AT1G14290	SBH2	ns	ns	ns	ns	ns	ns	ns	ns	ns	ns	ns	ns	ns	ns	ns	ns	ns	ns	ns	ns	ns	ns	ns	-1.08503	ns	ns	ns	1.15
AT1G14330		ns	ns	ns	ns	ns	ns	ns	ns	ns	ns	ns	ns	ns	ns	ns	ns	ns	ns	1.41261	ns	ns	ns	ns	ns	ns	ns	1.52	ns
AT1G14345		ns	ns	ns	ns	ns	ns	ns	ns	ns	ns	ns	ns	ns	ns	ns	ns	ns	ns	ns	ns	ns	ns	ns	ns	-1.26997	-2.69729	ns	ns
AT1G14350	MYB124	ns	ns	ns	ns	ns	ns	ns	ns	ns	ns	-1.10607	ns	ns	ns	ns	ns	ns	ns	ns	ns	ns	ns	ns	ns	ns	-2.12396	ns	ns
AT1G14360	UTR3	ns	ns	ns	ns	ns	ns	ns	ns	ns	ns	ns	ns	1.0218	ns	ns	ns	ns	ns	ns	ns	1.25189	ns	ns	ns	ns	ns	ns	ns
AT1G14370	PBL2	ns	ns	ns	ns	ns	ns	ns	ns	ns	ns	1.32851	ns	ns	1.01	ns	ns	ns	ns	2.01593	ns	1.26654	1.28846	1.7956	ns	1.11247	2.16549	ns	ns
AT1G14390		ns	ns	ns	ns	ns	ns	ns	ns	ns	ns	ns	-3.93569	ns	ns	ns	ns	ns	ns	ns	ns	ns	ns	ns	ns	ns	ns	ns	ns
AT1G14420	AT59	ns	ns	ns	ns	ns	ns	ns	ns	ns	-2.92559	-1.12657	-4.59323	ns	ns	ns	ns	ns	ns	ns	ns	ns	ns	ns	ns	ns	ns	ns	ns
AT1G14430		ns	ns	ns	ns	ns	ns	ns	ns	ns	-1.4451	ns	ns	ns	ns	ns	1.95687	ns	ns	ns	ns	ns	-1.0556	ns	ns	ns	ns	ns	ns
AT1G14440	ZHD4	ns	ns	ns	ns	ns	ns	ns	ns	ns	ns	ns	ns	ns	ns	ns	1.19858	ns	ns	ns	ns	ns	ns	ns	ns	ns	ns	ns	ns
AT1G14480		ns	ns	ns	ns	ns	ns	ns	ns	ns	ns	ns	ns	ns	ns	ns	ns	1.26147	2.87126	1.84052	ns	ns	ns	ns	ns	ns	ns	ns	ns
AT1G14520	MIOX1	ns	ns	ns	ns	ns	ns	ns	ns	ns	ns	ns	ns	ns	ns	ns	ns	ns	ns	1.37815	1.843	ns	ns	ns	ns	ns	ns	2.21	ns
AT1G14530	THH1	ns	ns	ns	ns	ns	ns	ns	ns	ns	ns	ns	ns	ns	ns	ns	ns	ns	ns	ns	ns	ns	ns	ns	ns	ns	ns	1.13	ns
AT1G14540	PER4	ns	ns	1.04	ns	ns	ns	ns	ns	1.99	1.88356	ns	-2.45463	ns	ns	ns	ns	1.77244	2.42901	6.15617	3.44213	4.24682	3.52851	ns	ns	ns	ns	ns	-1.52
AT1G14550	PER5	ns	ns	ns	ns	ns	ns	ns	ns	3.04	ns	ns	ns	ns	ns	ns	ns	ns	ns	ns	ns	ns	ns	ns	ns	ns	ns	ns	ns
AT1G14630		ns	ns	ns	ns	ns	ns	ns	ns	ns	ns	ns	ns	ns	ns	ns	ns	ns	1.80674	ns	ns	ns	ns	ns	ns	ns	ns	ns	ns
AT1G14700	PAP3	ns	ns	ns	ns	ns	ns	ns	ns	ns	ns	-1.40031	-1.34262	ns	-1.04	ns	ns	ns	ns	ns	-1.40089	ns	ns	-1.08789	ns	ns	-2.83026	-1.27	ns
AT1G14730	CYB561C	ns	ns	ns	ns	ns	ns	ns	ns	ns	ns	ns	-1.13206	ns	ns	ns	ns	ns	ns	ns	ns	ns	ns	ns	ns	ns	ns	ns	ns
AT1G14780		ns	ns	ns	ns	ns	ns	ns	ns	ns	1.84631	1.67044	ns	ns	ns	ns	ns	-1.04638	-1.44186	2.49229	3.30495	3.94357	3.85687	ns	ns	ns	1.87324	ns	ns
AT1G14840	MAP70.4	ns	ns	ns	ns	ns	ns	ns	ns	ns	ns	ns	ns	ns	ns	ns	ns	ns	ns	ns	ns	ns	ns	ns	ns	-1.2046	-1.90541	ns	ns
AT1G14860	NUDT18	ns	ns	ns	ns	ns	ns	ns	ns	ns	ns	2.01378	ns	ns	ns	ns	ns	ns	ns	-1.79938	-1.97478	ns	ns	ns	ns	ns	ns	ns	ns
AT1G14870	PCR2	ns	ns	ns	ns	ns	ns	ns	ns	ns	1.39384	ns	ns	ns	1.92	1.92462	ns	1.0456	ns	3.59951	1.31492	2.36357	3.22054	3.01899	ns	3.11158	2.19931	ns	ns
AT1G14880	PCR1	ns	ns	ns	ns	ns	1.4	ns	ns	1.08	ns	ns	ns	ns	ns	ns	ns	ns	-2.78721	ns	ns	ns	1.78945	3.17487	ns	3.11158	2.19931	ns	-1.5
AT1G14890		ns	ns	ns	ns	ns	ns	ns	ns	ns	ns	ns	ns	-1.26178	ns	1.2046	2.23205	1.35511	ns	-1.1389	ns	ns	ns	ns	ns	ns	ns	ns	1.55
AT1G14920	GAI	ns	ns	ns	ns	ns	ns	ns	ns	ns	ns	ns	ns	ns	ns	ns	ns	ns	ns	ns	ns	ns	ns	ns	-1.09976	ns	ns	ns	ns
AT1G14930		ns	ns	ns	ns	2.29	ns	ns	ns	ns	ns	ns	ns	ns	ns	ns	ns	ns	ns	ns	ns	ns	ns	ns	ns	ns	ns	ns	ns
AT1G15010		ns	ns	ns	ns	1.17	ns	ns	1.3	ns	ns	ns	ns	ns	ns	2.20525	2.55396	2.03941	ns	4.83734	3.60936	4.17617	2.83666	2.17691	ns	2.08673	4.20013	ns	ns
AT1G15040	GAT1_2.1	ns	ns	ns	ns	1.31	ns	ns	ns	1.53	ns	ns	ns	ns	ns	ns	ns	ns	ns	ns	ns	ns	ns	ns	ns	ns	ns	ns	ns
AT1G15090		ns	ns	ns	ns	ns	ns	ns	ns	ns	ns	ns	ns	ns	ns	ns	ns	ns	ns	ns	ns	ns	ns	ns	ns	ns	ns	1.74	ns
AT1G15100	RHA2A	ns	ns	ns	ns	ns	ns	ns	ns	ns	ns	ns	ns	ns	ns	ns	ns	-1.04861	ns	ns	ns	ns	ns	ns	ns	-1.19951	ns	ns	ns
AT1G15125		ns	ns	ns	ns	1.1	ns	ns	ns	ns	1.17569	4.17424	2.41615	ns	ns	ns	-1.0265	-1.63966	ns	1.24376	ns	ns	3.57332	ns	ns	ns	ns	3.69	4.99
AT1G15150	DTX10	ns	ns	ns	ns	-1.83	ns	ns	ns	ns	ns	ns	-1.28266	ns	ns	ns	ns	ns	1.20636	1.02743	ns	1.97213	1.22927	ns	ns	ns	ns	ns	ns
AT1G15175		ns	ns	ns	ns	ns	ns	ns	ns	ns	ns	ns	ns	ns	ns	ns	ns	ns	ns	ns	-1.32654	ns	ns	ns	ns	ns	ns	ns	ns
AT1G15190	FLA19	ns	ns	ns	ns	ns	ns	ns	ns	ns	ns	ns	ns	ns	ns	ns	ns	ns	ns	1.73174	ns	ns	ns	ns	ns	ns	ns	ns	ns
AT1G15260		ns	ns	ns	ns	ns	ns	ns	ns	ns	ns	-1.30086	ns	ns	ns	ns	ns	-1.1198	ns	-1.19597	ns	ns	ns	ns	ns	-1.32107	-2.41483	ns	ns
AT1G15290		-1.3	ns	ns	-1.32	ns	ns	-1.5	ns	ns	ns	ns	ns	ns	ns	ns	ns	ns	ns	ns	ns	ns	ns	ns	ns	-1.20219	ns	ns	ns
AT1G15330	PV42A	ns	ns	ns	ns	ns	-1.54	ns	ns	-2.04	ns	ns	ns	ns	ns	ns	ns	ns	ns	ns	ns	ns	ns	ns	ns	ns	ns	ns	ns
AT1G15340	MBD10	ns	ns	ns	ns	ns	ns	ns	ns	ns	ns	ns	ns	ns	ns	ns	ns	ns	ns	ns	ns	ns	ns	ns	ns	-1.04677	ns	ns	ns
AT1G15380		ns	ns	ns	ns	ns	ns	ns	ns	ns	ns	ns	ns	ns	1.06	ns	ns	ns	ns	-1.27082	-2.46804	ns	ns	ns	ns	ns	ns	ns	ns
AT1G15410		ns	ns	ns	ns	ns	ns	ns	ns	ns	ns	ns	ns	ns	ns	ns	ns	-1.02494	ns	ns	ns	ns	ns	ns	ns	-1.7368	-2.2045	ns	ns
AT1G15415		ns	ns	ns	ns	1.24	ns	ns	1.39	ns	ns	2.81449	ns	ns	ns	ns	ns	ns	ns	ns	ns	ns	ns	ns	ns	ns	ns	ns	ns
AT1G15430		ns	ns	ns	ns	ns	ns	ns	ns	ns	ns	ns	ns	ns	ns	ns	ns	1.34815	1.03202	1.40857	ns	ns	ns	ns	ns	ns	1.765	1.29	ns
AT1G15520	ABCG40	ns	1.36	2.82	ns	1.08	2.82	ns	1.44	2.97	1.46215	2.48947	ns	2.09394	ns	ns	ns	ns	ns	2.38188	2.23098	2.45183	4.09454	4.24416	ns	1.03508	2.08589	ns	ns
AT1G15540		ns	ns	ns	ns	ns	ns	ns	ns	ns	ns	ns	ns	ns	ns	ns	ns	ns	ns	ns	ns	ns	ns	ns	ns	ns	ns	1.06	ns
AT1G15550	GA3OX1	ns	ns	ns	ns	ns	ns	ns	ns	ns	-1.78652	ns	ns	ns	ns	ns	ns	ns	ns	-1.09769	ns	ns	-1.49028	ns	ns	ns	ns	ns	ns
AT1G15570	CYCA2-3	ns	ns	ns	ns	ns	ns	ns	ns	ns	ns	ns	-1.47536	ns	ns	1.76487	2.94859	2.19343	1.76385	ns	ns	ns	ns	ns	ns	ns	ns	ns	ns
AT1G15580	IAA5	ns	ns	ns	ns	-1.04	-1.05	ns	-1.19	ns	ns	ns	ns	ns	ns	ns	2.02674	1.98031	ns	ns	ns	1.2738	ns	ns	-1.29311	ns	ns	ns	ns
AT1G15630		ns	ns	ns	ns	ns	ns	ns	1.2	1.81	ns	ns	ns	ns	ns	ns	ns	ns	ns	ns	ns	ns	ns	ns	ns	ns	ns	ns	ns
AT1G15640		ns	ns	ns	ns	ns	ns	ns	ns	1.44	ns	ns	ns	ns	ns	ns	ns	ns	ns	ns	ns	ns	ns	ns	ns	ns	ns	1.05	ns
AT1G15670		ns	ns	ns	ns	ns	ns	ns	ns	ns	ns	1.80673	ns	1.76611	ns	ns	ns	-1.10861	-1.98725	ns	ns	ns	ns	2.70002	ns	2.20245	2.35829	2.44	1.28
AT1G15790		ns	ns	ns	ns	ns	ns	ns	ns	ns	ns	ns	ns	ns	ns	ns	ns	ns	ns	ns	ns	ns	ns	1.12805	ns	ns	ns	ns	ns
AT1G15820	LHCB6	ns	ns	ns	ns	ns	ns	ns	ns	ns	ns	ns	-1.22086	ns	ns	ns	ns	ns	ns	ns	ns	ns	ns	ns	-1.80668	ns	ns	ns	ns
AT1G15825		ns	1.43	ns	ns	ns	ns	ns	ns	ns	ns	ns	ns	ns	ns	ns	ns	ns	ns	ns	ns	ns	ns	ns	ns	ns	ns	ns	ns
AT1G15830		ns	ns	ns	ns	ns	ns	ns	ns	ns	ns	ns	-1.35334	ns	ns	ns	ns	ns	ns	-1.43085	ns	ns	ns	ns	ns	ns	ns	ns	ns
AT1G15840		ns	ns	ns	ns	ns	ns	ns	ns	ns	ns	ns	ns	ns	ns	ns	ns	ns	ns	ns	ns	ns	ns	ns	ns	ns	ns	ns	1.02
AT1G15890		ns	ns	ns	ns	ns	ns	ns	ns	ns	ns	ns	ns	ns	ns	ns	-1.26717	ns	ns	ns	-1.09244	ns	ns	ns	ns	ns	ns	ns	ns
AT1G15900		ns	ns	ns	ns	ns	ns	ns	ns	ns	ns	ns	ns	ns	ns	ns	ns	ns	ns	2.13416	ns	ns	ns	ns	ns	ns	ns	ns	ns
AT1G15950	CCR1	ns	ns	ns	ns	ns	ns	ns	ns	ns	ns	ns	ns	ns	ns	ns	1.16741	ns	ns	ns	ns	ns	ns	ns	ns	-1.13972	ns	ns	-1.45
AT1G15960	NRAMP6	ns	ns	ns	ns	ns	ns	ns	ns	ns	ns	ns	ns	ns	ns	ns	ns	ns	ns	ns	ns	-1.02791	ns	ns	ns	ns	ns	ns	ns
AT1G16060	ADAP	ns	ns	ns	ns	ns	ns	ns	ns	ns	ns	ns	ns	ns	ns	ns	ns	ns	1.11584	ns	ns	1.2535	ns	ns	ns	ns	ns	ns	ns
AT1G16110	WAKL6	ns	ns	ns	ns	ns	ns	ns	ns	ns	ns	ns	ns	ns	ns	ns	ns	ns	ns	1.11014	ns	ns	ns	ns	ns	ns	ns	ns	ns
AT1G16130	WAKL2	ns	ns	ns	ns	ns	ns	ns	ns	ns	ns	ns	ns	ns	ns	ns	ns	ns	1.17525	4.45029	ns	1.74571	1.50374	1.57873	ns	ns	ns	1.34	ns
AT1G16300	GAPCP2	ns	ns	ns	ns	ns	ns	ns	ns	ns	ns	ns	ns	ns	ns	ns	ns	ns	1.05451	ns	ns	ns	ns	ns	ns	ns	ns	ns	ns
AT1G16370	38991	ns	ns	ns	ns	ns	ns	ns	ns	ns	3.73	2.85934	ns	ns	1.36	2.22088	2.17938	3.33403	1.28902	4.36776	4.8089	4.79466	3.59555	ns	ns	1.30817	4.00557	ns	ns
AT1G16390	37895	ns	ns	ns	ns	ns	ns	ns	ns	ns	ns	-1.56106	-2.98678	ns	ns	ns	2.00858	ns	ns	ns	ns	ns	ns	ns	ns	-1.06824	-2.63532	ns	ns
AT1G16400	CYP79F2	ns	ns	ns	ns	ns	ns	ns	ns	ns	ns	ns	ns	ns	ns	ns	ns	ns	ns	ns	1.10093	1.6048	ns	ns	ns	ns	ns	ns	ns
AT1G16410	CYP79F1	ns	ns	ns	-1.17	-1.77	ns	ns	ns	1.24	ns	ns	ns	ns	1.27	ns	ns	1.57278	ns	ns	ns	1.37921	1.28423	-1.23994	ns	ns	ns	ns	ns
AT1G16420	AMC8	ns	1.56	ns	ns	1.63	1.08	ns	1.57	ns	1.94805	2.67285	ns	ns	ns	ns	ns	ns	1.1981	3.48834	ns	1.86792	2.36982	ns	ns	ns	ns	ns	-1.24
AT1G16445		ns	ns	ns	ns	ns	ns	ns	ns	ns	ns	ns	ns	ns	ns	ns	-1.04992	-1.15856	ns	ns	ns	ns	ns	ns	ns	ns	ns	ns	1.69
AT1G16490	MYB58	ns	ns	ns	ns	ns	ns	ns	ns	ns	ns	ns	ns	ns	ns	ns	ns	ns	ns	-1.68772	ns	ns	ns	ns	ns	ns	ns	ns	1.04
AT1G16500		ns	ns	ns	ns	ns	ns	ns	ns	ns	1.21097	ns	1.5813	ns	ns	ns	ns	ns	ns	ns	ns	ns	ns	ns	ns	ns	2.00842	ns	ns
AT1G16510	SAUR41	ns	ns	ns	ns	ns	ns	ns	ns	ns	ns	ns	ns	ns	ns	ns	-1.31265	ns	-1.1726	ns	ns	1.05282	1.11271	1.02353	ns	ns	ns	ns	ns
AT1G16515		ns	ns	ns	ns	ns	ns	ns	ns	ns	ns	ns	ns	ns	ns	ns	-1.71179	ns	ns	ns	ns	ns	ns	ns	ns	ns	ns	-1.97	-1.34
AT1G16630		ns	ns	ns	ns	ns	ns	ns	ns	ns	ns	ns	-2.3287	ns	ns	ns	ns	ns	ns	ns	ns	ns	ns	ns	ns	ns	ns	ns	ns
AT1G16650		ns	ns	ns	ns	ns	ns	ns	ns	ns	ns	ns	ns	ns	ns	ns	ns	ns	ns	ns	ns	ns	ns	ns	ns	ns	ns	ns	1.08
AT1G16705		ns	ns	ns	ns	ns	ns	ns	ns	ns	ns	ns	ns	ns	ns	ns	2.93791	ns	ns	ns	ns	ns	ns	ns	ns	ns	ns	ns	ns
AT1G16720	HCF173	ns	ns	ns	ns	ns	ns	ns	ns	ns	ns	ns	ns	ns	ns	ns	ns	ns	ns	ns	ns	ns	ns	ns	ns	-1.34336	-1.96886	ns	ns
AT1G16730	UP6	ns	ns	1.57	ns	ns	1.85	ns	ns	1.04	ns	ns	ns	ns	ns	ns	ns	ns	ns	ns	ns	ns	ns	ns	ns	ns	ns	ns	-2.31
AT1G16850		ns	ns	ns	ns	ns	ns	ns	ns	ns	ns	ns	ns	ns	ns	ns	ns	ns	ns	2.48107	2.56201	1.77265	1.30475	ns	-1.26863	ns	1.83387	ns	1.48
AT1G16905		ns	ns	ns	ns	ns	ns	ns	-2.22	ns	ns	ns	ns	ns	ns	ns	ns	ns	ns	ns	ns	ns	ns	ns	ns	ns	ns	ns	ns
AT1G16960		ns	ns	ns	ns	ns	ns	ns	ns	ns	ns	ns	ns	ns	ns	ns	ns	ns	1.18184	ns	ns	ns	ns	ns	ns	ns	ns	ns	ns
AT1G17020	SRG1	ns	ns	ns	ns	ns	ns	ns	ns	ns	ns	ns	1.31674	ns	ns	ns	ns	ns	ns	ns	ns	ns	1.61572	ns	ns	ns	2.9181	ns	ns
AT1G17030		ns	ns	ns	ns	-1.21	1.1	ns	ns	1.26	ns	ns	ns	ns	ns	ns	ns	ns	ns	ns	ns	ns	ns	ns	ns	ns	ns	ns	ns
AT1G17050	SPS2	ns	ns	ns	ns	ns	ns	ns	ns	ns	ns	ns	ns	ns	ns	ns	ns	ns	ns	ns	ns	ns	ns	ns	1.1673	-2.63767	-1.98197	ns	-2.04
AT1G17060	CYP72C1	ns	ns	ns	ns	ns	ns	ns	ns	ns	ns	ns	ns	ns	ns	ns	ns	ns	ns	1.01058	ns	ns	ns	ns	ns	1.14471	ns	1.38	ns
AT1G17090		ns	ns	ns	ns	ns	ns	ns	ns	ns	ns	ns	ns	ns	ns	ns	ns	ns	ns	ns	ns	ns	ns	ns	1.95967	ns	ns	ns	ns
AT1G17100		ns	ns	ns	ns	ns	ns	ns	ns	ns	ns	ns	ns	-1.29818	ns	ns	ns	ns	ns	ns	ns	ns	ns	ns	1.91339	-1.85759	-1.95727	ns	-1.58
AT1G17140	ICR1	ns	ns	ns	ns	ns	ns	ns	ns	ns	ns	-1.06856	-1.02825	ns	ns	ns	ns	ns	ns	ns	ns	ns	ns	ns	ns	ns	ns	-1.38	ns
AT1G17147	VQ1	ns	ns	ns	ns	ns	ns	ns	ns	ns	ns	1.36959	ns	ns	ns	ns	-1.01886	ns	ns	1.56223	-1.48574	ns	ns	ns	ns	ns	ns	ns	ns
AT1G17170	GSTU24	ns	ns	ns	ns	ns	ns	ns	1.01	ns	ns	ns	ns	ns	1.44	ns	ns	ns	ns	ns	ns	ns	1.28244	1.00229	ns	ns	3.03163	ns	ns
AT1G17180	GSTU25	ns	ns	ns	ns	ns	ns	ns	ns	ns	ns	ns	-2.64702	ns	ns	ns	ns	ns	3.03051	ns	ns	ns	ns	ns	ns	ns	ns	ns	ns
AT1G17190	GSTU26	ns	ns	ns	ns	ns	ns	ns	ns	ns	ns	-1.31008	ns	ns	ns	ns	ns	ns	ns	ns	ns	ns	ns	ns	ns	ns	ns	ns	-1.06
AT1G17200		ns	ns	ns	ns	ns	ns	ns	ns	ns	ns	ns	ns	ns	ns	ns	ns	ns	ns	ns	ns	ns	ns	ns	ns	ns	-1.52114	ns	ns
AT1G17230		ns	ns	ns	ns	ns	ns	ns	ns	ns	ns	ns	ns	ns	ns	ns	ns	ns	ns	1.02463	ns	ns	ns	ns	ns	ns	ns	ns	ns
AT1G17250	AtRLP3	ns	ns	ns	ns	ns	ns	ns	ns	ns	ns	ns	ns	ns	ns	ns	ns	ns	ns	ns	ns	ns	1.26026	ns	ns	ns	ns	ns	ns
AT1G17345		ns	ns	ns	ns	ns	-1.1	ns	ns	ns	ns	ns	ns	ns	ns	ns	ns	ns	ns	ns	ns	ns	ns	ns	ns	ns	ns	ns	ns
AT1G17360		ns	ns	ns	ns	ns	ns	ns	ns	ns	ns	ns	ns	ns	ns	ns	ns	ns	ns	ns	ns	ns	ns	ns	ns	-1.34398	ns	ns	ns
AT1G17380	TIFY11A	ns	1.19	ns	ns	ns	ns	ns	1.03	ns	3.90967	3.33771	ns	ns	3.36	2.46119	3.17088	4.45681	2.99076	5.56704	5.53121	6.08163	5.54962	ns	2.68042	1.96383	5.62477	1.4	ns
AT1G17400		ns	ns	ns	ns	ns	-1.55	ns	ns	-1.08	ns	ns	ns	ns	ns	ns	ns	ns	ns	ns	ns	ns	ns	ns	ns	ns	ns	ns	ns
AT1G17420	LOX3	ns	1.55	ns	ns	ns	1.39	ns	ns	ns	3.09835	1.7213	ns	ns	3.97	2.58128	2.53499	3.58908	1.49059	5.75969	4.02102	4.65621	3.61015	ns	ns	2.59814	5.91802	1.29	ns
AT1G17430		ns	ns	ns	ns	ns	ns	ns	ns	ns	ns	ns	ns	ns	ns	ns	ns	ns	ns	ns	ns	ns	ns	ns	ns	1.11407	ns	ns	ns
AT1G17460	TRFL3	ns	ns	ns	ns	ns	ns	ns	ns	ns	ns	ns	ns	ns	ns	ns	ns	ns	ns	ns	ns	ns	ns	ns	-1.07728	ns	ns	ns	ns
AT1G17500	ALA4	ns	ns	ns	ns	ns	ns	ns	ns	ns	ns	ns	ns	ns	ns	ns	ns	ns	ns	ns	ns	ns	ns	1.06131	ns	ns	ns	ns	ns
AT1G17620		ns	ns	ns	ns	ns	ns	ns	ns	ns	ns	1.24498	ns	ns	ns	2.26575	1.65441	2.51516	1.8584	1.90969	1.18791	ns	ns	ns	ns	ns	ns	1.53	ns
AT1G17665		ns	ns	ns	ns	ns	ns	ns	ns	ns	ns	ns	ns	ns	ns	ns	ns	ns	ns	ns	ns	ns	2.60606	ns	ns	1.3695	ns	ns	3.83
AT1G17700	PRA1F1	ns	ns	ns	ns	ns	-1.02	ns	ns	ns	ns	-1.54113	-2.60962	ns	ns	ns	2.10273	ns	ns	ns	ns	ns	ns	-1.1708	ns	ns	ns	ns	ns
AT1G17710		ns	ns	1.33	ns	ns	1.81	ns	ns	ns	-1.84949	ns	3.19163	ns	ns	ns	ns	ns	ns	-1.01231	-2.48198	ns	-1.21569	ns	ns	ns	ns	ns	ns
AT1G17744		ns	1.03	ns	ns	ns	ns	ns	1.31	ns	ns	ns	ns	ns	ns	ns	ns	ns	ns	ns	ns	ns	ns	ns	ns	ns	ns	ns	ns
AT1G17745	PGDH	ns	ns	ns	ns	ns	ns	ns	ns	ns	1.18642	1.42158	1.17028	1.34763	2.71	ns	ns	ns	1.07297	ns	ns	2.10661	2.17273	1.76614	1.83099	ns	2.17399	1.49	ns
AT1G17750	PEPR2	ns	ns	ns	ns	ns	ns	ns	ns	ns	2.39937	1.57391	ns	ns	1.04	1.65993	2.5773	3.53384	3.23568	2.26811	1.41967	2.3795	1.62162	ns	ns	ns	2.22959	1.25	ns
AT1G17830		ns	ns	ns	ns	ns	ns	ns	ns	ns	1.0898	ns	ns	ns	1.18	ns	1.53926	2.05846	3.35883	ns	1.24702	2.10921	ns	ns	ns	ns	ns	ns	ns
AT1G17860	KTI2	ns	ns	ns	ns	ns	ns	ns	ns	ns	ns	ns	ns	ns	2.74	ns	ns	ns	ns	1.67193	1.0335	ns	ns	ns	ns	ns	3.10626	ns	ns
AT1G17870	EGY3	ns	ns	ns	ns	ns	ns	ns	ns	ns	ns	ns	ns	ns	ns	ns	ns	ns	ns	ns	ns	ns	ns	ns	ns	-1.22537	-2.48827	ns	ns
AT1G17940		ns	ns	ns	ns	ns	ns	ns	ns	ns	ns	ns	ns	ns	ns	1.28337	1.17507	2.17775	ns	ns	ns	ns	ns	ns	ns	ns	ns	ns	-2.1
AT1G17970		ns	ns	ns	ns	ns	ns	ns	ns	ns	ns	ns	ns	ns	ns	ns	ns	ns	ns	ns	ns	ns	ns	ns	-1.59649	ns	ns	ns	ns
AT1G17990		ns	ns	ns	ns	ns	ns	ns	ns	ns	ns	ns	ns	ns	ns	ns	ns	ns	ns	ns	ns	ns	ns	1.40129	ns	ns	ns	1.15	ns
AT1G18000		ns	ns	ns	ns	ns	ns	ns	ns	ns	ns	ns	ns	ns	ns	ns	ns	-1.52624	ns	-1.06095	ns	ns	ns	ns	ns	ns	ns	ns	ns
AT1G18020		ns	ns	ns	ns	ns	ns	ns	ns	ns	ns	ns	ns	ns	ns	ns	ns	ns	ns	ns	ns	-1.24289	ns	1.22465	ns	ns	ns	1.19	ns
AT1G18140	LAC1	ns	ns	ns	ns	ns	ns	ns	ns	ns	ns	ns	ns	ns	ns	ns	ns	2.32965	3.15261	1.46286	1.53404	2.28797	2.54883	ns	ns	ns	ns	ns	ns
AT1G18180		ns	ns	ns	ns	ns	ns	ns	ns	ns	ns	ns	ns	ns	ns	ns	ns	ns	1.66071	ns	ns	ns	ns	ns	ns	ns	ns	ns	ns
AT1G18200	RABA6B	ns	ns	ns	ns	ns	ns	ns	ns	ns	ns	ns	ns	ns	ns	1.16112	ns	ns	ns	2.04735	ns	ns	ns	ns	ns	ns	ns	ns	ns
AT1G18210	CML27	ns	ns	ns	ns	ns	ns	ns	ns	ns	ns	ns	ns	ns	ns	ns	ns	ns	ns	1.16628	ns	ns	ns	ns	ns	1.30452	2.17834	ns	ns
AT1G18250	ATLP-1	ns	ns	ns	ns	ns	ns	ns	ns	ns	ns	-1.22391	-2.45005	ns	ns	ns	2.34178	2.19633	1.89178	ns	ns	ns	ns	ns	ns	ns	ns	ns	ns
AT1G18265		ns	ns	ns	ns	ns	ns	ns	ns	ns	ns	ns	ns	ns	ns	-1.05128	-1.1186	-1.05051	ns	ns	ns	ns	ns	ns	ns	ns	ns	ns	ns
AT1G18300	NUDT4	ns	1.85	1.51	ns	ns	1.68	ns	ns	ns	ns	1.20489	-1.90996	ns	1.45	ns	3.65281	4.37437	4.05494	1.44636	ns	ns	ns	1.7451	ns	ns	ns	-1.97	-1.61
AT1G18330	RVE7	ns	ns	ns	ns	ns	ns	ns	-1.54	ns	ns	ns	-1.7037	ns	ns	ns	ns	ns	-1.34669	ns	ns	ns	ns	ns	-3.33761	-2.43944	ns	-1.21	-1.48
AT1G18350	MKK7	ns	ns	ns	ns	ns	-1.12	ns	ns	ns	ns	ns	ns	ns	ns	ns	ns	ns	ns	ns	ns	ns	1.442	ns	ns	ns	ns	ns	ns
AT1G18360		ns	ns	ns	ns	ns	ns	ns	ns	ns	ns	ns	ns	ns	ns	ns	ns	ns	ns	ns	ns	ns	ns	ns	-1.44583	-1.49161	ns	ns	-1.87
AT1G18370	KIN7A	ns	ns	ns	ns	ns	ns	ns	ns	ns	ns	ns	-2.30752	ns	ns	ns	1.92036	1.7978	1.5793	ns	ns	ns	ns	ns	ns	ns	ns	ns	ns
AT1G18390		ns	ns	ns	ns	ns	ns	ns	ns	ns	ns	ns	ns	ns	ns	ns	ns	ns	ns	2.06108	ns	ns	ns	ns	ns	2.03172	2.80551	ns	ns
AT1G18400	BEE1	ns	ns	ns	ns	ns	-1.57	ns	ns	-1.14	-1.0652	ns	-1.77605	-1.17358	ns	1.44616	1.94799	1.15295	ns	ns	ns	ns	ns	ns	ns	ns	ns	ns	ns
AT1G18500	IPMS1	ns	ns	ns	ns	ns	ns	ns	ns	ns	ns	ns	ns	ns	ns	ns	ns	ns	ns	ns	ns	ns	ns	ns	ns	ns	ns	ns	1.15
AT1G18530	CML15	ns	ns	ns	ns	ns	ns	ns	ns	ns	ns	ns	ns	ns	ns	ns	ns	ns	ns	ns	ns	ns	ns	ns	ns	ns	ns	2.08	ns
AT1G18570	MYB51	ns	ns	ns	ns	ns	ns	ns	ns	ns	ns	1.07474	ns	ns	ns	ns	ns	ns	ns	2.05453	ns	ns	ns	2.10034	ns	2.09322	ns	1.14	ns
AT1G18590	SOT17	ns	ns	ns	ns	ns	ns	ns	ns	ns	1.03576	ns	ns	ns	ns	ns	1.40551	1.83467	1.63015	ns	1.09706	1.70801	1.23011	ns	ns	ns	ns	ns	ns
AT1G18620		ns	ns	ns	ns	ns	ns	ns	ns	ns	ns	-1.00132	ns	ns	-1.3	ns	ns	ns	ns	ns	-1.33229	-1.05833	ns	ns	-1.65549	ns	-1.87227	ns	1.45
AT1G18650	PDCB3	ns	ns	ns	ns	ns	ns	ns	ns	ns	ns	ns	ns	ns	ns	ns	ns	ns	ns	ns	ns	ns	ns	-1.10739	-1.07037	ns	-2.16556	-1.2	ns
AT1G18710	AtMYB47	ns	ns	ns	ns	ns	ns	ns	ns	ns	2.19372	1.98012	2.19268	ns	ns	1.68519	1.10004	2.26782	ns	2.63216	4.40373	4.49491	4.41786	ns	ns	1.6005	4.83348	ns	1.01
AT1G18730	PNSB4	ns	ns	ns	ns	ns	ns	ns	ns	ns	ns	ns	ns	-1.52222	ns	ns	ns	ns	ns	ns	ns	ns	ns	ns	ns	ns	ns	ns	ns
AT1G18740		ns	ns	ns	ns	ns	ns	ns	ns	ns	ns	ns	ns	ns	ns	ns	1.10947	2.34095	2.14378	2.18895	1.98359	1.51941	ns	ns	ns	ns	1.6086	ns	ns
AT1G18810	PKS3	ns	ns	ns	ns	ns	ns	ns	ns	ns	ns	ns	ns	ns	ns	ns	ns	ns	ns	-1.12048	ns	ns	ns	ns	ns	-2.24147	ns	ns	ns
AT1G18830	SEC31A	ns	ns	ns	ns	ns	ns	ns	ns	ns	ns	ns	ns	ns	ns	ns	ns	ns	ns	ns	ns	ns	-1.62906	ns	ns	ns	ns	ns	ns
AT1G18835	MIF3	ns	ns	ns	-1.39	-1.68	ns	ns	-1.45	ns	ns	ns	ns	ns	ns	ns	ns	ns	ns	ns	ns	ns	ns	ns	ns	ns	ns	ns	ns
AT1G18860	WRKY61	ns	ns	ns	ns	ns	ns	ns	ns	ns	ns	ns	1.35372	ns	ns	ns	ns	2.46169	2.21806	ns	ns	ns	ns	ns	ns	ns	ns	ns	ns
AT1G18870	ICS2	ns	ns	ns	ns	ns	ns	ns	ns	ns	1.06585	ns	ns	ns	ns	ns	1.13392	1.99796	ns	ns	ns	ns	ns	ns	ns	ns	ns	ns	ns
AT1G18880	NPF2.9	ns	ns	ns	ns	ns	ns	ns	ns	ns	ns	ns	ns	ns	ns	ns	ns	ns	ns	ns	ns	ns	ns	ns	ns	ns	ns	-1.27	ns
AT1G18890	CPK10	ns	ns	ns	ns	ns	ns	ns	ns	ns	ns	ns	ns	ns	ns	ns	ns	ns	ns	1.28924	ns	ns	ns	1.52457	ns	ns	1.62238	ns	ns
AT1G18990	MYOB5	ns	ns	ns	ns	ns	ns	ns	ns	ns	ns	ns	ns	ns	ns	ns	ns	ns	ns	-2.07892	-2.81194	ns	-2.36723	ns	ns	ns	ns	ns	ns
AT1G19000		ns	ns	ns	ns	ns	ns	ns	ns	ns	ns	ns	ns	ns	ns	ns	ns	ns	ns	ns	ns	ns	ns	ns	ns	-1.32675	ns	ns	ns
AT1G19020		ns	1.13	ns	ns	ns	ns	ns	ns	ns	1.76604	1.54452	-1.01436	ns	1.92	ns	1.12588	1.30073	1.62284	5.4275	3.59681	4.03691	3.18455	2.68937	1.36265	2.51963	3.82892	ns	ns
AT1G19050	ARR7	ns	ns	ns	ns	ns	ns	ns	ns	ns	ns	ns	ns	ns	ns	ns	2.05609	ns	ns	1.02693	ns	ns	ns	ns	ns	ns	ns	-1.09	ns
AT1G19140		ns	ns	ns	ns	ns	ns	ns	ns	ns	ns	ns	ns	ns	ns	ns	ns	ns	ns	ns	ns	ns	ns	ns	ns	-1.14954	ns	ns	-1.22
AT1G19150	LHCA6	ns	ns	ns	ns	ns	ns	ns	ns	ns	ns	ns	ns	ns	ns	ns	ns	ns	ns	ns	ns	ns	ns	ns	ns	ns	-2.12693	ns	ns
AT1G19160		ns	ns	ns	ns	ns	ns	ns	ns	ns	1.44888	ns	ns	ns	ns	ns	ns	ns	ns	ns	ns	ns	ns	ns	ns	ns	ns	ns	ns
AT1G19180	TIFY10A	ns	ns	ns	ns	ns	ns	ns	ns	ns	2.9846	1.35961	ns	ns	3.03	1.81981	3.14083	4.36101	2.77578	6.01363	5.09419	5.33728	4.76899	2.35826	ns	2.07062	5.46537	ns	ns
AT1G19190	CXE1	ns	ns	ns	ns	ns	ns	ns	ns	ns	ns	ns	ns	ns	ns	ns	ns	ns	ns	ns	ns	1.76473	1.65258	ns	ns	ns	ns	ns	ns
AT1G19200		ns	ns	ns	ns	ns	ns	ns	ns	ns	ns	ns	1.25399	ns	ns	ns	ns	ns	ns	1.32178	ns	ns	ns	ns	ns	ns	ns	ns	ns
AT1G19210	ERF017	ns	3.71	1.58	ns	ns	3.02	ns	ns	1.24	ns	ns	ns	ns	ns	ns	2.65187	4.85936	2.64804	ns	ns	ns	ns	ns	ns	ns	ns	-1.62	-1.49
AT1G19250	FMO1	ns	1.55	2.29	ns	ns	2.16	ns	ns	1.71	ns	ns	-1.6869	2.11403	ns	ns	ns	ns	ns	ns	ns	ns	ns	3.01546	ns	ns	ns	ns	ns
AT1G19300	GATL1	ns	ns	ns	ns	ns	ns	ns	ns	ns	1.59379	1.07553	ns	ns	ns	ns	1.34973	2.03502	1.8885	1.32815	1.62296	1.60693	1.29784	ns	ns	ns	2.3469	ns	ns
AT1G19310		ns	ns	ns	ns	ns	ns	ns	ns	ns	ns	ns	ns	ns	ns	ns	ns	ns	ns	ns	ns	ns	ns	ns	ns	ns	2.55559	ns	ns
AT1G19320		ns	ns	ns	ns	-1.16	-1.35	ns	-1.17	ns	ns	ns	ns	ns	ns	2.25406	2.42015	3.04993	1.98657	2.43187	2.17363	1.54983	ns	ns	-1.56403	1.13419	ns	ns	ns
AT1G19330		ns	ns	ns	ns	ns	ns	ns	ns	ns	ns	ns	ns	ns	ns	ns	ns	ns	ns	ns	ns	ns	ns	ns	ns	ns	ns	-1.33	-1.05
AT1G19340		ns	ns	ns	ns	ns	ns	ns	ns	ns	ns	ns	ns	ns	ns	ns	ns	ns	ns	ns	-1.36409	ns	ns	ns	ns	ns	ns	-1.4	-1.04
AT1G19350	BES1	ns	ns	ns	ns	ns	ns	ns	ns	ns	ns	ns	ns	ns	ns	ns	ns	ns	ns	ns	ns	ns	ns	ns	1.17701	-1.02908	-1.5323	ns	ns
AT1G19370		ns	ns	ns	ns	ns	ns	ns	ns	ns	ns	ns	ns	ns	ns	ns	ns	ns	ns	ns	ns	ns	ns	ns	ns	ns	ns	ns	1.27
AT1G19380		ns	ns	ns	ns	ns	ns	ns	ns	ns	1.56902	2.11255	ns	ns	1.08	1.06753	2.14788	1.91853	1.60094	4.51958	3.7515	3.66916	2.79846	1.83229	ns	1.58106	2.96655	1.17	ns
AT1G19396		ns	ns	ns	ns	ns	ns	ns	ns	ns	ns	ns	ns	ns	ns	ns	ns	ns	-1.00788	ns	ns	ns	ns	ns	ns	ns	ns	ns	1.27
AT1G19440	KCS4	ns	ns	ns	ns	ns	ns	ns	ns	ns	ns	ns	-1.21162	ns	ns	ns	ns	ns	ns	ns	ns	ns	ns	ns	ns	ns	ns	ns	ns
AT1G19450		ns	ns	ns	ns	ns	ns	ns	ns	ns	ns	ns	ns	ns	ns	ns	1.78099	ns	ns	ns	ns	ns	ns	ns	ns	-1.71071	ns	ns	-1.09
AT1G19490		ns	ns	ns	ns	ns	ns	-1.02	ns	ns	ns	ns	ns	ns	ns	ns	ns	ns	ns	ns	ns	ns	ns	ns	ns	ns	ns	-1.12	-1.65
AT1G19510	RL5	ns	ns	ns	ns	ns	ns	ns	ns	ns	ns	ns	ns	ns	ns	ns	ns	ns	ns	ns	-1.53527	ns	ns	ns	ns	ns	ns	ns	ns
AT1G19530		1.85	ns	ns	1.53	ns	ns	1.7	ns	ns	ns	ns	ns	ns	ns	ns	ns	ns	ns	ns	ns	ns	ns	ns	ns	ns	ns	ns	1.12
AT1G19540		ns	ns	ns	ns	ns	ns	ns	ns	ns	ns	ns	ns	ns	ns	ns	ns	ns	ns	ns	ns	ns	ns	ns	ns	ns	1.52072	ns	ns
AT1G19550		ns	ns	ns	ns	ns	ns	ns	ns	ns	ns	ns	ns	ns	ns	2.17234	ns	ns	ns	ns	3.03947	3.22534	ns	ns	ns	1.09104	2.0826	2.2	ns
AT1G19565		ns	ns	ns	ns	ns	ns	ns	ns	ns	ns	ns	ns	ns	ns	ns	ns	ns	ns	3.09374	3.31194	4.43257	4.36812	ns	ns	ns	ns	ns	ns
AT1G19570	DHAR1	ns	ns	ns	ns	ns	ns	ns	ns	ns	2.17417	1.54961	ns	ns	3.89	1.33332	2.07393	3.54419	2.69681	1.40489	1.75352	3.26785	3.29424	ns	ns	1.09104	2.0826	1.97	ns
AT1G19580	GAMMACA1	ns	ns	ns	ns	ns	ns	ns	ns	ns	ns	ns	ns	ns	ns	ns	ns	1.02632	ns	ns	ns	ns	ns	ns	ns	ns	ns	ns	ns
AT1G19610	PDF1.4	ns	ns	ns	ns	ns	ns	ns	1.11	1.22	ns	2.08167	2.36268	ns	3.28	ns	ns	ns	ns	ns	ns	ns	3.42311	1.0278	ns	ns	ns	ns	1.78
AT1G19630	CYP722A1	ns	ns	ns	ns	ns	1.19	ns	ns	ns	ns	ns	ns	ns	ns	ns	1.64055	ns	ns	ns	ns	ns	ns	ns	ns	ns	ns	-1.12	ns
AT1G19640	JMT	ns	ns	ns	-1.36	-1.24	ns	ns	ns	ns	2.05387	1.52129	ns	ns	ns	2.39374	3.55679	2.99227	3.84275	1.92512	3.70704	5.09708	3.65761	ns	ns	ns	ns	ns	ns
AT1G19670	CLH1	ns	ns	ns	ns	ns	ns	ns	ns	1.4	2.6938	2.38129	1.37873	ns	3.48	1.55753	2.46532	3.07266	2.43762	1.85835	3.69681	5.13387	4.99202	ns	1.98013	1.31786	2.79403	3.52	2.28
AT1G19680		ns	ns	ns	ns	ns	ns	ns	ns	ns	ns	ns	ns	ns	ns	ns	ns	ns	ns	ns	ns	ns	ns	ns	1.61892	ns	ns	ns	ns
AT1G19700	BLH10	ns	ns	ns	ns	ns	ns	ns	ns	ns	ns	ns	ns	ns	ns	ns	ns	ns	ns	ns	ns	ns	ns	ns	ns	-1.85894	-1.60589	-1.05	-1.15
AT1G19720	DYW7	ns	ns	ns	ns	ns	ns	ns	ns	ns	ns	ns	ns	-1.30151	ns	ns	ns	ns	ns	ns	ns	ns	ns	ns	ns	ns	ns	ns	ns
AT1G19770	PUP14	ns	ns	ns	ns	ns	ns	ns	ns	ns	ns	ns	ns	ns	ns	ns	ns	1.2296	1.54371	1.24295	ns	ns	ns	ns	ns	ns	ns	ns	ns
AT1G19835	FPP4	ns	ns	ns	ns	ns	ns	ns	ns	ns	ns	ns	ns	ns	ns	ns	ns	ns	ns	ns	ns	ns	ns	ns	ns	ns	-1.8669	ns	ns
AT1G19840		ns	ns	ns	ns	ns	ns	ns	ns	ns	-1.03436	ns	ns	ns	ns	ns	ns	ns	-1.87343	ns	ns	-1.045	ns	ns	ns	ns	ns	ns	ns
AT1G19850	ARF5	ns	ns	ns	ns	ns	ns	ns	ns	ns	ns	ns	ns	ns	ns	ns	1.05769	1.82297	2.25921	ns	ns	ns	ns	ns	ns	ns	ns	ns	ns
AT1G19890	MGH3	ns	ns	1.15	ns	1.78	2.63	ns	ns	ns	ns	ns	ns	ns	ns	ns	ns	ns	ns	ns	ns	ns	ns	ns	ns	ns	ns	ns	ns
AT1G19920	APS2	ns	ns	ns	ns	ns	ns	ns	ns	ns	ns	ns	ns	ns	ns	ns	ns	ns	ns	ns	ns	ns	ns	ns	ns	ns	-1.60094	ns	-1.01
AT1G19960		ns	ns	ns	-1.03	ns	1	ns	ns	ns	ns	ns	ns	ns	ns	-1.39279	-1.08452	ns	ns	ns	-2.25692	-1.13777	ns	ns	-1.74048	ns	ns	ns	-1.19
AT1G19968		ns	1.21	2.2	ns	ns	1.37	ns	ns	1.65	ns	ns	ns	ns	ns	ns	ns	ns	ns	ns	ns	ns	ns	ns	ns	ns	ns	ns	ns
AT1G19970		ns	ns	ns	ns	ns	ns	ns	ns	ns	ns	ns	ns	ns	ns	ns	1.46893	1.70326	1.9103	1.15202	ns	ns	ns	ns	ns	ns	ns	ns	ns
AT1G20010	TUBB5	ns	ns	ns	ns	ns	ns	ns	ns	ns	ns	-1.66343	-1.63089	ns	-1.96	ns	ns	ns	-1.14721	ns	ns	ns	ns	ns	-1.20965	ns	ns	ns	1.01
AT1G20030		ns	ns	ns	ns	ns	ns	ns	ns	ns	ns	ns	ns	ns	ns	ns	2.43649	4.1356	1.33881	1.71173	ns	1.11446	ns	ns	-2.58166	1.70638	2.81877	ns	ns
AT1G20070		-1.13	ns	ns	-1.57	-1.65	ns	ns	ns	ns	ns	-1.17455	ns	ns	ns	ns	ns	1.65366	1.05742	1.71091	1.57443	ns	ns	ns	ns	-1.33117	3.60715	ns	ns
AT1G20090	ARAC4	ns	ns	ns	ns	ns	ns	ns	ns	ns	ns	ns	ns	ns	ns	ns	ns	ns	ns	ns	ns	ns	ns	ns	ns	ns	ns	1.08	ns
AT1G20130	APG	ns	ns	ns	ns	-1.01	ns	ns	ns	ns	ns	ns	ns	ns	ns	ns	ns	ns	ns	ns	ns	ns	ns	ns	ns	ns	ns	ns	ns
AT1G20160	CRSP	ns	ns	ns	ns	ns	ns	ns	ns	ns	ns	ns	ns	ns	ns	1.11357	2.26196	1.74254	1.5542	ns	ns	1.02211	1.36554	ns	ns	ns	ns	ns	ns
AT1G20190	EXPA11	ns	ns	ns	ns	ns	ns	ns	ns	ns	-1.00616	-2.7613	-3.28595	-1.0873	ns	-1.50947	ns	ns	-2.19654	ns	-1.62224	-2.51368	-1.21517	ns	ns	-1.09483	-2.21417	-2.76	ns
AT1G20210		ns	ns	ns	ns	ns	ns	ns	ns	ns	ns	ns	ns	ns	ns	ns	ns	ns	ns	ns	ns	ns	ns	ns	ns	ns	ns	1.49	ns
AT1G20310		ns	1.43	ns	ns	ns	1.45	ns	1.11	ns	2.08038	1.97272	ns	ns	ns	ns	2.77647	3.92104	4.29871	5.06635	4.55685	4.45563	4.32992	ns	ns	ns	ns	ns	-1.31
AT1G20330	SMT2	ns	ns	ns	ns	ns	ns	ns	ns	ns	ns	ns	ns	ns	ns	1.06363	ns	ns	ns	ns	ns	ns	ns	ns	ns	ns	ns	ns	ns
AT1G20350	TIM17-1	ns	ns	ns	ns	ns	ns	ns	ns	ns	ns	ns	ns	ns	ns	ns	ns	ns	ns	1.8915	1.30847	1.77261	ns	1.15491	ns	ns	1.59531	ns	ns
AT1G20440	COR47	ns	ns	ns	ns	ns	ns	ns	ns	ns	ns	ns	ns	ns	ns	ns	ns	ns	ns	2.63731	2.23775	ns	ns	ns	-1.92175	ns	2.79081	ns	ns
AT1G20450	ERD10	ns	ns	ns	ns	ns	ns	ns	ns	ns	ns	ns	ns	ns	ns	ns	ns	1.6915	ns	3.16409	2.31157	ns	ns	ns	-1.61276	ns	3.00276	ns	ns
AT1G20470		ns	ns	2.02	ns	ns	2.4	ns	ns	1.5	ns	ns	ns	ns	ns	-1.932	ns	-1.66298	ns	-2.06538	-1.09988	ns	-1.61885	ns	ns	ns	ns	-1.91	-3
AT1G20490		ns	ns	ns	ns	ns	ns	ns	ns	ns	ns	ns	ns	ns	ns	ns	ns	ns	ns	1.06194	1.22125	3.30574	2.55	ns	ns	ns	ns	ns	ns
AT1G20510	4CLL5	ns	ns	ns	ns	ns	ns	ns	ns	ns	2.08346	1.60536	ns	ns	1.74	1.08064	1.41057	2.53139	1.36235	3.86241	3.46902	3.43878	2.76215	1.28856	ns	1.57592	3.12884	1.24	ns
AT1G20515		ns	ns	ns	ns	ns	ns	ns	ns	ns	ns	ns	ns	ns	ns	ns	2.07535	2.16461	1.43195	ns	ns	1.05128	1.02497	ns	ns	ns	ns	ns	ns
AT1G20520		ns	ns	ns	ns	1.18	ns	ns	ns	ns	ns	ns	ns	ns	ns	ns	ns	ns	ns	ns	ns	ns	ns	ns	ns	ns	ns	ns	ns
AT1G20610	CYCB2-3	ns	ns	ns	ns	ns	ns	ns	ns	ns	ns	ns	-1.39087	ns	ns	ns	ns	1.63832	ns	ns	ns	ns	ns	ns	ns	ns	ns	ns	ns
AT1G20630	CAT1	ns	ns	ns	ns	ns	1.15	ns	ns	ns	ns	ns	ns	ns	ns	ns	ns	ns	ns	ns	ns	ns	ns	ns	-1.2682	1.04544	ns	ns	ns
AT1G20650	PBL21	ns	ns	ns	ns	ns	ns	ns	ns	ns	ns	ns	ns	ns	ns	ns	ns	ns	ns	ns	ns	ns	ns	ns	ns	-1.71058	-1.63322	ns	ns
AT1G20693	HMGB2	ns	ns	ns	ns	ns	ns	ns	ns	ns	ns	ns	ns	ns	ns	ns	ns	ns	ns	ns	ns	ns	ns	ns	ns	1.2712	ns	ns	ns
AT1G20780	PUB44	ns	ns	ns	ns	ns	ns	ns	ns	ns	ns	ns	ns	ns	ns	ns	ns	ns	ns	1.01234	ns	ns	ns	ns	ns	ns	ns	ns	ns
AT1G20810	FKBP18	ns	ns	ns	ns	ns	ns	ns	ns	ns	ns	ns	ns	-1.17945	ns	ns	ns	ns	ns	ns	ns	ns	ns	ns	ns	ns	ns	ns	ns
AT1G20823	ATL80	ns	1.01	ns	ns	ns	ns	ns	ns	ns	ns	ns	ns	ns	ns	ns	1.16581	1.57969	2.6597	2.06707	ns	ns	ns	ns	1.65759	-1.53361	ns	ns	-2.21
AT1G20840	MSSP1	ns	ns	ns	ns	ns	-1	ns	ns	ns	ns	ns	ns	ns	ns	ns	ns	ns	ns	ns	ns	ns	ns	ns	ns	1.23717	ns	ns	1.32
AT1G20850	XCP2	ns	ns	ns	ns	ns	ns	ns	ns	ns	ns	ns	ns	ns	ns	1.10854	2.40043	1.75898	2.36195	ns	ns	ns	ns	-1.17657	-1.10753	1.12214	ns	ns	2.23
AT1G20870	IDM3	ns	ns	ns	ns	ns	ns	ns	ns	ns	ns	-1.04731	ns	ns	ns	ns	ns	ns	ns	ns	ns	ns	ns	ns	ns	ns	ns	ns	ns
AT1G20900	AHL27	ns	ns	ns	ns	ns	-1.26	ns	ns	ns	ns	ns	ns	ns	ns	ns	ns	ns	ns	ns	ns	ns	ns	ns	ns	ns	ns	ns	ns
AT1G20970		ns	ns	ns	ns	ns	ns	ns	ns	ns	ns	ns	ns	ns	ns	ns	ns	ns	ns	ns	ns	ns	ns	ns	ns	ns	ns	ns	1.38
AT1G21000		ns	ns	ns	ns	ns	ns	ns	ns	ns	ns	ns	ns	ns	1.07	ns	ns	ns	ns	ns	ns	ns	ns	1.57638	ns	ns	ns	ns	ns
AT1G21010		ns	ns	ns	ns	ns	ns	ns	ns	ns	ns	ns	ns	ns	1.21	ns	1.33315	ns	ns	ns	ns	ns	ns	ns	ns	ns	2.39393	ns	ns
AT1G21050		ns	ns	ns	ns	ns	ns	ns	ns	ns	ns	ns	1.11788	ns	ns	ns	ns	ns	ns	ns	ns	ns	ns	ns	-1.4092	ns	ns	ns	1.04
AT1G21060		ns	ns	ns	ns	ns	ns	ns	ns	ns	ns	ns	ns	ns	ns	ns	1.14352	ns	ns	ns	ns	ns	ns	ns	ns	ns	-1.81298	ns	ns
AT1G21070	URGT2	ns	ns	ns	ns	ns	ns	ns	ns	ns	ns	ns	-1.79007	ns	ns	ns	1.40974	ns	1.19383	ns	ns	ns	ns	ns	ns	ns	ns	ns	ns
AT1G21090		ns	ns	ns	ns	ns	ns	ns	ns	ns	ns	ns	ns	ns	ns	ns	ns	ns	2.32326	ns	ns	ns	ns	ns	ns	ns	ns	ns	ns
AT1G21100	IGMT1	ns	ns	ns	ns	ns	ns	ns	ns	ns	1.01696	2.1453	1.48723	ns	ns	ns	-1.36121	ns	ns	2.08666	ns	ns	1.78899	1.14891	1.28709	4.12272	3.88229	1.65	1.21
AT1G21110	IGMT3	ns	ns	ns	ns	ns	ns	ns	ns	ns	ns	1.484	ns	ns	ns	ns	-1.25416	-1.27478	-1.0223	3.58733	ns	ns	ns	ns	ns	1.78753	ns	1.06	ns
AT1G21120		ns	ns	ns	ns	ns	ns	ns	ns	ns	ns	1.31385	ns	ns	ns	ns	ns	ns	ns	4.1252	1.7184	ns	ns	ns	ns	1.78753	ns	1.12	ns
AT1G21130	IGMT4	ns	ns	ns	ns	ns	ns	ns	ns	ns	ns	1.09425	ns	ns	ns	ns	-1.22228	-1.08515	ns	1.46324	ns	ns	ns	ns	ns	2.49808	2.43455	1.18	ns
AT1G21140		ns	ns	ns	ns	ns	ns	ns	ns	ns	ns	ns	ns	ns	ns	ns	ns	ns	ns	ns	ns	ns	ns	ns	ns	-1.0105	ns	ns	-1.56
AT1G21150		ns	ns	ns	ns	ns	ns	ns	ns	ns	ns	-1.09974	ns	ns	ns	ns	ns	ns	ns	ns	ns	ns	ns	ns	ns	ns	ns	ns	ns
AT1G21240	WAK3	ns	ns	2.16	ns	ns	2.52	ns	ns	2.13	ns	1.50619	1.11652	ns	ns	ns	ns	ns	-1.23462	ns	ns	ns	1.75459	ns	ns	1.08954	ns	ns	ns
AT1G21245		ns	ns	ns	ns	ns	ns	ns	ns	ns	ns	ns	ns	ns	ns	ns	ns	ns	ns	ns	ns	ns	ns	1.67157	ns	ns	ns	ns	ns
AT1G21250	WAK1	ns	ns	ns	ns	ns	ns	ns	ns	ns	ns	ns	ns	ns	ns	ns	ns	ns	ns	1.84187	ns	1.06758	1.86899	ns	ns	1.33617	ns	ns	ns
AT1G21270	WAK2	ns	ns	ns	ns	ns	ns	ns	ns	ns	ns	ns	ns	ns	ns	ns	ns	ns	ns	ns	ns	ns	ns	1.01864	-1.26647	ns	ns	ns	ns
AT1G21310	EXT3	ns	ns	ns	ns	ns	ns	ns	ns	1.18	ns	2.90829	1.13237	ns	ns	ns	ns	ns	-1.06293	ns	ns	1.80057	2.60359	2.16131	ns	1.91181	ns	1.07	ns
AT1G21326		ns	ns	ns	ns	ns	ns	ns	ns	ns	ns	ns	ns	ns	ns	ns	-2.31077	ns	1.88929	ns	ns	ns	ns	ns	ns	ns	ns	ns	ns
AT1G21360	GLTP2	ns	ns	ns	ns	ns	-1.04	ns	ns	ns	ns	ns	ns	ns	ns	ns	ns	ns	ns	ns	ns	ns	ns	ns	ns	ns	ns	ns	ns
AT1G21380	TOL3	ns	ns	ns	ns	ns	ns	ns	ns	ns	ns	ns	ns	ns	ns	ns	ns	ns	ns	1.42599	ns	ns	ns	ns	ns	ns	1.63602	ns	ns
AT1G21400		ns	ns	ns	ns	ns	ns	ns	ns	ns	ns	ns	ns	ns	1.09	ns	ns	ns	ns	ns	ns	ns	ns	ns	ns	ns	ns	ns	-1.27
AT1G21410	SKP2A	ns	ns	ns	ns	ns	ns	ns	ns	ns	ns	ns	ns	ns	1.22	ns	ns	ns	ns	ns	ns	ns	ns	ns	ns	-1.34936	ns	ns	ns
AT1G21440		ns	ns	ns	ns	ns	ns	ns	ns	ns	ns	ns	ns	ns	ns	ns	ns	1.24697	1.056	ns	ns	ns	ns	-1.2026	ns	ns	ns	ns	ns
AT1G21500		ns	ns	ns	ns	ns	ns	ns	ns	ns	ns	ns	-1.51384	ns	ns	ns	ns	ns	ns	ns	ns	ns	ns	ns	-2.05557	ns	ns	ns	ns
AT1G21520		ns	ns	ns	ns	ns	ns	ns	ns	ns	ns	ns	ns	ns	1.17	ns	ns	ns	ns	ns	ns	1.16072	1.89205	2.11443	ns	ns	ns	ns	ns
AT1G21528		ns	ns	ns	ns	ns	ns	ns	ns	ns	ns	ns	ns	ns	ns	ns	ns	ns	ns	ns	ns	ns	ns	ns	ns	ns	ns	ns	1.53
AT1G21540	AEE9	ns	ns	ns	ns	ns	-1.1	ns	ns	ns	ns	ns	-1.07003	ns	ns	ns	ns	ns	ns	1.17792	1.03177	ns	ns	ns	ns	ns	ns	ns	1.05
AT1G21550	CML44	ns	ns	ns	ns	ns	1.06	ns	ns	ns	ns	1.30667	ns	ns	ns	ns	ns	1.15554	1.34071	1.02375	ns	1.31246	ns	1.76835	ns	ns	2.89596	ns	-1.16
AT1G21590		ns	ns	ns	ns	ns	ns	ns	ns	ns	ns	ns	ns	ns	ns	-1.26911	ns	ns	ns	ns	ns	ns	ns	ns	ns	ns	ns	-1.13	ns
AT1G21670		ns	ns	ns	ns	ns	ns	ns	ns	ns	ns	ns	ns	ns	ns	ns	ns	ns	ns	1.0898	ns	ns	ns	ns	-1.45728	1.1256	1.51577	ns	ns
AT1G21740		ns	ns	ns	ns	ns	ns	ns	ns	ns	ns	ns	ns	ns	ns	ns	2.45423	2.38602	1.67387	ns	ns	ns	ns	ns	ns	ns	ns	ns	ns
AT1G21750	PDIL1-1	ns	ns	ns	ns	ns	ns	ns	ns	ns	ns	ns	ns	ns	ns	ns	ns	ns	ns	ns	ns	ns	ns	1.42301	ns	ns	1.53041	ns	ns
AT1G21830		ns	ns	ns	ns	ns	ns	ns	ns	ns	ns	ns	ns	ns	ns	ns	1.16806	ns	ns	ns	ns	ns	ns	ns	-1.38904	ns	ns	ns	1.15
AT1G21900		ns	ns	ns	ns	ns	ns	ns	ns	ns	ns	ns	ns	1.20507	ns	ns	ns	ns	ns	ns	ns	ns	ns	ns	ns	ns	ns	ns	ns
AT1G21910	ERF012	ns	ns	ns	ns	ns	-1.41	ns	ns	ns	ns	ns	-3.6651	ns	ns	3.19609	2.31563	2.57286	3.33857	4.11352	ns	ns	ns	ns	1.96785	2.58195	ns	2.28	-1.71
AT1G21920		ns	ns	ns	ns	ns	ns	ns	ns	ns	ns	ns	ns	ns	ns	ns	ns	ns	-1.67908	-1.34202	-1.227	ns	ns	ns	-1.18014	ns	ns	ns	ns
AT1G21980	PIP5K1	ns	ns	ns	ns	ns	ns	ns	ns	ns	ns	ns	ns	ns	ns	ns	ns	ns	1.00855	ns	ns	ns	ns	ns	ns	ns	ns	ns	ns
AT1G21990		ns	ns	ns	ns	ns	ns	ns	ns	ns	ns	ns	ns	ns	ns	ns	ns	ns	ns	ns	ns	ns	ns	ns	ns	ns	ns	1.05	ns
AT1G22070	TGA3	ns	ns	ns	ns	ns	ns	ns	ns	ns	ns	ns	ns	ns	ns	ns	ns	ns	ns	ns	ns	ns	ns	ns	ns	ns	1.73916	ns	ns
AT1G22140		ns	ns	ns	ns	ns	ns	ns	ns	ns	ns	ns	ns	ns	ns	ns	ns	ns	ns	ns	ns	ns	ns	ns	ns	-1.01577	ns	ns	ns
AT1G22150	SULTR1;3	ns	ns	ns	ns	ns	ns	ns	ns	ns	1.45045	ns	5.29223	ns	ns	ns	ns	ns	ns	ns	ns	ns	ns	ns	ns	ns	ns	ns	ns
AT1G22160		ns	ns	ns	ns	ns	ns	ns	ns	ns	ns	ns	ns	ns	ns	ns	ns	-1.07189	ns	ns	ns	ns	ns	ns	ns	-1.85611	ns	-1.42	-1.79
AT1G22170		ns	ns	ns	ns	ns	ns	ns	ns	ns	ns	ns	ns	ns	ns	1.18645	2.70985	2.35962	2.08457	ns	ns	ns	ns	ns	ns	ns	ns	ns	ns
AT1G22180		ns	ns	ns	ns	ns	ns	ns	ns	ns	ns	ns	ns	ns	ns	ns	ns	ns	ns	1.30969	ns	ns	ns	ns	ns	1.35394	3.35831	ns	ns
AT1G22190	RAP2-13	ns	ns	ns	ns	ns	ns	ns	ns	ns	ns	ns	ns	ns	ns	ns	1.36135	1.81968	1.7933	1.85406	ns	ns	ns	1.09193	1.71316	ns	ns	ns	-1.14
AT1G22220		ns	ns	ns	ns	ns	ns	ns	ns	ns	ns	ns	ns	ns	ns	ns	ns	1.51686	ns	ns	ns	ns	ns	ns	ns	ns	ns	ns	ns
AT1G22230		ns	ns	ns	ns	ns	ns	ns	ns	ns	ns	ns	ns	ns	ns	ns	1.84296	ns	2.04729	ns	ns	ns	ns	ns	ns	ns	ns	ns	ns
AT1G22280	PAPP2C	ns	ns	ns	ns	ns	ns	ns	ns	ns	ns	ns	ns	ns	ns	ns	ns	ns	ns	1.41174	ns	ns	ns	ns	ns	1.03442	ns	ns	ns
AT1G22330		ns	ns	ns	ns	ns	ns	ns	ns	ns	ns	-1.84633	-1.79597	ns	ns	1.34784	ns	ns	ns	ns	ns	ns	ns	ns	-1.94404	1.06176	-1.7724	1.17	1.01
AT1G22340	UGT85A7	ns	ns	ns	ns	ns	ns	ns	ns	ns	ns	ns	ns	ns	ns	ns	1.41278	2.49426	ns	ns	ns	1.63915	1.44256	ns	ns	ns	ns	ns	ns
AT1G22360	UGT85A2	ns	ns	ns	ns	ns	ns	ns	ns	ns	ns	ns	ns	ns	ns	ns	ns	ns	ns	ns	ns	ns	ns	ns	ns	ns	1.61588	1.82	1.56
AT1G22370	UGT85A5	ns	ns	ns	ns	ns	ns	ns	ns	ns	ns	ns	ns	ns	ns	ns	ns	ns	ns	ns	ns	ns	ns	ns	-1.4156	ns	ns	ns	ns
AT1G22380	UGT85A3	ns	ns	ns	ns	ns	ns	ns	ns	ns	ns	ns	ns	ns	ns	ns	ns	ns	ns	ns	ns	1.90971	1.06198	ns	ns	ns	ns	ns	ns
AT1G22400	UGT85A1	ns	ns	ns	ns	ns	ns	ns	ns	ns	ns	ns	ns	1.00322	ns	1.03334	ns	ns	ns	1.07519	ns	ns	ns	ns	ns	ns	ns	ns	ns
AT1G22430		ns	ns	ns	ns	ns	ns	ns	ns	ns	ns	ns	ns	-2.09776	ns	ns	ns	ns	ns	ns	ns	ns	ns	ns	ns	ns	ns	ns	ns
AT1G22470		ns	ns	ns	ns	ns	ns	ns	ns	ns	ns	ns	ns	ns	ns	3.61918	3.25705	4.55147	3.21882	ns	ns	ns	ns	ns	ns	ns	ns	ns	ns
AT1G22480		ns	ns	ns	ns	ns	ns	ns	ns	ns	2.15655	3.52165	ns	ns	ns	ns	ns	ns	2.2378	ns	ns	ns	ns	ns	ns	ns	ns	ns	ns
AT1G22490		ns	ns	ns	ns	ns	ns	ns	ns	ns	ns	ns	ns	ns	ns	1.36378	ns	1.86593	ns	ns	ns	ns	ns	ns	ns	ns	ns	ns	ns
AT1G22500	ATL15	ns	ns	ns	ns	ns	ns	ns	ns	ns	ns	ns	ns	2.04287	ns	ns	-1.14553	ns	-2.06715	ns	-1.54492	ns	ns	ns	ns	ns	ns	ns	ns
AT1G22510		ns	ns	ns	ns	ns	ns	ns	ns	ns	ns	ns	ns	ns	ns	ns	ns	ns	ns	1.75033	ns	ns	ns	ns	ns	1.27179	1.90088	ns	ns
AT1G22530	PATL2	ns	ns	ns	ns	ns	ns	ns	ns	ns	ns	ns	ns	ns	ns	1.91334	ns	ns	ns	1.35408	ns	ns	ns	ns	ns	2.32825	-2.07731	2.99	1.91
AT1G22550	NPF5.16	ns	ns	ns	ns	ns	ns	ns	ns	ns	ns	ns	-2.19113	ns	ns	ns	1.59716	1.91221	1.03845	ns	ns	ns	ns	ns	ns	ns	ns	ns	ns
AT1G22570	NPF5.15	ns	ns	ns	ns	ns	ns	ns	ns	ns	ns	ns	ns	ns	ns	ns	ns	ns	ns	1.39588	ns	ns	1.028	ns	-2.06677	1.93929	4.29154	ns	ns
AT1G22590	AGL87	ns	ns	ns	ns	ns	ns	ns	ns	ns	ns	ns	ns	-2.02421	ns	ns	ns	ns	ns	ns	ns	ns	ns	ns	ns	ns	ns	ns	ns
AT1G22630		ns	ns	ns	ns	ns	ns	ns	ns	ns	ns	ns	ns	ns	ns	ns	ns	ns	ns	ns	ns	ns	ns	ns	ns	-1.33364	ns	ns	ns
AT1G22640	MYB3	ns	ns	ns	ns	ns	ns	ns	ns	ns	ns	ns	ns	ns	ns	ns	ns	ns	ns	-1.19633	ns	ns	ns	ns	ns	-1.19858	ns	ns	ns
AT1G22650	INVD	ns	ns	ns	ns	ns	ns	ns	ns	ns	ns	ns	ns	ns	ns	ns	ns	ns	ns	1.47461	ns	ns	ns	ns	ns	ns	ns	ns	-1.21
AT1G22690	GASA9	ns	ns	ns	ns	ns	ns	ns	ns	ns	-1.09546	ns	ns	-1.29053	ns	ns	ns	ns	ns	ns	ns	-1.33792	ns	ns	-1.83578	ns	ns	ns	-1.29
AT1G22720		ns	ns	ns	ns	ns	ns	ns	ns	ns	ns	ns	ns	ns	ns	ns	ns	ns	ns	ns	ns	ns	ns	1.03096	ns	ns	ns	ns	ns
AT1G22740	RABG3B	ns	ns	ns	ns	ns	-1.34	ns	ns	ns	ns	ns	ns	ns	ns	ns	ns	ns	ns	ns	ns	-1.04129	ns	ns	-1.48964	1.20984	ns	ns	ns
AT1G22770	GI	ns	ns	ns	ns	ns	ns	ns	ns	ns	ns	ns	ns	ns	ns	ns	ns	ns	ns	ns	ns	ns	ns	ns	-5.1308	1.33349	ns	ns	ns
AT1G22810	ERF019	ns	ns	ns	ns	ns	ns	ns	ns	ns	2.13519	ns	-4.99275	ns	ns	ns	ns	ns	ns	7.86502	4.005	4.73327	ns	ns	ns	ns	ns	ns	ns
AT1G22850		ns	ns	ns	ns	ns	ns	ns	ns	ns	ns	ns	ns	ns	ns	ns	ns	ns	ns	ns	ns	ns	ns	ns	ns	-1.18176	ns	ns	ns
AT1G22882	SUN3	ns	ns	ns	ns	ns	ns	ns	ns	ns	ns	ns	ns	ns	ns	ns	ns	ns	ns	1.10594	ns	ns	ns	ns	ns	ns	ns	1.67	ns
AT1G22885		ns	ns	ns	ns	ns	ns	ns	ns	ns	ns	ns	ns	ns	ns	ns	ns	ns	ns	ns	ns	ns	ns	ns	ns	1.06132	ns	ns	ns
AT1G22890		ns	ns	ns	ns	ns	ns	ns	ns	ns	ns	ns	ns	ns	1.01	1.25941	ns	ns	ns	ns	ns	ns	ns	1.39768	ns	2.26529	ns	1.65	1.45
AT1G22900	DIR11	ns	ns	ns	ns	ns	ns	ns	ns	ns	ns	ns	ns	ns	ns	ns	ns	ns	1.50058	ns	ns	ns	ns	ns	ns	ns	1.52097	ns	ns
AT1G23000		ns	ns	ns	ns	ns	ns	ns	ns	ns	ns	ns	-1.69819	ns	ns	ns	1.80073	1.98313	1.92739	ns	ns	ns	ns	ns	ns	ns	ns	ns	ns
AT1G23010	LPR1	ns	ns	ns	ns	ns	ns	ns	ns	ns	ns	ns	ns	ns	ns	ns	ns	ns	ns	ns	ns	ns	1.06475	ns	ns	ns	ns	ns	ns
AT1G23020	FRO3	ns	ns	ns	ns	ns	ns	ns	ns	ns	ns	ns	ns	ns	ns	ns	-1.72323	-1.8813	-1.39073	ns	ns	-1.09574	ns	ns	ns	ns	ns	ns	ns
AT1G23030	PUB11	ns	ns	ns	ns	ns	-1.03	ns	ns	ns	ns	ns	-1.05475	ns	ns	ns	ns	ns	ns	1.21189	ns	ns	ns	ns	ns	ns	-2.31871	1.55	ns
AT1G23050		ns	ns	ns	ns	ns	ns	ns	ns	ns	ns	ns	ns	ns	ns	ns	ns	ns	ns	ns	-1.54953	ns	ns	ns	ns	ns	ns	ns	ns
AT1G23052		ns	ns	ns	ns	ns	ns	ns	ns	ns	ns	ns	ns	ns	ns	ns	ns	ns	ns	-1.44171	-2.18286	-1.04004	ns	ns	ns	ns	ns	ns	2.18
AT1G23060		ns	ns	ns	ns	ns	ns	ns	ns	ns	ns	ns	ns	ns	ns	ns	ns	ns	ns	ns	-1.0479	ns	ns	ns	ns	ns	ns	ns	ns
AT1G23080	PIN7	ns	ns	ns	ns	ns	ns	ns	ns	ns	ns	-1.17137	-1.31969	ns	ns	ns	ns	ns	ns	-1.00052	-1.17737	ns	ns	ns	ns	ns	-1.63569	-1.31	ns
AT1G23090	SULTR3;3	ns	ns	ns	ns	ns	ns	ns	ns	ns	ns	ns	ns	ns	ns	ns	ns	ns	ns	ns	ns	ns	ns	1.34856	1.69684	1.50778	ns	1.68	1.36
AT1G23110		ns	ns	ns	ns	ns	1.83	ns	ns	ns	-2.12917	1.68677	ns	ns	ns	ns	ns	-2.33196	ns	ns	ns	ns	ns	ns	ns	ns	ns	ns	ns
AT1G23120		ns	ns	ns	ns	ns	ns	ns	ns	ns	ns	ns	1.44544	ns	ns	ns	ns	ns	ns	ns	ns	ns	1.16948	ns	ns	ns	ns	ns	ns
AT1G23160		ns	ns	ns	ns	ns	ns	ns	ns	ns	ns	ns	ns	ns	ns	ns	ns	ns	ns	ns	ns	ns	ns	ns	ns	ns	ns	-1.1	ns
AT1G23200	PME6	ns	ns	ns	ns	ns	ns	ns	ns	ns	ns	ns	ns	ns	ns	1.02703	ns	ns	ns	1.79224	1.38927	1.12186	ns	ns	ns	ns	ns	ns	ns
AT1G23205		ns	ns	ns	ns	ns	1.31	ns	ns	1.01	ns	-1.1285	-1.23931	ns	ns	ns	1.45852	ns	ns	-1.45507	ns	ns	ns	-1.17159	ns	-2.24872	-4.00352	ns	ns
AT1G23330		ns	ns	ns	ns	ns	ns	ns	ns	ns	ns	ns	ns	ns	ns	ns	ns	1.24319	ns	ns	ns	ns	ns	ns	ns	ns	ns	ns	ns
AT1G23340		ns	ns	ns	ns	ns	ns	ns	ns	ns	ns	ns	ns	ns	ns	ns	1.87764	1.24975	1.6431	ns	ns	ns	ns	ns	ns	ns	ns	ns	ns
AT1G23390		ns	ns	ns	ns	ns	ns	ns	ns	ns	ns	1.03093	ns	ns	ns	ns	-1.37642	-1.1312	-1.78671	-2.59304	-1.79859	ns	ns	ns	-1.70206	ns	ns	ns	ns
AT1G23440		ns	ns	ns	ns	ns	ns	ns	ns	ns	ns	ns	ns	ns	1.01	ns	ns	ns	ns	ns	ns	ns	ns	ns	ns	ns	ns	ns	ns
AT1G23460		ns	ns	ns	ns	ns	ns	ns	ns	ns	ns	ns	ns	ns	ns	ns	1.57534	1.27236	2.19013	ns	ns	ns	ns	ns	ns	ns	ns	ns	1.97
AT1G23480	CSLA3	ns	ns	ns	ns	ns	ns	ns	ns	ns	ns	ns	ns	ns	ns	1.49768	ns	ns	ns	ns	ns	ns	ns	ns	ns	ns	-1.68381	1.94	ns
AT1G23530		ns	ns	ns	ns	ns	ns	ns	ns	ns	ns	ns	ns	ns	ns	ns	1.1706	ns	1.87595	ns	ns	ns	ns	ns	ns	ns	ns	ns	ns
AT1G23550	SRO2	ns	ns	ns	ns	ns	ns	ns	ns	ns	ns	ns	ns	ns	ns	ns	ns	ns	ns	ns	ns	ns	ns	ns	ns	ns	ns	-1.14	ns
AT1G23560		ns	ns	ns	ns	ns	ns	ns	ns	ns	ns	ns	ns	ns	ns	ns	ns	ns	2.09769	ns	ns	ns	ns	ns	ns	ns	ns	ns	ns
AT1G23570		ns	ns	ns	ns	ns	ns	ns	ns	ns	ns	ns	ns	ns	ns	ns	ns	ns	ns	ns	ns	ns	ns	ns	ns	ns	ns	1.17	ns
AT1G23710		ns	1.42	ns	ns	ns	ns	ns	ns	ns	ns	ns	ns	ns	ns	ns	1.25761	2.21094	2.80037	1.02973	ns	ns	ns	1.04871	ns	ns	ns	ns	ns
AT1G23720		ns	ns	ns	ns	ns	ns	ns	ns	ns	ns	ns	ns	ns	1.18	ns	ns	ns	ns	ns	ns	ns	ns	ns	ns	ns	ns	ns	ns
AT1G23730	BCA3	ns	ns	ns	ns	ns	ns	ns	ns	ns	ns	ns	ns	ns	ns	ns	ns	ns	ns	ns	ns	ns	1.33302	ns	ns	ns	ns	ns	ns
AT1G23740	AOR	ns	ns	ns	ns	-1.14	ns	ns	ns	ns	ns	ns	ns	ns	ns	ns	ns	ns	ns	ns	ns	ns	ns	ns	ns	-1.71897	ns	ns	ns
AT1G23750		ns	ns	ns	ns	ns	ns	ns	ns	ns	ns	ns	ns	-1.03528	ns	ns	ns	ns	ns	ns	ns	ns	ns	ns	ns	ns	ns	ns	ns
AT1G23760	PGL1	ns	ns	ns	ns	ns	-1.07	ns	ns	ns	ns	ns	-2.64652	ns	ns	ns	ns	ns	ns	ns	ns	ns	ns	ns	ns	ns	ns	ns	ns
AT1G23800	ALDH2B7	ns	ns	ns	ns	ns	ns	ns	ns	ns	ns	ns	ns	ns	ns	1.13497	2.46832	3.49339	2.66597	ns	ns	ns	ns	ns	ns	ns	1.53334	ns	ns
AT1G23830		ns	ns	ns	ns	ns	ns	ns	ns	ns	ns	ns	ns	ns	ns	ns	-1.1223	ns	ns	ns	ns	ns	ns	ns	ns	ns	ns	ns	ns
AT1G23840		ns	ns	ns	ns	ns	ns	ns	ns	ns	ns	ns	ns	ns	ns	ns	-1.05598	ns	-1.09835	1.72146	ns	ns	1.11554	2.03158	ns	ns	ns	ns	ns
AT1G23850		ns	ns	ns	ns	ns	ns	ns	ns	1.06	2.29883	2.77818	2.1944	ns	2.01	1.68245	2.24844	2.88046	2.55341	1.89834	2.21454	2.98594	3.70115	1.10218	1.8362	1.96666	3.04615	2.72	1.41
AT1G23870	TPS9	ns	ns	ns	ns	ns	-1.39	ns	ns	ns	ns	ns	ns	ns	ns	1.3207	ns	ns	ns	ns	-1.05818	ns	ns	ns	ns	ns	ns	ns	1.07
AT1G23880		ns	ns	ns	ns	ns	ns	ns	ns	ns	ns	ns	ns	ns	ns	ns	2.05068	1.38797	1.1041	ns	ns	ns	ns	ns	ns	ns	ns	ns	ns
AT1G23935		ns	ns	ns	ns	ns	ns	ns	ns	ns	ns	ns	ns	ns	ns	ns	1.5434	ns	ns	ns	ns	ns	ns	ns	ns	ns	ns	ns	ns
AT1G23965		ns	ns	ns	ns	ns	ns	ns	ns	ns	-2.85803	-2.98011	ns	ns	ns	ns	ns	ns	ns	ns	ns	ns	ns	ns	ns	ns	ns	ns	ns
AT1G24010		ns	ns	ns	ns	ns	1.95	ns	ns	ns	ns	ns	ns	ns	ns	ns	ns	ns	ns	ns	ns	ns	ns	ns	ns	ns	ns	ns	ns
AT1G24020	MLP423	ns	ns	ns	ns	ns	ns	ns	ns	ns	ns	-1.21993	-1.8253	ns	ns	ns	3.17052	ns	2.08853	ns	ns	ns	ns	ns	ns	ns	ns	ns	-1.28
AT1G24030	PBL28	ns	ns	2.27	ns	ns	ns	ns	ns	ns	ns	ns	ns	ns	ns	ns	ns	ns	ns	ns	ns	ns	ns	ns	ns	ns	ns	ns	ns
AT1G24070	CSLA10	ns	ns	ns	ns	ns	ns	ns	ns	ns	3.60737	3.35558	2.62812	ns	2.49	1.73616	3.32949	4.20333	3.52397	ns	1.91833	4.85192	4.73672	ns	2.08072	2.19671	3.76707	4.4	2.39
AT1G24090		ns	ns	ns	ns	ns	ns	ns	ns	ns	1.15805	ns	ns	ns	ns	ns	ns	ns	ns	ns	ns	ns	ns	ns	ns	ns	ns	ns	ns
AT1G24100	UGT74B1	ns	ns	ns	ns	ns	ns	ns	ns	ns	ns	ns	ns	ns	1.01	ns	1.16318	1.52818	ns	ns	1.4798	1.55936	ns	ns	ns	ns	ns	ns	ns
AT1G24130		ns	ns	ns	ns	-1.11	ns	ns	ns	ns	ns	ns	ns	ns	ns	ns	ns	ns	ns	ns	ns	ns	ns	ns	ns	ns	ns	ns	ns
AT1G24140	3MMP	ns	1.08	ns	ns	ns	1.23	ns	ns	ns	1.30838	1.20197	ns	1.43865	ns	ns	1.18344	1.86586	2.05689	3.60086	2.20484	2.65756	2.5417	ns	1.77681	1.10622	2.20757	ns	-1.64
AT1G24145		ns	ns	ns	ns	ns	ns	ns	ns	ns	1.26601	1.41968	ns	ns	ns	ns	ns	ns	ns	2.27617	1.06948	1.70663	2.27884	2.66725	ns	ns	ns	ns	-1.54
AT1G24147		ns	ns	ns	ns	ns	1.17	ns	ns	ns	1.1126	ns	ns	ns	ns	ns	ns	ns	ns	2.18792	1.92489	1.78155	2.25272	ns	ns	ns	ns	ns	-2.07
AT1G24150	ATFH4	ns	ns	ns	ns	ns	ns	ns	ns	ns	ns	ns	ns	ns	ns	ns	ns	ns	ns	2.06646	ns	ns	ns	1.33379	ns	ns	ns	ns	ns
AT1G24170	GATL8	ns	ns	ns	ns	ns	ns	ns	ns	ns	ns	ns	-1.24864	ns	ns	1.56171	ns	1.00061	1.82647	1.30854	ns	ns	ns	ns	ns	ns	ns	1.47	ns
AT1G24260	37865	ns	ns	ns	ns	ns	ns	ns	ns	ns	ns	ns	ns	ns	ns	ns	-2.5801	ns	ns	ns	ns	ns	ns	ns	ns	ns	ns	ns	ns
AT1G24265		ns	ns	ns	ns	ns	ns	ns	ns	ns	ns	ns	ns	ns	ns	ns	ns	ns	-1.23664	ns	ns	ns	ns	ns	ns	ns	ns	ns	ns
AT1G24280	G6PD3	ns	ns	ns	ns	ns	ns	ns	ns	ns	ns	ns	ns	ns	ns	ns	ns	ns	ns	ns	ns	ns	ns	ns	ns	ns	ns	ns	-1.05
AT1G24320	GCS2	ns	ns	ns	ns	ns	ns	ns	ns	ns	ns	ns	ns	ns	ns	ns	ns	2.27268	2.04717	ns	ns	ns	ns	ns	ns	ns	ns	ns	ns
AT1G24330	PUB6	ns	ns	ns	ns	ns	ns	ns	ns	ns	ns	ns	ns	ns	ns	ns	1.49963	1.42982	1.70507	1.13961	1.37748	1.43695	ns	ns	ns	ns	ns	ns	ns
AT1G24430		ns	ns	ns	ns	-1.25	ns	ns	ns	ns	ns	ns	ns	ns	ns	ns	ns	ns	ns	ns	ns	ns	ns	ns	ns	ns	ns	ns	ns
AT1G24440		ns	ns	ns	ns	ns	ns	ns	ns	ns	ns	ns	ns	ns	ns	ns	ns	ns	ns	-1.01332	ns	ns	ns	ns	-1.02235	ns	ns	ns	ns
AT1G24470	KCR2	ns	ns	ns	ns	ns	-1.28	ns	ns	-1.44	ns	ns	ns	ns	ns	-1.15775	ns	ns	ns	ns	ns	ns	ns	ns	ns	ns	ns	ns	ns
AT1G24530		ns	ns	ns	ns	ns	ns	ns	ns	ns	ns	ns	ns	ns	ns	ns	1.10567	ns	ns	ns	ns	ns	ns	ns	ns	ns	ns	ns	ns
AT1G24575		ns	ns	ns	ns	ns	ns	ns	ns	ns	ns	1.00519	1.01333	ns	ns	ns	1.42188	1.12487	1.01828	ns	ns	ns	ns	ns	ns	ns	ns	ns	ns
AT1G24580		ns	ns	ns	ns	ns	1.28	ns	ns	ns	ns	ns	ns	ns	ns	ns	ns	ns	ns	ns	ns	ns	ns	ns	ns	ns	ns	ns	-1.46
AT1G24600		ns	ns	ns	ns	ns	ns	ns	ns	ns	ns	ns	ns	ns	ns	ns	1.5623	ns	1.05493	ns	ns	ns	ns	ns	ns	ns	1.95123	ns	ns
AT1G24625	ZFP7	ns	ns	ns	ns	ns	ns	ns	ns	ns	ns	ns	ns	ns	ns	ns	ns	ns	ns	ns	ns	1.23222	1.18041	ns	ns	ns	ns	ns	ns
AT1G24735		ns	ns	ns	ns	ns	ns	ns	ns	ns	ns	ns	ns	ns	ns	ns	1.69966	2.3646	ns	ns	ns	ns	ns	ns	ns	ns	ns	ns	ns
AT1G24807		ns	ns	ns	ns	ns	ns	ns	ns	ns	ns	ns	ns	ns	1.41	ns	ns	ns	ns	ns	ns	ns	ns	1.25069	ns	1.37861	2.5418	1.41	1.33
AT1G24822		ns	ns	ns	ns	ns	ns	ns	ns	ns	ns	ns	ns	ns	ns	ns	ns	ns	ns	ns	ns	ns	ns	ns	ns	1.19141	ns	ns	ns
AT1G24909		ns	ns	ns	ns	ns	1.03	ns	ns	ns	ns	ns	ns	ns	1.41	ns	ns	ns	ns	ns	ns	ns	ns	2.00345	ns	1.37861	2.5418	1.67	1.52
AT1G24996		ns	ns	ns	ns	ns	ns	ns	ns	ns	ns	ns	ns	ns	ns	ns	ns	ns	ns	ns	-1.03186	ns	ns	ns	ns	1.19141	ns	ns	ns
AT1G25083		ns	ns	ns	ns	ns	ns	ns	ns	ns	ns	ns	ns	ns	1.41	ns	ns	ns	ns	ns	ns	ns	ns	1.36882	ns	1.37861	2.5418	1.47	1.35
AT1G25097		ns	ns	ns	ns	ns	ns	ns	ns	ns	ns	ns	ns	ns	ns	ns	ns	ns	ns	ns	ns	ns	ns	ns	ns	1.19141	ns	ns	ns
AT1G25155		ns	ns	ns	ns	ns	ns	ns	ns	ns	ns	ns	ns	ns	1.41	ns	ns	ns	ns	ns	ns	ns	ns	1.81922	ns	1.37861	2.5418	ns	ns
AT1G25220	ASB1	ns	ns	ns	ns	ns	ns	ns	ns	ns	1.47807	1.37215	ns	ns	1.41	ns	ns	1.13992	ns	1.73543	1.11705	2.01674	1.34336	1.06834	ns	1.37861	2.5418	ns	ns
AT1G25230		ns	ns	ns	ns	ns	ns	ns	ns	ns	ns	-1.19235	ns	ns	ns	ns	ns	ns	ns	ns	-1.63083	-1.28211	ns	ns	-1.88316	1.04529	ns	ns	1.81
AT1G25275		ns	ns	ns	ns	ns	ns	ns	ns	ns	ns	ns	ns	ns	ns	ns	ns	ns	ns	ns	ns	ns	ns	ns	ns	1.33814	2.16088	ns	1.71
AT1G25320		ns	ns	ns	ns	ns	ns	ns	ns	ns	ns	ns	ns	ns	ns	ns	ns	ns	ns	ns	ns	ns	ns	ns	ns	1.01072	ns	ns	ns
AT1G25370		ns	ns	ns	ns	ns	ns	ns	ns	ns	ns	1.36667	ns	ns	ns	ns	ns	ns	ns	1.47596	ns	ns	1.08952	ns	ns	ns	ns	ns	ns
AT1G25400		ns	ns	ns	ns	1.19	ns	ns	ns	ns	ns	1.77053	ns	ns	1.78	ns	1.40128	1.57429	2.08686	2.98684	1.65105	2.1486	1.98381	2.06035	1.05833	1.39873	2.34983	1.1	ns
AT1G25422		ns	ns	ns	ns	ns	ns	ns	ns	ns	3.03414	ns	ns	ns	ns	1.46451	2.50773	3.16011	1.52072	5.73671	4.17113	5.88728	5.74076	ns	ns	ns	ns	ns	ns
AT1G25425	CLE43	ns	ns	ns	ns	ns	ns	ns	ns	ns	ns	ns	ns	ns	ns	ns	1.4904	ns	ns	ns	ns	ns	ns	ns	ns	ns	ns	ns	ns
AT1G25440	COL16	ns	ns	ns	ns	ns	ns	ns	ns	ns	ns	ns	ns	ns	ns	ns	ns	ns	-1.06034	-1.76516	ns	ns	ns	ns	ns	ns	ns	ns	ns
AT1G25450	KCS5	ns	ns	ns	ns	ns	ns	ns	ns	ns	ns	ns	-2.20952	ns	ns	ns	ns	1.09764	1.07328	ns	ns	ns	ns	ns	ns	1.10104	ns	ns	1.02
AT1G25500		ns	ns	ns	ns	ns	ns	ns	ns	ns	1.54847	1.12355	ns	ns	1.05	1.91035	2.11914	2.70771	1.39935	1.14719	1.31651	1.90638	1.59311	ns	1.14422	1.09153	3.21446	1.08	ns
AT1G25510		ns	ns	ns	ns	ns	ns	ns	ns	ns	ns	ns	-1.48725	ns	ns	1.88214	3.51453	3.21277	3.03403	ns	ns	ns	ns	ns	ns	ns	ns	ns	ns
AT1G25520		ns	ns	ns	ns	ns	ns	ns	ns	ns	ns	ns	ns	ns	ns	ns	ns	-1.08807	ns	ns	ns	ns	ns	ns	ns	ns	ns	ns	ns
AT1G25530		ns	ns	ns	ns	ns	ns	ns	ns	ns	ns	ns	-1.08953	ns	ns	ns	ns	ns	ns	ns	ns	ns	ns	ns	ns	ns	ns	-1.72	ns
AT1G25550	HHO3	ns	ns	ns	ns	ns	ns	ns	ns	ns	ns	ns	ns	ns	ns	ns	ns	ns	ns	ns	ns	ns	ns	1.01406	ns	ns	ns	ns	ns
AT1G25560	TEM1	ns	ns	ns	ns	ns	ns	ns	ns	ns	ns	1.45307	ns	ns	ns	ns	ns	ns	ns	ns	ns	1.22913	ns	ns	ns	ns	ns	ns	ns
AT1G26100	CYB561D	ns	ns	ns	ns	ns	ns	ns	ns	ns	ns	ns	ns	ns	ns	ns	1.14728	ns	ns	ns	ns	ns	ns	ns	ns	ns	ns	ns	ns
AT1G26140		ns	ns	1.49	ns	ns	1.66	ns	ns	ns	ns	ns	ns	ns	ns	ns	ns	ns	ns	ns	ns	ns	ns	ns	ns	ns	ns	ns	ns
AT1G26150	PERK10	ns	ns	ns	ns	ns	ns	ns	ns	ns	ns	ns	ns	ns	ns	ns	ns	ns	ns	ns	ns	ns	ns	ns	ns	-1.24382	ns	ns	ns
AT1G26200		ns	ns	ns	ns	ns	ns	ns	ns	ns	ns	ns	ns	ns	ns	ns	ns	ns	-1.25201	ns	ns	ns	ns	ns	ns	ns	ns	ns	ns
AT1G26208		ns	ns	ns	ns	ns	ns	ns	ns	ns	ns	-1.36713	-2.12529	ns	ns	2.14808	ns	ns	ns	ns	ns	ns	ns	ns	ns	ns	ns	ns	ns
AT1G26210	ATSOFL1	ns	ns	ns	ns	ns	ns	ns	ns	ns	ns	ns	ns	ns	ns	ns	1.1544	ns	ns	ns	ns	ns	ns	ns	ns	ns	-2.03746	ns	ns
AT1G26220		ns	ns	ns	ns	ns	ns	ns	ns	ns	ns	ns	ns	-1.67563	ns	ns	ns	ns	ns	ns	ns	ns	ns	ns	ns	-1.20705	-1.84062	ns	ns
AT1G26250		ns	ns	ns	ns	ns	-2.4	ns	ns	ns	ns	5.71383	4.34959	ns	ns	ns	ns	ns	2.81869	ns	ns	ns	6.86911	ns	ns	ns	ns	ns	ns
AT1G26380	FOX1	ns	ns	ns	ns	1.53	1.39	ns	ns	1.3	ns	ns	ns	ns	1.12	-1.69148	ns	ns	-1.96624	1.90771	ns	ns	ns	3.88089	ns	ns	3.41551	1.46	ns
AT1G26390	FOX2	ns	ns	1.62	ns	ns	1.29	ns	ns	1.72	ns	ns	2.31307	3.32545	ns	ns	ns	ns	ns	ns	ns	ns	3.07353	3.55734	ns	ns	ns	ns	ns
AT1G26400	FOX3	ns	ns	ns	ns	ns	ns	ns	ns	ns	ns	ns	ns	ns	ns	ns	ns	ns	ns	ns	ns	ns	ns	3.52593	ns	ns	ns	ns	ns
AT1G26410	FOX4	ns	ns	2.07	ns	ns	2.11	ns	ns	2.07	ns	ns	ns	ns	ns	ns	ns	ns	-3.48602	ns	ns	ns	ns	ns	ns	ns	1.93037	ns	ns
AT1G26420	FOX5	ns	ns	ns	ns	ns	ns	ns	ns	ns	1.24801	ns	ns	ns	ns	ns	ns	ns	-3.01778	1.15529	ns	ns	1.38911	1.67671	ns	ns	3.38429	ns	ns
AT1G26450		ns	ns	ns	ns	ns	ns	ns	ns	ns	ns	ns	ns	ns	ns	ns	2.95372	2.32955	ns	ns	ns	ns	1.1243	ns	ns	ns	ns	ns	ns
AT1G26560	BGLU40	ns	ns	ns	ns	ns	ns	ns	ns	ns	ns	ns	ns	ns	ns	1.02594	ns	ns	ns	ns	ns	ns	ns	ns	ns	-1.14466	ns	-1.21	ns
AT1G26570	UGD1	ns	ns	ns	ns	ns	ns	ns	ns	ns	ns	ns	-1.13633	ns	ns	ns	ns	ns	ns	ns	ns	ns	ns	ns	ns	ns	ns	ns	ns
AT1G26665		ns	ns	ns	ns	ns	ns	ns	ns	ns	ns	ns	ns	ns	ns	ns	ns	ns	ns	ns	ns	ns	ns	ns	1.0221	1.26314	ns	ns	1.29
AT1G26730	PHO1-H7	ns	ns	ns	ns	ns	ns	ns	ns	ns	1.01304	1.5931	ns	ns	ns	2.15812	1.89858	1.4405	1.77452	1.54467	ns	ns	ns	ns	ns	ns	1.89825	1.4	ns
AT1G26761		ns	ns	ns	ns	-1.23	ns	ns	ns	ns	ns	ns	ns	ns	ns	ns	ns	ns	ns	ns	ns	ns	ns	ns	ns	ns	ns	ns	-1.04
AT1G26770	ATEXPA10	ns	ns	ns	ns	ns	ns	ns	ns	ns	ns	ns	-1.7516	ns	2.16	3.17385	5.36125	5.13939	5.13689	ns	ns	ns	ns	ns	ns	ns	ns	ns	ns
AT1G26790		ns	ns	ns	ns	ns	ns	ns	ns	ns	ns	ns	ns	ns	ns	ns	ns	ns	ns	ns	ns	ns	ns	ns	ns	ns	-2.30766	ns	ns
AT1G26800		ns	ns	ns	ns	ns	ns	ns	ns	ns	ns	ns	ns	ns	ns	ns	-1.42485	-1.36875	-1.69686	-2.04946	ns	ns	ns	ns	ns	ns	ns	ns	ns
AT1G26820	RNS3	ns	ns	ns	ns	-1.42	ns	1.1	ns	ns	ns	ns	ns	ns	ns	1.11209	1.38998	1.83009	2.03292	ns	ns	ns	ns	ns	ns	ns	ns	ns	1.59
AT1G26930		ns	ns	ns	ns	ns	ns	ns	ns	ns	ns	1.14954	ns	ns	ns	ns	ns	ns	ns	ns	ns	ns	ns	ns	ns	ns	2.33539	ns	ns
AT1G26945	PRE6	ns	ns	ns	ns	ns	ns	ns	ns	ns	ns	ns	ns	ns	ns	ns	1.74078	ns	ns	-1.39838	-1.81303	ns	ns	ns	ns	ns	ns	-1.87	ns
AT1G26960	ATHB-23	ns	ns	ns	ns	ns	ns	ns	ns	ns	ns	ns	ns	ns	ns	ns	ns	ns	ns	ns	ns	ns	ns	ns	1.22215	ns	ns	ns	ns
AT1G27020		1.01	ns	ns	1.26	ns	ns	1.15	ns	ns	ns	ns	1.9262	ns	ns	-1.35428	ns	-2.58645	-2.44886	ns	ns	ns	ns	1.32415	ns	ns	ns	ns	2.69
AT1G27030		ns	ns	ns	ns	ns	ns	ns	ns	ns	ns	ns	ns	ns	ns	ns	1.59205	ns	ns	ns	ns	ns	ns	-1.10419	-1.08409	ns	ns	ns	ns
AT1G27045		ns	ns	ns	ns	ns	ns	ns	ns	ns	ns	ns	ns	ns	ns	ns	ns	ns	ns	ns	-1.42543	ns	-1.35603	ns	ns	ns	ns	ns	ns
AT1G27050	ATHB54	ns	ns	ns	ns	ns	-1.27	ns	ns	ns	ns	ns	ns	ns	ns	ns	ns	ns	ns	ns	ns	ns	ns	ns	ns	ns	ns	ns	ns
AT1G27100		ns	ns	ns	ns	ns	ns	ns	ns	ns	ns	ns	ns	ns	ns	ns	ns	1.12254	1.55131	1.1427	ns	ns	ns	ns	ns	ns	ns	ns	ns
AT1G27120	GALT4	ns	ns	ns	ns	ns	ns	ns	ns	ns	ns	-1.25635	-1.36133	ns	ns	ns	ns	ns	ns	ns	ns	ns	ns	ns	ns	-1.67763	-2.77719	-1.31	-2.02
AT1G27130	GSTU13	ns	ns	ns	ns	ns	ns	ns	ns	ns	ns	1.07286	ns	ns	ns	ns	ns	ns	ns	1.32977	ns	ns	ns	ns	1.02286	ns	1.66297	1.09	ns
AT1G27140	GSTU14	ns	ns	ns	ns	ns	ns	ns	ns	ns	ns	ns	ns	ns	ns	ns	ns	ns	ns	ns	ns	ns	ns	ns	ns	ns	ns	1.12	ns
AT1G27200		ns	ns	ns	ns	ns	ns	ns	ns	ns	ns	ns	ns	ns	ns	ns	ns	1.29614	1.50655	1.32403	ns	ns	ns	ns	ns	ns	ns	ns	ns
AT1G27210	TOR1L4	ns	ns	ns	ns	ns	ns	ns	ns	ns	ns	ns	ns	ns	ns	ns	1.04498	ns	ns	-1.02224	-1.00237	ns	ns	ns	ns	ns	ns	ns	ns
AT1G27300		ns	ns	ns	ns	ns	ns	ns	ns	ns	ns	ns	ns	ns	ns	ns	ns	ns	ns	ns	ns	ns	ns	ns	ns	ns	ns	ns	1.08
AT1G27330		ns	ns	ns	ns	ns	ns	ns	ns	ns	ns	ns	ns	ns	ns	ns	ns	ns	ns	ns	ns	1.06863	ns	1.58086	ns	ns	ns	ns	ns
AT1G27360	SPL11	ns	ns	ns	ns	ns	ns	ns	ns	ns	ns	ns	ns	ns	ns	ns	ns	ns	ns	ns	ns	ns	ns	ns	1.37886	-1.51047	ns	ns	ns
AT1G27420		ns	ns	ns	ns	ns	ns	ns	ns	ns	ns	ns	ns	ns	ns	ns	ns	ns	ns	-1.05544	ns	ns	ns	ns	ns	ns	ns	ns	ns
AT1G27460	NPGR1	ns	ns	ns	ns	ns	ns	ns	ns	ns	ns	ns	ns	ns	ns	ns	ns	ns	ns	ns	ns	ns	ns	ns	-1.10719	ns	ns	1.17	1.64
AT1G27480	LCAT1	ns	ns	ns	ns	ns	ns	ns	ns	ns	ns	ns	ns	-2.09999	ns	ns	ns	ns	ns	ns	ns	ns	ns	ns	ns	-1.00533	-1.90402	ns	ns
AT1G27630	CYCT1-3	ns	ns	ns	ns	ns	ns	ns	ns	ns	ns	ns	ns	ns	ns	ns	ns	ns	ns	ns	ns	ns	ns	ns	ns	1.08561	ns	ns	ns
AT1G27670		ns	ns	ns	ns	ns	-1.11	ns	ns	ns	ns	ns	ns	ns	ns	ns	ns	ns	ns	ns	ns	ns	ns	ns	ns	ns	ns	ns	ns
AT1G27730	ZAT10	ns	1.55	1.12	ns	ns	1.54	ns	ns	ns	1.60242	1.9468	ns	ns	3.08	ns	3.23491	3.61944	3.53022	4.90686	3.95995	4.54736	3.63736	3.75975	1.42215	1.47353	4.561	ns	-1.01
AT1G27770	ACA1	ns	ns	ns	ns	ns	ns	ns	ns	ns	ns	ns	ns	ns	ns	ns	ns	ns	1.33434	2.76395	ns	1.01578	ns	1.01123	1.01562	ns	ns	ns	ns
AT1G27820	CAF1-3	ns	2.18	1.39	ns	ns	2.01	ns	1.17	ns	ns	ns	ns	ns	ns	ns	ns	ns	ns	ns	ns	ns	ns	ns	ns	ns	ns	ns	ns
AT1G27890	CAF1-4	ns	2.28	1.45	ns	ns	2.15	ns	1.14	ns	ns	ns	ns	ns	ns	ns	ns	ns	ns	ns	ns	ns	ns	1.42653	ns	ns	ns	ns	ns
AT1G27910	PUB45	ns	ns	ns	ns	ns	ns	ns	ns	ns	ns	ns	ns	ns	ns	ns	ns	ns	ns	1.49773	ns	ns	ns	ns	ns	ns	ns	ns	ns
AT1G27930		ns	ns	ns	ns	ns	ns	ns	ns	ns	ns	ns	ns	ns	ns	ns	ns	ns	ns	ns	ns	ns	ns	ns	ns	ns	1.8892	ns	ns
AT1G27940	ABCB13	ns	ns	ns	ns	ns	ns	ns	ns	ns	ns	ns	-1.541	ns	ns	ns	1.46627	1.12577	1.86127	ns	ns	ns	ns	ns	ns	ns	ns	ns	ns
AT1G27950	LTPG1	ns	ns	ns	ns	ns	ns	ns	ns	ns	ns	-1.11719	-1.29044	ns	ns	ns	ns	ns	ns	ns	ns	ns	ns	ns	ns	ns	ns	ns	ns
AT1G27970	NTF2B	ns	ns	ns	ns	ns	ns	ns	ns	ns	ns	ns	ns	ns	1.89	ns	ns	ns	ns	ns	ns	ns	ns	ns	ns	ns	ns	ns	ns
AT1G27980	DPL1	ns	ns	ns	ns	ns	ns	ns	ns	ns	ns	1.11573	ns	ns	1.15	ns	ns	ns	ns	ns	ns	ns	ns	1.05916	ns	ns	ns	ns	ns
AT1G28010	ABCB14	-1.22	ns	ns	-1.29	ns	ns	-1.1	ns	ns	ns	ns	ns	ns	ns	ns	1.45655	1.25135	1.4732	1.8948	1.31006	ns	ns	ns	ns	ns	1.57307	ns	ns
AT1G28040	ATL20	ns	ns	ns	ns	ns	ns	ns	ns	ns	ns	ns	ns	ns	ns	ns	2.22822	ns	ns	ns	ns	ns	ns	ns	ns	ns	ns	ns	ns
AT1G28050	COL15	ns	ns	ns	ns	ns	ns	ns	ns	ns	ns	ns	ns	ns	ns	1.12462	1.2502	1.29836	ns	1.49353	1.22379	1.47307	1.67559	ns	ns	1.78472	2.40962	ns	3.07
AT1G28100		ns	ns	ns	ns	ns	ns	ns	ns	ns	ns	ns	ns	ns	ns	ns	1.19026	ns	ns	ns	ns	ns	ns	ns	ns	ns	ns	ns	ns
AT1G28130	GH3.17	ns	ns	ns	ns	ns	ns	ns	ns	ns	-1.11315	ns	ns	ns	ns	ns	ns	ns	ns	ns	ns	ns	ns	ns	ns	ns	ns	ns	-1.01
AT1G28190		ns	ns	ns	ns	ns	ns	ns	ns	ns	1.07023	1.39719	ns	1.36714	1.82	ns	ns	ns	ns	ns	ns	1.57427	1.68506	1.56961	ns	1.05647	3.34005	ns	ns
AT1G28230	PUP1	ns	ns	ns	ns	ns	ns	ns	ns	ns	ns	ns	ns	ns	ns	ns	ns	ns	ns	ns	ns	1.52047	1.43796	ns	ns	ns	1.88311	ns	ns
AT1G28290	AGP31	ns	ns	ns	ns	-1.08	ns	ns	ns	ns	ns	ns	-1.84469	ns	ns	ns	ns	ns	ns	ns	ns	ns	ns	ns	-1.36374	ns	ns	ns	ns
AT1G28305		ns	ns	ns	ns	ns	ns	ns	ns	ns	ns	ns	ns	ns	ns	ns	ns	ns	ns	ns	ns	ns	ns	ns	ns	ns	ns	ns	-1.03
AT1G28320	DEG15	ns	ns	ns	ns	ns	ns	ns	ns	ns	ns	ns	ns	ns	ns	ns	ns	ns	ns	ns	ns	ns	ns	ns	ns	ns	ns	ns	1.04
AT1G28330	DRM1	ns	ns	ns	ns	ns	-1.58	ns	ns	-1.04	ns	ns	ns	ns	ns	1.19603	ns	ns	ns	ns	-1.5285	ns	ns	ns	ns	2.29795	ns	ns	4.35
AT1G28335	LCR31	ns	ns	ns	ns	ns	ns	ns	ns	-1.98	ns	ns	ns	ns	ns	ns	ns	ns	ns	ns	ns	ns	ns	ns	ns	ns	ns	ns	ns
AT1G28370	ERF11	ns	1.59	ns	ns	ns	1.28	ns	ns	ns	3.72179	3.76837	ns	ns	2.38	ns	3.72521	4.45065	3.72574	6.59176	5.04031	5.65403	5.27031	2.94587	1.10792	1.45146	4.35503	ns	ns
AT1G28380	NSL1	ns	ns	ns	ns	ns	ns	ns	ns	ns	ns	ns	ns	ns	ns	ns	ns	ns	ns	2.31197	ns	1.03899	ns	ns	ns	ns	ns	ns	ns
AT1G28390		ns	ns	ns	ns	ns	ns	ns	ns	ns	ns	ns	ns	ns	1.15	ns	1.34806	1.36789	2.2685	ns	ns	ns	ns	ns	ns	ns	ns	ns	ns
AT1G28400		ns	ns	ns	ns	ns	ns	ns	ns	ns	ns	ns	ns	ns	2.01	ns	ns	ns	2.26899	ns	ns	ns	1.03977	ns	ns	ns	ns	ns	ns
AT1G28440	HSL1	ns	ns	ns	ns	ns	ns	ns	ns	ns	ns	ns	ns	ns	ns	ns	ns	ns	ns	ns	ns	ns	ns	ns	ns	ns	-1.5211	ns	ns
AT1G28480	GRXC9	ns	1.52	1.41	-1.21	ns	1.69	ns	1.2	2.05	3.95453	3.26269	ns	ns	2.81	2.0954	2.46426	3.67754	2.66251	5.3668	4.50939	5.31239	5.60576	2.3744	1.96188	2.09296	4.50752	ns	ns
AT1G28550	RABA1I	ns	ns	ns	ns	ns	ns	ns	ns	ns	ns	ns	ns	ns	ns	ns	ns	ns	ns	ns	ns	ns	ns	ns	ns	ns	ns	1.1	ns
AT1G28560	SRD2	ns	ns	ns	ns	ns	ns	ns	ns	ns	ns	ns	ns	ns	ns	ns	ns	ns	ns	ns	ns	ns	ns	ns	ns	-1.6646	-1.80109	ns	ns
AT1G28570		ns	ns	ns	ns	ns	ns	ns	ns	ns	ns	ns	ns	ns	1.1	ns	ns	ns	ns	ns	ns	ns	ns	ns	ns	ns	ns	1.02	ns
AT1G28580		ns	ns	ns	ns	ns	ns	ns	ns	ns	ns	ns	ns	ns	1.12	ns	ns	ns	ns	ns	ns	ns	ns	ns	1.01007	ns	ns	ns	ns
AT1G28590		ns	ns	ns	ns	ns	ns	ns	ns	ns	ns	ns	ns	ns	ns	ns	2.75802	2.573	ns	ns	ns	ns	ns	ns	ns	ns	ns	1.43	ns
AT1G28600		ns	ns	ns	ns	ns	ns	ns	ns	ns	ns	ns	ns	ns	ns	ns	1.28233	1.32953	1.71102	1.14005	1.06602	1.2797	ns	ns	ns	ns	ns	1.02	ns
AT1G28610		ns	ns	ns	ns	ns	1.38	ns	ns	1.12	ns	ns	ns	ns	ns	ns	ns	1.01943	ns	ns	ns	1.07981	ns	ns	ns	ns	ns	ns	ns
AT1G28660		ns	ns	ns	ns	ns	ns	ns	ns	ns	ns	-1.07634	ns	ns	ns	ns	-1.77526	-1.41674	-1.07074	ns	ns	ns	-1.36984	ns	ns	ns	-2.84449	ns	ns
AT1G28670	ARAB-1	ns	ns	ns	ns	ns	ns	ns	ns	ns	ns	ns	ns	ns	ns	ns	ns	ns	ns	-1.17827	ns	ns	ns	ns	ns	ns	-2.84449	ns	ns
AT1G28765		ns	ns	ns	ns	ns	ns	ns	ns	ns	ns	ns	ns	ns	ns	ns	ns	ns	ns	ns	ns	ns	-1.09562	ns	ns	ns	ns	ns	ns
AT1G29050	TBL38	ns	ns	ns	ns	ns	ns	ns	ns	ns	ns	ns	ns	ns	ns	ns	ns	ns	-1.07675	ns	ns	ns	ns	ns	ns	ns	ns	1.1	ns
AT1G29090		ns	ns	ns	ns	ns	ns	ns	ns	ns	ns	ns	ns	ns	ns	ns	ns	ns	2.97133	ns	ns	ns	ns	ns	ns	ns	ns	ns	1.31
AT1G29160	DOF1.5	ns	ns	ns	ns	ns	ns	ns	ns	ns	ns	ns	ns	ns	ns	ns	ns	ns	2.36456	ns	ns	ns	ns	ns	ns	ns	ns	1.83	2.48
AT1G29170	SCAR3	ns	ns	ns	ns	ns	ns	ns	ns	ns	ns	ns	ns	ns	ns	ns	ns	ns	ns	ns	ns	ns	ns	ns	ns	ns	ns	ns	-1.15
AT1G29200	OFUT8	ns	ns	ns	ns	ns	ns	ns	ns	ns	ns	ns	ns	ns	ns	ns	2.27791	ns	ns	ns	ns	ns	ns	ns	ns	ns	ns	ns	ns
AT1G29230	CIPK18	ns	ns	ns	ns	ns	ns	ns	ns	ns	ns	ns	ns	ns	ns	ns	ns	1.31251	2.35371	ns	ns	ns	ns	ns	ns	ns	ns	ns	ns
AT1G29240		ns	ns	ns	ns	ns	ns	ns	ns	ns	ns	ns	ns	ns	ns	ns	ns	ns	-1.21232	ns	ns	ns	ns	ns	ns	ns	ns	-1.02	ns
AT1G29280	WRKY65	ns	ns	ns	ns	ns	ns	ns	ns	ns	ns	ns	1.54972	ns	ns	ns	-1.57289	-1.40304	-1.50302	ns	ns	ns	ns	ns	ns	ns	ns	ns	1.27
AT1G29290	CEP14	ns	1.17	ns	ns	ns	ns	ns	ns	ns	1.66312	2.08726	ns	ns	ns	1.81573	2.95106	2.96895	3.12001	3.58687	1.67401	2.76457	3.42122	1.43113	ns	ns	ns	ns	ns
AT1G29300	UNE1	ns	ns	ns	ns	ns	ns	ns	ns	ns	ns	ns	ns	ns	ns	ns	ns	ns	1.49392	ns	ns	ns	ns	ns	ns	ns	ns	ns	ns
AT1G29330	ERD2A	ns	ns	ns	ns	ns	ns	ns	ns	ns	1.66881	1.16131	ns	ns	1.19	1.73756	1.71211	2.56963	1.43737	1.88767	2.11904	ns	1.95992	1.02744	1.42698	1.39628	3.0101	1.4	ns
AT1G29340	PUB17	ns	ns	ns	ns	ns	ns	ns	ns	ns	ns	ns	ns	ns	ns	ns	ns	ns	ns	1.25595	ns	ns	ns	ns	ns	ns	ns	ns	ns
AT1G29380		ns	ns	ns	ns	ns	ns	ns	ns	ns	ns	ns	-1.09683	ns	ns	ns	ns	ns	1.58151	ns	ns	ns	ns	ns	ns	ns	ns	-1.18	ns
AT1G29390	COR413IM2	ns	ns	ns	ns	ns	ns	ns	ns	ns	ns	ns	ns	ns	ns	ns	ns	ns	ns	ns	ns	ns	ns	ns	-1.18456	ns	ns	ns	ns
AT1G29395	COR413IM1	ns	ns	ns	ns	ns	ns	ns	ns	ns	ns	-1.3461	ns	ns	ns	ns	ns	ns	ns	ns	ns	ns	ns	ns	-2.44383	ns	1.92027	ns	ns
AT1G29420		ns	-1.02	-1.02	ns	ns	ns	ns	-1.68	ns	ns	ns	ns	ns	ns	ns	ns	ns	ns	-1.34923	-1.27574	ns	ns	ns	ns	ns	ns	ns	ns
AT1G29430	SAUR62	ns	ns	ns	ns	-1.23	ns	ns	-1.45	ns	-1.12077	-1.12005	ns	ns	ns	ns	ns	-2.23555	-1.49087	ns	ns	ns	ns	ns	-2.36928	ns	-3.93441	-1.36	ns
AT1G29440	SAUR63	ns	ns	ns	ns	-1.13	ns	ns	-1.21	ns	ns	-1.17558	-1.82091	ns	ns	ns	ns	ns	-1.26449	-1.0005	ns	ns	-1.10386	ns	-2.69777	ns	-2.91339	-1.38	ns
AT1G29450	SAUR64	ns	ns	ns	ns	ns	ns	ns	ns	ns	ns	-1.36843	-1.94672	ns	ns	ns	ns	-2.30799	-1.51821	-1.21928	ns	ns	ns	ns	ns	ns	ns	-1.58	ns
AT1G29460		ns	ns	ns	ns	ns	ns	ns	-1.1	ns	ns	-1.14649	-1.03953	ns	ns	ns	ns	ns	-1.57171	-1.76046	-1.00743	-1.07912	ns	ns	-2.53258	ns	-1.79807	-1.77	ns
AT1G29465		ns	ns	ns	ns	ns	ns	ns	ns	ns	ns	ns	ns	ns	ns	ns	ns	ns	ns	ns	ns	-1.00536	-1.03193	ns	ns	ns	ns	ns	ns
AT1G29490	SAUR68	ns	ns	ns	ns	ns	-1.66	ns	ns	-1.59	ns	ns	ns	ns	ns	ns	ns	ns	ns	ns	ns	ns	ns	ns	ns	ns	ns	ns	ns
AT1G29500	SAUR66	ns	ns	ns	ns	ns	ns	ns	ns	ns	ns	-2.23419	-3.26479	-1.35631	ns	ns	ns	-1.93291	-1.39882	-1.13251	ns	-1.11156	-1.23313	ns	-2.28754	ns	-2.16543	-1.83	ns
AT1G29510	SAUR67	ns	ns	ns	ns	ns	ns	ns	ns	ns	-1.14089	-2.34236	-3.38746	ns	ns	ns	ns	ns	-2.32877	-1.2022	ns	ns	-1.00539	ns	-1.77424	ns	-2.8163	-1.38	ns
AT1G29520		ns	ns	ns	ns	ns	ns	ns	ns	ns	ns	ns	-1.37286	ns	ns	ns	2.13056	1.72194	1.66342	ns	ns	ns	ns	ns	ns	ns	ns	ns	ns
AT1G29530		ns	ns	ns	ns	ns	ns	ns	ns	ns	ns	ns	ns	ns	ns	ns	ns	ns	ns	ns	ns	ns	ns	ns	ns	ns	-1.74749	ns	ns
AT1G29540		ns	ns	ns	ns	ns	ns	ns	ns	ns	3.79008	ns	ns	ns	ns	ns	2.8841	2.40683	1.85117	ns	4.7492	6.56758	5.16125	ns	ns	ns	ns	ns	ns
AT1G29600		ns	ns	ns	ns	ns	ns	ns	ns	ns	ns	ns	-1.00793	ns	ns	ns	-1.79115	-1.13048	-1.21782	ns	ns	ns	-1.82798	ns	ns	ns	ns	ns	ns
AT1G29630	EXO1	ns	ns	ns	ns	ns	ns	-1.2	ns	ns	ns	ns	ns	ns	ns	ns	ns	ns	ns	ns	ns	ns	ns	ns	ns	ns	ns	ns	ns
AT1G29640		ns	ns	ns	ns	ns	ns	ns	1.64	ns	ns	ns	ns	ns	ns	2.03743	1.04666	2.56286	1.12141	4.68962	3.95053	3.58756	2.05566	ns	ns	ns	ns	ns	-1.17
AT1G29660		ns	ns	ns	ns	ns	ns	ns	ns	ns	ns	ns	ns	ns	ns	ns	ns	ns	ns	ns	ns	ns	ns	ns	ns	ns	-3.00595	ns	ns
AT1G29670		ns	ns	ns	ns	ns	ns	ns	ns	ns	ns	-2.12619	-1.8164	ns	ns	ns	ns	ns	ns	1.21205	1.16177	ns	ns	ns	-1.42699	ns	ns	ns	ns
AT1G29680	OBAP2C	ns	ns	ns	ns	ns	ns	ns	ns	ns	ns	ns	ns	ns	-1.05	ns	ns	ns	ns	ns	ns	ns	ns	ns	ns	ns	ns	ns	ns
AT1G29690	CAD1	ns	ns	ns	ns	ns	ns	ns	ns	ns	ns	ns	ns	ns	ns	ns	ns	ns	1.87629	2.08218	ns	ns	ns	ns	ns	ns	2.08377	ns	-1.11
AT1G29720	RFK1	ns	ns	ns	ns	ns	ns	ns	ns	ns	ns	ns	ns	ns	ns	ns	ns	ns	ns	ns	ns	ns	ns	ns	ns	-1.05176	ns	ns	ns
AT1G29860	WRKY71	ns	ns	ns	ns	ns	ns	ns	ns	ns	ns	ns	1.80752	ns	ns	ns	ns	ns	ns	ns	ns	ns	ns	ns	ns	ns	ns	ns	ns
AT1G29890		ns	ns	ns	ns	ns	ns	ns	ns	ns	ns	ns	ns	ns	ns	ns	ns	ns	ns	ns	ns	ns	ns	-1.13759	ns	ns	ns	ns	ns
AT1G29910	LHCB1.1	ns	ns	ns	ns	ns	ns	ns	ns	ns	ns	ns	-1.68995	ns	ns	ns	ns	ns	ns	ns	ns	ns	ns	ns	ns	ns	ns	ns	ns
AT1G29920	LHCB1.1	ns	ns	ns	ns	ns	ns	ns	ns	ns	ns	-1.0497	-2.76775	ns	ns	ns	1.71793	ns	ns	ns	ns	ns	ns	ns	ns	ns	ns	ns	ns
AT1G29930	LHCB1.3	ns	ns	ns	ns	ns	ns	ns	ns	ns	ns	-1.08462	-1.69945	ns	ns	ns	ns	ns	ns	ns	ns	ns	ns	ns	ns	ns	ns	ns	ns
AT1G29980		ns	ns	ns	ns	ns	ns	ns	ns	ns	ns	ns	ns	ns	ns	1.20671	2.49047	1.84768	2.0282	ns	ns	1.13775	ns	ns	ns	ns	ns	ns	ns
AT1G30040	GA2OX2	ns	1.41	ns	ns	ns	ns	ns	ns	ns	ns	1.6213	ns	ns	ns	1.16928	2.34284	1.82341	1.95642	3.97523	2.02258	2.17152	1.01321	ns	ns	ns	ns	ns	ns
AT1G30070		ns	ns	ns	ns	ns	ns	ns	ns	ns	ns	ns	ns	ns	ns	ns	ns	ns	ns	ns	ns	ns	ns	ns	ns	-1.11012	ns	ns	ns
AT1G30100	NCED5	ns	ns	ns	ns	-1.35	-1.22	ns	ns	ns	ns	ns	ns	ns	ns	ns	ns	ns	ns	1.45543	ns	ns	-2.02729	ns	ns	ns	ns	ns	ns
AT1G30120	PDH-E1 BETA	ns	ns	ns	ns	ns	ns	ns	ns	ns	ns	ns	ns	ns	ns	ns	ns	1.00854	ns	ns	ns	ns	ns	ns	ns	ns	ns	ns	ns
AT1G30135	TIFY5A	ns	1.17	ns	ns	ns	1.03	ns	1.14	1.14	2.75312	2.31871	ns	ns	1.08	3.55383	3.05184	4.9911	2.69003	4.32728	3.51238	4.0543	4.03396	1.11477	1.80767	2.157	5.45756	1.92	ns
AT1G30190		ns	ns	ns	ns	ns	ns	ns	ns	ns	ns	ns	ns	ns	ns	ns	2.05709	2.3828	1.66512	ns	ns	ns	ns	ns	ns	ns	ns	ns	ns
AT1G30220	INT2	ns	ns	ns	ns	ns	ns	ns	ns	ns	ns	ns	ns	ns	ns	ns	ns	ns	ns	ns	ns	1.4444	2.43114	ns	ns	ns	ns	1.03	ns
AT1G30250		ns	ns	ns	ns	ns	-1.94	ns	ns	-1.79	ns	ns	ns	ns	-1.4	ns	-1.2812	ns	-1.25287	1.88861	ns	ns	ns	ns	1.11401	2.09047	2.85113	ns	1.5
AT1G30260		ns	ns	ns	ns	ns	ns	ns	ns	ns	ns	ns	ns	ns	ns	ns	ns	ns	ns	ns	ns	ns	ns	ns	1.20368	ns	1.94757	ns	ns
AT1G30280		ns	ns	ns	ns	ns	ns	ns	ns	ns	ns	ns	-2.09031	ns	ns	ns	1.77318	1.72999	ns	ns	ns	ns	ns	ns	ns	ns	ns	ns	1.53
AT1G30282		ns	ns	ns	ns	ns	ns	ns	ns	ns	ns	ns	ns	ns	ns	ns	ns	ns	ns	-1.18396	-1.1463	-2.09157	ns	ns	ns	ns	ns	ns	ns
AT1G30320		ns	ns	ns	ns	ns	ns	ns	ns	ns	ns	ns	ns	ns	1.61	2.15644	1.93248	2.13457	ns	ns	ns	1.50283	ns	ns	ns	ns	ns	ns	ns
AT1G30360	ERD4	ns	ns	ns	ns	ns	ns	ns	ns	ns	ns	ns	ns	ns	ns	ns	ns	ns	ns	ns	ns	ns	ns	ns	ns	1.09525	ns	ns	ns
AT1G30370		ns	ns	1.24	ns	ns	1.5	ns	ns	1.51	3.12255	ns	-1.98503	ns	ns	ns	ns	2.82265	3.32507	6.1828	4.72404	6.03395	4.04034	ns	ns	ns	ns	ns	ns
AT1G30380	PSAK	ns	ns	ns	ns	ns	ns	ns	ns	ns	ns	ns	-1.12084	ns	ns	ns	ns	ns	ns	ns	ns	ns	ns	ns	ns	ns	ns	ns	ns
AT1G30420	ABCC11	ns	ns	ns	ns	ns	ns	ns	ns	ns	ns	ns	ns	ns	ns	ns	ns	ns	ns	ns	ns	ns	ns	1.0086	ns	ns	ns	ns	ns
AT1G30440		ns	ns	ns	ns	ns	ns	ns	ns	ns	ns	ns	ns	ns	ns	ns	ns	ns	ns	ns	ns	ns	ns	ns	ns	ns	-1.60751	ns	ns
AT1G30500	NFYA7	ns	ns	ns	ns	ns	ns	ns	ns	ns	ns	ns	ns	ns	ns	ns	ns	ns	ns	ns	ns	ns	ns	ns	ns	-1.07758	ns	ns	-1.15
AT1G30515		ns	ns	ns	ns	ns	ns	ns	ns	ns	ns	ns	-3.98178	ns	ns	ns	2.34224	ns	ns	ns	ns	ns	ns	ns	ns	ns	ns	ns	ns
AT1G30520	AAE14	ns	ns	ns	ns	ns	ns	ns	ns	ns	ns	ns	ns	-1.47678	ns	ns	ns	ns	ns	ns	ns	ns	ns	ns	ns	-1.08676	-2.46228	ns	ns
AT1G30530	UGT78D1	ns	ns	ns	ns	ns	ns	ns	ns	ns	ns	ns	ns	ns	1.33	ns	1.95855	1.30643	1.1013	ns	ns	1.70235	1.19148	ns	ns	-1.14238	ns	ns	-1.53
AT1G30600	SBT2.1	ns	ns	ns	ns	ns	ns	ns	ns	ns	ns	ns	-1.53321	ns	ns	ns	ns	ns	ns	ns	ns	ns	ns	ns	ns	ns	ns	ns	ns
AT1G30620	MUR4	ns	ns	ns	ns	ns	ns	ns	ns	ns	ns	ns	ns	ns	ns	ns	1.08305	ns	ns	1.52413	ns	ns	ns	ns	ns	ns	2.24733	ns	ns
AT1G30640		ns	ns	ns	ns	ns	ns	ns	ns	ns	ns	ns	ns	ns	ns	ns	ns	ns	ns	1.65588	ns	ns	ns	ns	ns	ns	1.87406	ns	ns
AT1G30700		ns	ns	ns	ns	ns	ns	ns	ns	1.68	ns	ns	ns	ns	1.91	ns	ns	ns	2.12071	2.43379	ns	2.27678	2.38502	1.5569	ns	ns	3.63904	1.32	ns
AT1G30720		ns	ns	ns	ns	ns	ns	ns	ns	ns	ns	ns	ns	ns	1.28	ns	ns	ns	ns	2.99665	2.42794	1.05366	ns	ns	ns	ns	3.10665	ns	ns
AT1G30730		ns	ns	ns	ns	ns	-1.06	ns	ns	ns	ns	ns	-2.47746	ns	ns	ns	ns	2.06455	ns	5.13951	4.02699	2.56768	2.32257	ns	ns	ns	3.10665	ns	ns
AT1G30750		ns	ns	ns	ns	ns	-1.34	ns	ns	ns	ns	ns	ns	ns	ns	ns	ns	ns	ns	ns	ns	ns	ns	ns	ns	ns	ns	ns	ns
AT1G30755		ns	ns	ns	ns	ns	ns	ns	ns	ns	ns	ns	ns	ns	1.03	ns	ns	ns	ns	1.45404	ns	ns	ns	1.53572	ns	ns	ns	ns	ns
AT1G30757		ns	ns	ns	ns	ns	ns	ns	ns	ns	ns	ns	ns	ns	ns	ns	ns	ns	ns	1.73294	ns	ns	ns	1.4523	ns	ns	ns	ns	ns
AT1G30760		ns	ns	ns	ns	ns	ns	ns	ns	1.18	ns	ns	ns	ns	ns	ns	ns	ns	ns	ns	1.20719	1.54908	2.42573	ns	ns	ns	ns	ns	ns
AT1G30795		ns	3.5	3.78	ns	ns	ns	ns	ns	ns	ns	ns	ns	ns	ns	ns	ns	ns	ns	ns	ns	ns	ns	ns	ns	ns	ns	ns	ns
AT1G30820		ns	ns	ns	ns	ns	-1.18	ns	ns	ns	ns	ns	ns	ns	ns	ns	ns	ns	ns	ns	-1.0688	ns	ns	ns	-1.40695	ns	ns	ns	1.11
AT1G30850	RSH4	ns	ns	1.62	ns	ns	1.59	ns	ns	2.38	3.46098	2.86538	ns	ns	ns	ns	ns	ns	ns	ns	ns	ns	ns	ns	ns	ns	ns	ns	ns
AT1G30860		ns	ns	ns	ns	ns	ns	ns	ns	ns	ns	ns	ns	ns	ns	ns	-1.1433	-1.10312	-1.28538	ns	ns	ns	ns	ns	ns	ns	ns	-1.04	ns
AT1G30900	VSR6	ns	ns	ns	ns	ns	ns	ns	ns	ns	ns	ns	ns	ns	ns	ns	ns	ns	-1.84449	ns	ns	ns	ns	ns	ns	ns	ns	-1.01	-1.4
AT1G31120	POT10	ns	ns	ns	ns	ns	ns	ns	ns	ns	ns	ns	ns	ns	ns	ns	ns	1.16512	ns	ns	ns	ns	ns	ns	ns	ns	ns	ns	ns
AT1G31130		ns	ns	ns	ns	ns	ns	ns	ns	ns	ns	ns	ns	ns	ns	ns	ns	ns	ns	1.22174	ns	1.0192	ns	ns	ns	ns	ns	ns	ns
AT1G31173	MIR167D	ns	ns	ns	ns	-1.09	ns	ns	ns	ns	ns	ns	ns	ns	ns	ns	1.12817	ns	ns	ns	ns	ns	1.04164	ns	ns	ns	ns	ns	ns
AT1G31180	ATIMD3	ns	ns	ns	ns	-1.08	ns	ns	ns	ns	ns	ns	ns	ns	ns	ns	ns	ns	ns	ns	ns	ns	ns	ns	-1.03785	ns	ns	ns	ns
AT1G31200	ATPP2-A9	ns	ns	ns	ns	ns	ns	ns	ns	ns	ns	ns	ns	ns	ns	ns	ns	ns	ns	ns	-1.5299	-1.51186	-1.03443	ns	ns	ns	ns	ns	ns
AT1G31230	AKHSDH1	ns	ns	ns	ns	ns	ns	ns	ns	ns	ns	ns	ns	ns	ns	ns	ns	ns	ns	ns	ns	1.05114	ns	ns	ns	ns	ns	ns	ns
AT1G31320	LBD4	ns	ns	ns	ns	ns	ns	ns	ns	ns	ns	ns	ns	ns	ns	ns	ns	ns	ns	ns	ns	ns	ns	ns	ns	ns	ns	-1.38	ns
AT1G31420	FEI1	ns	ns	ns	ns	ns	ns	ns	ns	ns	ns	ns	ns	ns	ns	ns	ns	ns	ns	ns	ns	ns	ns	ns	ns	ns	-1.9625	ns	ns
AT1G31485		ns	ns	ns	ns	ns	ns	ns	ns	ns	ns	ns	ns	ns	ns	ns	ns	ns	ns	ns	ns	ns	-1.15036	ns	ns	ns	ns	ns	ns
AT1G31490		ns	ns	ns	ns	ns	ns	ns	ns	ns	ns	ns	ns	ns	ns	ns	ns	ns	ns	ns	ns	ns	ns	ns	ns	ns	ns	-1.13	ns
AT1G31540		ns	ns	ns	-1.14	ns	ns	ns	ns	ns	ns	ns	ns	ns	ns	ns	ns	ns	ns	1.49978	ns	ns	ns	ns	ns	ns	ns	ns	-1.35
AT1G31550		ns	ns	ns	ns	ns	ns	ns	ns	ns	2.04418	1.76903	ns	ns	ns	ns	1.99077	2.57523	1.90979	1.71642	1.95121	3.70777	3.59023	ns	1.22356	1.28858	2.346	2.07	ns
AT1G31580	ECS1	ns	ns	ns	ns	ns	ns	ns	ns	ns	ns	ns	ns	ns	ns	ns	ns	ns	ns	ns	ns	ns	1.23978	ns	ns	ns	ns	ns	ns
AT1G31650	ROPGEF14	ns	ns	ns	ns	ns	ns	ns	ns	ns	ns	ns	ns	ns	ns	ns	ns	ns	ns	ns	ns	ns	ns	ns	ns	-1.31395	-1.67731	ns	ns
AT1G31670		ns	ns	ns	ns	ns	ns	ns	ns	ns	ns	ns	ns	ns	ns	ns	ns	ns	ns	ns	ns	ns	ns	ns	ns	ns	ns	2.31	ns
AT1G31680		ns	ns	ns	ns	ns	ns	ns	ns	ns	ns	ns	ns	ns	ns	ns	ns	ns	ns	ns	ns	ns	ns	-1.09437	ns	ns	ns	ns	ns
AT1G31690		ns	ns	ns	ns	ns	ns	ns	ns	ns	1.07098	ns	-5.41568	ns	ns	1.62985	5.29331	ns	3.4431	ns	ns	1.18561	1.83876	ns	ns	1.83538	ns	2.68	ns
AT1G31710		ns	ns	ns	ns	ns	ns	ns	ns	ns	1.05114	1.81245	ns	-1.52458	1.44	ns	2.89179	3.37849	1.74776	ns	ns	1.51852	1.4398	-1.491	ns	ns	ns	2.02	ns
AT1G31720		ns	ns	ns	ns	ns	ns	ns	ns	ns	ns	ns	ns	ns	ns	ns	ns	ns	ns	ns	ns	ns	ns	ns	ns	ns	ns	ns	1.12
AT1G31820		ns	ns	ns	ns	ns	ns	ns	ns	ns	ns	ns	ns	ns	ns	ns	-1.32884	ns	ns	ns	ns	ns	ns	ns	1.21714	-1.34892	ns	ns	ns
AT1G31850		ns	ns	ns	ns	ns	ns	ns	ns	ns	ns	ns	ns	ns	ns	ns	ns	ns	1.06319	ns	ns	ns	ns	ns	ns	ns	ns	ns	ns
AT1G31880	NLM9	ns	ns	ns	ns	ns	ns	ns	ns	ns	ns	ns	ns	ns	ns	ns	1.48409	ns	1.8907	ns	ns	ns	ns	ns	ns	ns	ns	ns	ns
AT1G31920	PCMP-H11	ns	ns	ns	ns	ns	ns	ns	ns	ns	ns	ns	ns	-1.38022	ns	ns	ns	ns	ns	ns	ns	ns	ns	ns	ns	-1.69251	-1.70454	ns	ns
AT1G31935		ns	ns	ns	ns	ns	ns	ns	ns	ns	ns	ns	ns	ns	ns	ns	1.52898	ns	ns	ns	ns	ns	ns	ns	ns	ns	ns	ns	ns
AT1G32080	PLGG1	ns	ns	ns	ns	ns	ns	ns	ns	ns	ns	ns	ns	ns	ns	ns	ns	ns	ns	ns	ns	ns	ns	ns	ns	ns	-1.65224	ns	ns
AT1G32090		ns	ns	ns	ns	ns	ns	ns	ns	ns	ns	ns	ns	ns	ns	ns	ns	ns	ns	ns	ns	ns	ns	ns	ns	ns	ns	ns	1.39
AT1G32100	PRR1	ns	ns	ns	ns	ns	ns	ns	ns	ns	ns	ns	ns	ns	ns	1.19967	2.43588	1.68889	1.99223	ns	ns	ns	ns	-1.0625	ns	ns	ns	ns	1.29
AT1G32170	XTH30	ns	ns	ns	ns	ns	-1.09	ns	ns	ns	-1.03194	ns	ns	ns	ns	1.80034	ns	ns	ns	ns	ns	ns	ns	ns	ns	1.39888	ns	1.97	ns
AT1G32220		ns	ns	ns	ns	ns	ns	ns	ns	ns	ns	ns	ns	ns	ns	ns	ns	ns	ns	ns	ns	ns	ns	ns	-1.71202	ns	ns	ns	ns
AT1G32225		ns	ns	ns	ns	ns	ns	ns	ns	ns	ns	ns	ns	ns	ns	ns	ns	ns	ns	ns	ns	ns	ns	ns	ns	ns	ns	ns	1.15
AT1G32270	SYP24	ns	ns	ns	ns	ns	ns	ns	ns	ns	ns	3.5274	1.98139	ns	ns	ns	ns	ns	ns	ns	ns	ns	ns	ns	ns	ns	ns	ns	ns
AT1G32350	AOX3	ns	1.34	2.32	ns	ns	1.41	ns	1.14	1.56	2.17185	ns	ns	ns	ns	2.08639	ns	ns	ns	3.57929	2.40784	4.07885	6.35913	2.75861	ns	ns	4.54963	ns	ns
AT1G32430		ns	ns	ns	ns	ns	ns	ns	1.64	1.28	ns	ns	ns	ns	ns	ns	ns	ns	ns	ns	ns	ns	ns	ns	ns	ns	ns	ns	ns
AT1G32440	PKP3	ns	ns	ns	ns	ns	ns	ns	ns	ns	ns	ns	ns	ns	ns	ns	ns	ns	ns	ns	ns	ns	ns	ns	ns	-1.18618	ns	ns	ns
AT1G32450	NPF7.3	ns	ns	ns	ns	ns	ns	ns	ns	ns	ns	ns	ns	ns	ns	ns	ns	ns	ns	ns	ns	-1.03376	ns	ns	ns	-1.50184	ns	ns	-1.36
AT1G32460		ns	ns	ns	ns	ns	ns	ns	ns	ns	ns	ns	ns	ns	ns	ns	ns	ns	ns	ns	ns	ns	ns	ns	ns	1.09906	1.53518	ns	ns
AT1G32470	GDH3	ns	ns	ns	ns	ns	ns	ns	ns	ns	ns	ns	ns	ns	ns	ns	ns	ns	ns	ns	ns	ns	ns	ns	ns	ns	-1.51675	ns	ns
AT1G32520		ns	ns	ns	ns	ns	ns	ns	ns	ns	ns	ns	ns	ns	ns	ns	ns	ns	ns	ns	ns	ns	ns	ns	ns	-2.247	ns	ns	-1.59
AT1G32540	LOL1	ns	ns	ns	ns	ns	ns	ns	ns	ns	ns	ns	ns	ns	ns	ns	ns	ns	ns	ns	-1.23652	ns	ns	ns	ns	ns	ns	ns	ns
AT1G32560	LEA6	ns	ns	ns	ns	ns	ns	ns	ns	ns	ns	ns	ns	ns	ns	ns	ns	2.47891	ns	ns	ns	2.38472	3.30801	ns	ns	ns	2.70857	ns	ns
AT1G32640	MYC2	ns	ns	ns	ns	ns	ns	ns	ns	ns	2.70845	1.32958	ns	ns	2.89	1.05752	1.91213	3.44242	2.10464	2.93925	3.31295	3.76176	3.16322	ns	1.4825	ns	2.50827	ns	1.02
AT1G32690		ns	ns	ns	ns	ns	ns	ns	ns	ns	1.39575	1.04371	ns	ns	1.08	ns	1.99353	2.33458	1.16348	ns	1.01914	ns	1.07433	ns	ns	ns	1.59671	ns	ns
AT1G32700		ns	ns	ns	ns	ns	ns	ns	ns	ns	ns	ns	ns	ns	ns	ns	ns	ns	-1.13439	ns	ns	ns	ns	1.36969	ns	ns	ns	ns	ns
AT1G32720		ns	ns	ns	ns	ns	ns	ns	ns	ns	ns	ns	ns	ns	ns	ns	ns	ns	ns	ns	ns	ns	ns	ns	ns	ns	ns	-1.18	-1.48
AT1G32740		ns	ns	ns	ns	ns	ns	ns	ns	ns	ns	ns	ns	ns	ns	ns	ns	ns	ns	ns	ns	ns	ns	ns	ns	-1.17334	ns	ns	ns
AT1G32780		ns	ns	1.6	ns	ns	1.14	ns	ns	1.1	ns	ns	-4.33908	ns	ns	ns	ns	ns	ns	ns	-1.53952	ns	-1.68128	ns	ns	ns	-1.56478	ns	ns
AT1G32860		ns	ns	ns	ns	ns	ns	ns	ns	ns	ns	ns	ns	ns	ns	ns	1.68182	1.75516	1.06586	1.43217	ns	ns	ns	ns	ns	ns	ns	ns	2.19
AT1G32900	GBSS1	-1.3	ns	ns	-1.61	-1.12	1.06	-1.21	-1.03	ns	ns	ns	2.04631	ns	1.61	ns	1.81468	ns	ns	ns	1.17916	ns	ns	ns	ns	-3.05622	-1.9275	ns	-2.74
AT1G32910		ns	ns	ns	ns	ns	ns	ns	ns	ns	6.06999	5.20354	ns	ns	ns	3.24456	4.85486	2.65217	2.42795	8.06545	7.19884	8.37355	7.58436	ns	ns	ns	ns	ns	ns
AT1G32920		ns	1.38	ns	ns	ns	1.15	ns	ns	ns	ns	1.01049	-1.42039	ns	2.73	ns	2.52614	3.64786	3.08045	2.75225	1.46242	2.05064	1.24485	2.22385	ns	ns	3.36635	ns	ns
AT1G32928		ns	1.29	ns	ns	ns	ns	ns	ns	ns	ns	ns	-1.13473	ns	ns	ns	2.48088	5.24187	2.85471	ns	ns	ns	ns	1.9718	ns	ns	ns	ns	ns
AT1G32940	SBT3.5	ns	ns	ns	ns	ns	ns	ns	ns	ns	ns	ns	ns	1.74341	2.12	ns	ns	ns	ns	ns	ns	ns	ns	ns	ns	ns	2.18381	ns	ns
AT1G32950	SBT3.4	ns	ns	ns	ns	ns	ns	ns	1.18	ns	ns	ns	ns	ns	ns	ns	ns	ns	ns	ns	ns	ns	ns	ns	ns	ns	ns	ns	ns
AT1G32960	SBT3.3	ns	ns	2.57	ns	ns	2.95	ns	ns	2.71	1.2199	1.25673	ns	ns	ns	ns	ns	ns	ns	3.49206	2.8001	3.2913	4.09833	ns	ns	ns	2.6279	ns	ns
AT1G32970	SBT3.2	ns	ns	1.86	ns	ns	1.79	ns	ns	1.71	ns	ns	ns	ns	ns	ns	ns	ns	ns	ns	ns	ns	ns	ns	ns	ns	ns	ns	ns
AT1G33010		ns	ns	ns	ns	ns	ns	ns	ns	ns	ns	ns	ns	ns	ns	ns	ns	ns	ns	ns	ns	ns	ns	ns	ns	ns	ns	1.03	ns
AT1G33030		ns	1.07	ns	ns	1.01	ns	1.14	1.16	1.12	ns	1.8669	1.31421	ns	ns	ns	ns	ns	ns	ns	1.62743	2.76342	3.99909	ns	ns	ns	2.82641	1.99	1.33
AT1G33055		ns	ns	ns	ns	ns	ns	ns	ns	ns	ns	ns	ns	ns	ns	ns	ns	ns	ns	ns	-2.29357	ns	ns	ns	ns	ns	ns	ns	ns
AT1G33090	DTX22	ns	ns	ns	ns	ns	ns	ns	ns	ns	ns	ns	ns	ns	ns	ns	ns	ns	ns	ns	ns	ns	ns	ns	ns	ns	ns	ns	-1.37
AT1G33100	DTX20	ns	ns	ns	ns	ns	ns	ns	ns	ns	ns	ns	ns	ns	ns	ns	ns	ns	ns	ns	ns	ns	ns	ns	ns	ns	ns	ns	-1.36
AT1G33102		ns	ns	ns	ns	ns	ns	ns	ns	ns	ns	ns	ns	ns	ns	ns	-1.89833	-1.21439	-1.12874	ns	ns	ns	ns	ns	ns	ns	ns	ns	ns
AT1G33110	DTX21	ns	ns	ns	ns	ns	ns	ns	ns	ns	ns	ns	ns	ns	1.6	ns	1.31902	ns	ns	ns	ns	ns	ns	ns	1.50508	-1.65165	ns	ns	-1.36
AT1G33170		ns	ns	ns	ns	ns	ns	ns	ns	ns	ns	-1.12074	-1.62844	ns	ns	ns	1.0051	ns	ns	ns	ns	ns	ns	ns	ns	ns	-1.69322	ns	ns
AT1G33240	AT-GTL1	ns	ns	ns	ns	ns	ns	ns	ns	ns	ns	ns	ns	ns	ns	ns	ns	ns	ns	ns	ns	ns	ns	ns	ns	ns	-2.7466	ns	ns
AT1G33260		ns	ns	ns	ns	ns	ns	ns	ns	ns	ns	ns	ns	ns	ns	ns	1.03749	1.471	ns	ns	ns	1.02117	ns	ns	ns	-1.43114	ns	ns	ns
AT1G33440	NPF4.4	ns	ns	ns	ns	-1.1	ns	ns	ns	ns	ns	-1.61733	-2.56346	ns	ns	ns	ns	ns	1.84204	1.08801	ns	ns	ns	ns	ns	ns	ns	ns	ns
AT1G33475	PHYL1.2	ns	ns	ns	ns	ns	ns	ns	ns	ns	ns	ns	-1.01543	ns	ns	ns	ns	ns	ns	ns	ns	ns	ns	ns	ns	ns	ns	ns	ns
AT1G33480	ATL58	ns	ns	ns	ns	ns	ns	ns	ns	ns	ns	ns	-1.6124	ns	ns	ns	ns	ns	ns	ns	ns	ns	ns	ns	ns	ns	ns	ns	ns
AT1G33560	ADR1	ns	ns	ns	ns	ns	ns	ns	ns	ns	ns	1.10844	ns	1.16894	ns	ns	ns	ns	ns	ns	ns	ns	ns	ns	ns	ns	ns	ns	ns
AT1G33590		ns	ns	ns	ns	ns	ns	ns	ns	ns	ns	1.09261	ns	ns	ns	ns	ns	ns	ns	1.37892	ns	ns	ns	ns	ns	1.83335	2.81398	ns	1.44
AT1G33600		ns	ns	ns	ns	ns	ns	ns	ns	ns	ns	ns	ns	ns	ns	ns	ns	ns	1.16313	1.68402	ns	ns	ns	ns	ns	ns	2.05241	ns	ns
AT1G33610		ns	ns	ns	-1.69	ns	ns	ns	ns	ns	1.32618	ns	ns	ns	ns	1.40266	1.44532	1.81314	1.35793	3.51084	1.93235	1.72367	1.1289	ns	ns	ns	ns	ns	ns
AT1G33612		ns	ns	ns	ns	ns	ns	ns	ns	ns	ns	ns	ns	ns	ns	ns	ns	ns	1.32386	ns	ns	ns	ns	ns	ns	ns	ns	ns	ns
AT1G33615		ns	ns	ns	ns	ns	ns	ns	ns	ns	ns	ns	ns	ns	ns	ns	ns	ns	ns	ns	ns	ns	-1.57032	ns	ns	ns	ns	ns	ns
AT1G33670		ns	ns	ns	ns	ns	ns	ns	ns	ns	ns	ns	ns	ns	ns	ns	ns	ns	ns	ns	ns	ns	ns	ns	ns	ns	ns	ns	1.33
AT1G33700		ns	ns	ns	ns	ns	ns	ns	ns	ns	ns	ns	ns	ns	ns	1.58667	1.62255	ns	ns	ns	ns	ns	-1.00908	ns	ns	ns	ns	ns	ns
AT1G33720	CYP76C6	ns	ns	ns	ns	ns	ns	ns	ns	ns	ns	ns	ns	ns	ns	ns	ns	ns	ns	1.11025	ns	ns	ns	ns	ns	ns	ns	ns	ns
AT1G33730	CYP76C5	ns	ns	ns	ns	ns	ns	ns	ns	ns	ns	2.70029	ns	ns	ns	ns	ns	ns	ns	ns	ns	ns	ns	1.46855	ns	ns	ns	ns	ns
AT1G33760	ERF022	ns	2.66	ns	ns	1.88	ns	ns	1.43	ns	ns	4.24022	ns	ns	ns	2.15096	3.11342	4.17197	4.23553	9.40146	7.12236	6.09346	4.39994	ns	1.53017	1.09364	ns	ns	-1.75
AT1G33770		ns	ns	ns	ns	ns	ns	ns	ns	ns	ns	ns	ns	ns	ns	1.31165	-1.68504	ns	ns	ns	-2.04081	-1.04419	-1.19104	ns	ns	1.10998	ns	1.06	ns
AT1G33790	JAL4	ns	ns	ns	ns	ns	-1.05	ns	ns	ns	ns	ns	ns	ns	ns	ns	ns	ns	ns	1.2386	ns	ns	ns	ns	ns	ns	ns	ns	ns
AT1G33800	GXM3	ns	ns	ns	ns	ns	ns	ns	ns	ns	ns	ns	ns	ns	ns	ns	1.46465	ns	2.4026	ns	ns	ns	ns	ns	ns	ns	ns	ns	1.18
AT1G33811		ns	ns	ns	ns	ns	ns	ns	ns	ns	ns	ns	-1.4013	ns	ns	1.06859	1.93022	1.43318	2.03794	ns	ns	ns	ns	ns	-1.00706	1.00079	-2.2601	ns	ns
AT1G33840		ns	ns	1.55	ns	ns	1.76	ns	ns	1.39	ns	ns	ns	ns	ns	ns	ns	ns	ns	ns	ns	ns	ns	ns	ns	ns	ns	ns	ns
AT1G33950	IAN7	ns	ns	ns	ns	ns	ns	ns	ns	ns	ns	5.38846	2.54773	ns	ns	ns	ns	ns	ns	ns	ns	ns	ns	1.20705	ns	ns	ns	ns	-1.37
AT1G33960	AIG1	ns	1.38	1.4	ns	ns	1.35	ns	1.24	1.61	1.71754	3.37796	1.73785	3.10944	ns	ns	ns	ns	-1.6864	ns	ns	2.75634	3.81182	3.32431	1.18467	ns	2.05277	ns	ns
AT1G33970	IAN9	ns	ns	ns	ns	ns	ns	ns	ns	ns	ns	ns	ns	ns	ns	ns	ns	ns	ns	ns	ns	ns	ns	ns	-1.36583	ns	2.30382	ns	ns
AT1G34040	TAR3	ns	ns	ns	ns	ns	ns	ns	ns	ns	ns	ns	ns	ns	ns	ns	ns	ns	ns	ns	ns	ns	ns	ns	ns	-1.68794	ns	ns	ns
AT1G34047		ns	1.82	1.98	ns	1.96	2.23	ns	2.39	2.09	ns	ns	ns	ns	ns	ns	ns	ns	ns	ns	ns	ns	ns	ns	ns	ns	ns	ns	ns
AT1G34060	TAR4	ns	ns	ns	ns	ns	ns	ns	ns	ns	ns	ns	ns	ns	ns	ns	ns	-1.44398	-1.77921	-1.53928	-1.3154	ns	ns	ns	ns	-1.68794	ns	ns	-1.42
AT1G34110		ns	ns	ns	ns	ns	ns	ns	ns	ns	ns	ns	ns	ns	ns	ns	ns	ns	ns	-1.01551	-1.11119	ns	ns	ns	ns	ns	ns	ns	ns
AT1G34180	anac016	ns	ns	ns	ns	ns	ns	ns	ns	ns	ns	1.23346	1.20776	ns	ns	ns	ns	ns	-1.07527	ns	ns	ns	ns	ns	ns	ns	ns	ns	ns
AT1G34260	FAB1D	ns	ns	ns	ns	ns	ns	ns	ns	ns	ns	ns	ns	ns	ns	ns	ns	ns	ns	1.03864	ns	ns	ns	ns	ns	ns	ns	ns	ns
AT1G34315		ns	ns	ns	ns	ns	ns	ns	ns	ns	ns	ns	ns	ns	ns	ns	ns	-1.29796	ns	ns	ns	ns	ns	ns	ns	ns	ns	ns	ns
AT1G34420		ns	ns	ns	ns	ns	ns	ns	ns	ns	1.33784	ns	ns	ns	ns	ns	ns	ns	ns	2.36233	1.1189	1.97352	2.55743	1.28931	ns	ns	ns	ns	ns
AT1G34540	CYP94D1	ns	ns	ns	ns	ns	ns	ns	ns	ns	ns	ns	ns	ns	ns	ns	ns	ns	ns	ns	ns	ns	ns	1.91466	ns	ns	ns	ns	ns
AT1G34570		ns	ns	ns	ns	ns	ns	ns	ns	ns	ns	ns	ns	ns	ns	ns	ns	ns	ns	ns	ns	ns	ns	ns	ns	-1.47011	ns	ns	ns
AT1G34580	STP5	ns	ns	ns	ns	ns	ns	ns	ns	ns	ns	ns	ns	ns	ns	ns	ns	ns	1.31993	ns	ns	ns	ns	ns	ns	ns	ns	ns	ns
AT1G34640		ns	ns	ns	ns	ns	ns	ns	ns	ns	ns	ns	ns	ns	ns	ns	ns	ns	ns	ns	ns	ns	ns	ns	ns	-1.03261	-1.64901	ns	ns
AT1G34670	AtMYB93	ns	ns	ns	ns	-1.19	ns	ns	ns	ns	ns	ns	ns	ns	ns	ns	ns	ns	ns	ns	ns	ns	ns	ns	ns	ns	ns	ns	ns
AT1G34750		ns	ns	ns	ns	ns	ns	ns	ns	ns	ns	ns	ns	ns	ns	ns	ns	ns	ns	1.59031	1.06636	ns	ns	ns	ns	ns	ns	ns	-1.2
AT1G34760	GRF11	ns	ns	ns	ns	ns	ns	ns	ns	ns	ns	ns	ns	ns	-1.11	ns	ns	ns	ns	ns	-1.22747	ns	ns	ns	ns	ns	ns	ns	ns
AT1G34800		ns	ns	ns	ns	ns	ns	ns	ns	ns	ns	ns	ns	ns	ns	ns	ns	ns	ns	ns	ns	ns	ns	ns	ns	ns	ns	1.47	ns
AT1G35040		ns	ns	ns	ns	ns	ns	ns	ns	ns	ns	ns	ns	ns	ns	ns	ns	ns	ns	ns	ns	ns	ns	ns	ns	ns	ns	1.5	ns
AT1G35140	EXL1	ns	ns	ns	ns	ns	-1.55	ns	ns	-1.53	ns	4.10546	-2.31122	ns	ns	3.78408	2.32882	5.04308	4.83304	7.82465	4.84512	3.44414	2.44785	ns	2.66954	3.81012	ns	2.99	ns
AT1G35180		ns	ns	ns	ns	ns	ns	ns	ns	ns	ns	-1.87531	ns	-1.14095	ns	ns	ns	ns	ns	ns	ns	ns	ns	ns	ns	ns	ns	-1.06	ns
AT1G35210		ns	1.41	ns	ns	1.05	1.17	ns	ns	ns	1.36449	2.04597	ns	ns	ns	ns	1.5621	2.1501	2.13245	3.40562	2.35872	2.67793	2.31226	2.61583	ns	ns	ns	ns	ns
AT1G35230	AGP5	ns	ns	ns	ns	ns	ns	ns	ns	ns	ns	1.42114	ns	2.18787	1.02	ns	ns	ns	ns	3.32102	2.05192	1.16742	1.5262	3.21641	1.20622	1.29139	2.85648	ns	-1.53
AT1G35260	MLP165	ns	ns	ns	ns	ns	ns	ns	ns	ns	ns	ns	ns	ns	ns	ns	ns	ns	ns	ns	ns	1.4785	1.49949	ns	ns	ns	ns	-2.03	-1.46
AT1G35310	MLP168	ns	ns	ns	ns	ns	ns	ns	ns	ns	ns	-1.54667	ns	ns	ns	ns	ns	ns	ns	ns	ns	ns	ns	ns	ns	ns	ns	-1.07	ns
AT1G35350	PHO1-H8	ns	ns	ns	ns	ns	ns	ns	ns	ns	ns	ns	ns	ns	ns	ns	ns	ns	ns	1.49628	ns	ns	ns	ns	ns	1.20026	ns	1.51	ns
AT1G35550		ns	ns	ns	ns	ns	ns	ns	ns	ns	ns	ns	ns	ns	1.27	ns	ns	ns	ns	ns	ns	ns	ns	ns	ns	ns	ns	ns	ns
AT1G35560	TCP23	ns	ns	ns	ns	ns	ns	ns	ns	ns	ns	ns	ns	ns	ns	ns	ns	ns	ns	ns	ns	ns	ns	ns	ns	-1.26065	ns	ns	ns
AT1G35710		ns	ns	ns	ns	ns	1.13	-1.34	ns	ns	ns	ns	ns	ns	ns	ns	-1.15103	ns	ns	1.77262	ns	ns	1.13925	1.88596	ns	ns	ns	ns	ns
AT1G35720	ANN1	ns	ns	ns	ns	ns	ns	ns	ns	ns	ns	ns	ns	ns	ns	ns	ns	1.10077	ns	ns	ns	ns	1.28253	ns	ns	ns	ns	ns	ns
AT1G35730	APUM9	ns	ns	ns	ns	ns	-1.2	ns	ns	ns	ns	ns	ns	ns	ns	ns	ns	ns	ns	ns	ns	ns	ns	ns	ns	ns	ns	ns	ns
AT1G35780		ns	ns	ns	ns	ns	ns	ns	ns	ns	ns	ns	ns	ns	ns	ns	ns	1.10178	ns	ns	ns	ns	ns	ns	ns	ns	ns	ns	ns
AT1G35910	TPPD	ns	ns	ns	ns	ns	ns	ns	ns	ns	ns	ns	-2.49137	ns	ns	1.84738	2.47202	2.75096	2.95751	ns	1.23078	ns	ns	ns	ns	ns	ns	ns	ns
AT1G36060	ERF055	ns	ns	ns	ns	ns	-1.32	ns	ns	ns	ns	ns	ns	ns	ns	ns	ns	ns	ns	ns	ns	ns	-1.62053	ns	ns	ns	ns	ns	ns
AT1G36150		ns	ns	ns	ns	1.13	ns	ns	ns	ns	ns	ns	ns	ns	ns	ns	ns	ns	ns	ns	ns	ns	ns	ns	ns	ns	ns	ns	ns
AT1G36280		ns	ns	ns	ns	-1.1	ns	ns	ns	ns	ns	ns	ns	ns	ns	ns	ns	ns	ns	ns	ns	ns	ns	ns	ns	1.99812	3.08895	1.88	1.28
AT1G36370	SHM7	ns	ns	ns	ns	ns	ns	ns	ns	ns	ns	ns	ns	ns	ns	ns	ns	ns	ns	ns	ns	ns	1.28395	ns	ns	ns	ns	ns	ns
AT1G36622		ns	ns	1.25	ns	ns	1.47	ns	ns	1.15	1.52521	ns	ns	ns	ns	ns	ns	ns	ns	3.76526	2.17559	2.56736	2.46325	ns	ns	ns	ns	ns	-2.39
AT1G36640		ns	ns	ns	ns	ns	1.04	ns	ns	ns	ns	ns	ns	ns	ns	ns	ns	ns	ns	ns	ns	ns	ns	1.45997	ns	ns	ns	ns	ns
AT1G36675		ns	ns	ns	ns	ns	ns	ns	ns	ns	ns	ns	ns	ns	ns	ns	ns	ns	-1.66722	ns	ns	ns	ns	ns	ns	ns	ns	ns	-1.12
AT1G36940		ns	ns	ns	ns	ns	ns	ns	ns	ns	ns	ns	ns	ns	ns	ns	ns	ns	ns	-1.03047	ns	-1.08301	ns	ns	ns	1.13288	ns	ns	ns
AT1G37130	NIA2	ns	ns	ns	ns	ns	ns	ns	ns	ns	ns	ns	ns	ns	ns	ns	-1.98439	ns	ns	1.26963	ns	ns	ns	1.33935	2.44757	-1.20688	ns	ns	-1.53
AT1G38065		ns	ns	ns	ns	ns	ns	ns	ns	ns	ns	ns	ns	ns	ns	ns	ns	ns	ns	ns	ns	-9.45152	ns	ns	ns	ns	ns	ns	ns
AT1G41830	SKS6	ns	ns	ns	ns	ns	ns	ns	ns	ns	ns	ns	-1.18171	ns	ns	ns	1.32489	ns	1.02938	ns	ns	ns	ns	ns	ns	ns	-1.99539	ns	-1.1
AT1G42080		ns	ns	ns	ns	ns	ns	ns	ns	ns	ns	ns	ns	ns	ns	ns	ns	ns	ns	ns	ns	ns	ns	ns	ns	ns	ns	1.44	ns
AT1G42550	PMI1	ns	ns	ns	ns	ns	ns	ns	ns	ns	ns	ns	ns	ns	ns	ns	ns	ns	ns	ns	ns	ns	ns	ns	ns	-1.57008	-2.07118	ns	ns
AT1G42980	FH12	ns	2.84	1.58	ns	1.37	2.1	ns	1.94	ns	ns	ns	ns	ns	ns	ns	ns	2.19757	1.63877	ns	ns	ns	ns	ns	ns	ns	ns	ns	ns
AT1G42990	BZIP60	ns	ns	ns	ns	ns	ns	ns	ns	ns	ns	ns	ns	ns	ns	ns	ns	ns	1.30283	1.80584	ns	ns	ns	1.58639	ns	ns	1.58035	ns	-1.05
AT1G43000		ns	ns	ns	ns	ns	ns	ns	1.03	ns	ns	ns	-1.68153	ns	ns	ns	ns	ns	ns	ns	ns	ns	ns	ns	ns	ns	ns	ns	ns
AT1G43160	RAP2-6	ns	ns	ns	ns	ns	-1.11	ns	1.17	-1.85	ns	ns	-3.01036	ns	1.52	3.02312	4.03853	4.98912	2.81318	6.66499	9.82987	9.89649	7.37465	ns	ns	1.62569	6.80042	ns	3.05
AT1G43605		ns	ns	ns	ns	ns	ns	ns	ns	ns	ns	ns	ns	ns	ns	ns	ns	ns	ns	ns	ns	-1.7373	ns	ns	ns	ns	ns	ns	ns
AT1G43670	CYFBP	ns	ns	ns	ns	ns	ns	ns	ns	ns	ns	ns	ns	ns	ns	ns	ns	ns	ns	ns	ns	ns	ns	ns	-1.09295	ns	ns	ns	ns
AT1G43710	SDC	ns	ns	ns	ns	ns	ns	ns	ns	ns	ns	ns	ns	ns	ns	ns	ns	ns	ns	ns	ns	ns	ns	ns	ns	-1.57543	ns	ns	-1.06
AT1G43790	TED6	ns	ns	ns	ns	ns	ns	ns	ns	ns	ns	ns	ns	-1.36569	ns	1.00035	2.03304	1.45884	2.48708	ns	ns	ns	ns	-1.88641	-1.44559	1.84831	ns	ns	1.54
AT1G43800	S-ACP-DES6	ns	ns	ns	ns	ns	ns	ns	1.02	1.51	ns	ns	ns	ns	ns	ns	ns	ns	ns	ns	ns	ns	1.65477	ns	ns	ns	ns	ns	ns
AT1G43810		ns	ns	ns	ns	ns	ns	ns	ns	ns	ns	ns	ns	ns	ns	ns	ns	ns	ns	ns	ns	ns	ns	ns	ns	ns	ns	ns	-1.67
AT1G43910		ns	ns	ns	ns	ns	ns	ns	ns	ns	ns	ns	ns	ns	ns	ns	ns	ns	ns	1.85236	1.14503	ns	1.16229	2.71641	1.50056	ns	ns	ns	ns
AT1G44000	SGRL	ns	ns	ns	ns	ns	ns	ns	ns	ns	ns	ns	ns	ns	ns	ns	ns	ns	ns	ns	ns	ns	ns	ns	ns	-1.70634	-2.01841	ns	-1.21
AT1G44100	AAP5	ns	ns	ns	ns	ns	ns	ns	ns	ns	ns	ns	ns	ns	ns	ns	ns	ns	ns	ns	ns	ns	ns	ns	ns	ns	ns	ns	-1.33
AT1G44130		ns	ns	1.73	ns	ns	1.49	ns	ns	1.58	ns	ns	-1.84117	ns	ns	ns	ns	ns	-1.91267	ns	ns	ns	ns	ns	ns	ns	ns	ns	ns
AT1G44350	ILL6	ns	ns	ns	ns	ns	ns	ns	ns	ns	1.93912	1.86069	ns	ns	3.59	2.19357	1.73615	3.51679	1.71676	3.61793	4.28321	4.17691	3.61775	ns	ns	2.187	4.79733	3.47	2.64
AT1G44446	CAO	ns	ns	ns	ns	-1.37	ns	ns	-1.09	ns	ns	ns	ns	-1.0381	ns	ns	ns	ns	ns	ns	ns	ns	ns	ns	-1.09828	-1.08929	-1.53412	ns	ns
AT1G44608		ns	ns	ns	ns	ns	-1.84	ns	ns	-1.05	ns	ns	ns	ns	ns	ns	ns	ns	ns	ns	ns	ns	ns	ns	ns	ns	ns	ns	ns
AT1G44780		ns	ns	ns	ns	ns	ns	ns	ns	ns	ns	ns	ns	ns	ns	ns	ns	ns	ns	ns	ns	ns	ns	ns	-1.35199	ns	ns	ns	ns
AT1G44790	GGCT2;3	ns	ns	ns	ns	ns	ns	ns	ns	ns	ns	ns	ns	ns	1.05	ns	1.31516	1.53751	1.41558	ns	ns	1.35062	ns	ns	ns	ns	ns	1.09	ns
AT1G44800		ns	ns	ns	ns	ns	ns	ns	ns	ns	ns	ns	ns	ns	ns	1.36986	2.96892	1.83949	ns	ns	ns	ns	ns	ns	ns	ns	2.967	ns	-1.35
AT1G44830	ERF014	ns	ns	ns	1.28	ns	-1.21	ns	ns	ns	ns	ns	-3.12534	ns	ns	ns	2.15813	ns	3.53893	2.28869	ns	ns	ns	ns	ns	ns	ns	ns	ns
AT1G44900	MCM2	ns	ns	ns	ns	ns	ns	ns	ns	ns	ns	ns	ns	ns	ns	ns	ns	ns	ns	ns	ns	ns	ns	ns	ns	ns	ns	1.01	ns
AT1G44970	PER9	ns	ns	ns	ns	-1.67	-1.24	ns	-1.16	ns	ns	ns	ns	ns	ns	ns	ns	ns	ns	ns	ns	ns	ns	ns	ns	ns	ns	ns	ns
AT1G45010		ns	ns	ns	ns	ns	ns	ns	ns	ns	ns	-1.26102	-1.59312	ns	ns	ns	ns	ns	ns	ns	ns	ns	ns	-1.01616	ns	ns	ns	ns	-1.3
AT1G45130	BGAL5	ns	ns	ns	ns	ns	ns	ns	ns	ns	ns	ns	-1.53504	ns	ns	ns	1.22353	1.15763	1.40096	ns	ns	ns	ns	ns	ns	ns	ns	ns	ns
AT1G45145	TRX5	ns	ns	ns	ns	ns	ns	ns	ns	ns	2.14116	1.94498	1.19688	ns	3.01	ns	ns	2.05973	1.00144	1.66458	1.64578	2.66959	3.55739	2.25019	1.65748	2.42847	3.97411	ns	ns
AT1G45191	BGLU1	ns	ns	ns	ns	ns	ns	ns	ns	ns	ns	ns	ns	ns	1.33	ns	1.81174	1.64712	1.89388	ns	ns	1.23631	ns	ns	ns	ns	ns	1.26	ns
AT1G45201	ATTLL1	ns	ns	ns	ns	-1.02	ns	ns	ns	ns	ns	ns	-1.05256	ns	2.38	ns	1.74071	1.7609	1.27589	ns	ns	1.38775	1.21492	ns	ns	ns	ns	ns	ns
AT1G45207		ns	ns	ns	ns	ns	ns	ns	ns	ns	ns	ns	ns	ns	ns	ns	1.19554	ns	1.07142	ns	ns	ns	ns	ns	ns	ns	ns	ns	ns
AT1G45249	ABF2	ns	ns	ns	ns	ns	ns	ns	ns	ns	ns	ns	ns	ns	ns	ns	ns	ns	ns	ns	ns	ns	ns	ns	ns	ns	ns	-1.18	-1.45
AT1G45616	AtRLP6	ns	ns	ns	ns	-1.02	1.32	ns	ns	ns	1.44694	ns	ns	ns	ns	ns	ns	ns	ns	ns	1.5024	2.34557	1.79324	ns	ns	ns	ns	ns	ns
AT1G45688		ns	ns	ns	ns	ns	ns	ns	ns	ns	ns	ns	ns	ns	ns	ns	ns	ns	1.11555	ns	ns	ns	ns	ns	ns	ns	ns	ns	ns
AT1G46264	HSFB4	ns	ns	ns	ns	ns	ns	ns	ns	ns	ns	ns	ns	ns	ns	ns	ns	1.11215	ns	ns	ns	ns	ns	ns	ns	ns	ns	ns	ns
AT1G47210	CYCA3-2	ns	ns	ns	ns	ns	ns	ns	ns	ns	ns	ns	ns	ns	ns	ns	ns	ns	ns	ns	ns	ns	ns	ns	1.1173	ns	ns	ns	ns
AT1G47265		ns	ns	ns	ns	ns	1.07	ns	ns	ns	ns	ns	ns	ns	ns	ns	ns	ns	ns	ns	ns	ns	ns	ns	ns	ns	ns	ns	ns
AT1G47370		ns	ns	ns	ns	ns	ns	ns	ns	ns	ns	ns	ns	ns	ns	-1.31446	ns	-1.26494	ns	ns	ns	ns	ns	ns	ns	ns	ns	ns	ns
AT1G47380		ns	ns	ns	ns	ns	ns	ns	ns	ns	ns	ns	-1.0095	ns	ns	1.37568	1.1652	1.1421	1.73696	1.00041	ns	ns	ns	ns	ns	ns	ns	ns	ns
AT1G47395		1.37	1.4	1.62	1.23	ns	2.25	1.48	1.24	1.69	ns	ns	ns	ns	ns	ns	ns	-1.44243	ns	-1.17309	ns	ns	ns	ns	ns	ns	ns	-1.73	ns
AT1G47400		ns	1.57	2	ns	ns	2.61	ns	1.35	1.77	ns	ns	ns	ns	ns	ns	ns	ns	ns	-1.51199	-1.01676	-1.37905	-1.28809	ns	2.20576	-1.4141	ns	-1.73	ns
AT1G47410		ns	ns	ns	ns	ns	ns	ns	ns	ns	ns	ns	ns	ns	ns	ns	1.21548	1.01583	ns	ns	ns	ns	ns	ns	ns	ns	ns	ns	ns
AT1G47480	CXE2	ns	ns	ns	ns	ns	ns	ns	ns	ns	ns	ns	1.522	ns	ns	ns	-1.45817	-1.01489	-1.53804	ns	1.01375	ns	1.27825	ns	ns	ns	ns	ns	ns
AT1G47510	IP5P11	ns	ns	ns	ns	ns	ns	ns	ns	ns	ns	ns	ns	ns	1.32	3.82518	4.13936	6.35132	5.61601	3.91754	2.33893	1.02708	ns	ns	ns	ns	ns	ns	ns
AT1G47578		ns	ns	ns	ns	ns	ns	ns	ns	ns	ns	ns	ns	ns	ns	ns	ns	ns	1.8566	ns	ns	ns	ns	ns	ns	ns	ns	ns	1.04
AT1G47670	AATL1	ns	ns	ns	ns	ns	ns	ns	ns	ns	ns	ns	ns	ns	ns	ns	1.03922	ns	ns	ns	ns	ns	ns	ns	ns	ns	ns	ns	ns
AT1G47890	AtRLP7	ns	ns	1.84	ns	ns	1.92	ns	ns	1.51	ns	1.14559	2.03262	ns	ns	ns	ns	ns	-3.19564	2.70067	ns	ns	2.5912	ns	ns	ns	ns	ns	ns
AT1G47900	FPP6	ns	ns	ns	ns	ns	ns	ns	ns	ns	ns	ns	ns	ns	ns	ns	1.02967	ns	ns	ns	ns	ns	ns	ns	ns	ns	ns	ns	ns
AT1G47980		ns	ns	ns	ns	ns	ns	ns	ns	ns	ns	ns	ns	ns	ns	ns	ns	ns	ns	ns	ns	ns	ns	ns	ns	ns	ns	-1.37	-1.76
AT1G48000	MYB112	ns	ns	ns	ns	ns	ns	ns	ns	ns	ns	2.31999	2.24062	ns	ns	ns	ns	ns	ns	1.37606	1.50008	1.99952	2.01914	ns	ns	ns	2.37889	1.34	1.13
AT1G48020	PMEI1	ns	ns	1.82	ns	ns	2.48	ns	ns	ns	ns	ns	ns	ns	ns	ns	ns	ns	ns	ns	ns	ns	ns	ns	ns	ns	ns	ns	ns
AT1G48060		ns	ns	ns	ns	ns	1.29	ns	ns	ns	ns	ns	ns	ns	ns	ns	ns	ns	ns	ns	ns	ns	ns	ns	ns	ns	ns	ns	ns
AT1G48090		ns	ns	ns	ns	ns	ns	ns	ns	ns	ns	ns	ns	ns	ns	ns	-1.05638	ns	ns	ns	ns	ns	ns	ns	ns	ns	ns	ns	ns
AT1G48100		ns	ns	ns	-1.31	ns	ns	-1.2	ns	ns	ns	-1.32343	ns	ns	ns	-1.16905	ns	ns	ns	ns	ns	ns	ns	ns	ns	-2.36665	ns	-1.96	-2.6
AT1G48120	MAIL3	ns	ns	ns	ns	ns	ns	ns	ns	ns	ns	ns	ns	ns	ns	ns	ns	ns	ns	ns	ns	ns	ns	ns	ns	-1.22295	-1.73017	ns	ns
AT1G48210		ns	ns	ns	ns	ns	ns	ns	ns	ns	ns	ns	ns	ns	ns	ns	ns	ns	ns	ns	ns	ns	ns	1.10149	ns	2.73241	ns	ns	1.01
AT1G48240	NPSN12	ns	ns	ns	ns	ns	ns	ns	ns	ns	ns	ns	ns	ns	ns	ns	ns	ns	ns	ns	ns	ns	ns	ns	ns	ns	-1.95683	ns	ns
AT1G48260	CIPK17	ns	ns	ns	ns	ns	ns	ns	ns	ns	-1.0853	ns	ns	ns	ns	ns	-1.53955	-1.6857	-1.15596	-1.65983	-1.32716	ns	ns	ns	ns	ns	ns	ns	-1.11
AT1G48300		ns	ns	ns	ns	ns	ns	ns	ns	ns	ns	ns	ns	ns	ns	ns	-1.5863	-1.12071	-1.46914	ns	ns	ns	ns	ns	ns	ns	ns	ns	ns
AT1G48315		ns	ns	ns	ns	ns	ns	ns	ns	ns	ns	ns	ns	ns	ns	ns	ns	ns	-2.01994	ns	ns	ns	ns	ns	ns	ns	ns	ns	ns
AT1G48320	DHNAT1	ns	ns	ns	ns	ns	ns	ns	ns	ns	ns	ns	ns	ns	ns	ns	ns	ns	ns	ns	ns	ns	ns	1.81568	ns	ns	ns	ns	ns
AT1G48330		ns	ns	ns	ns	ns	ns	ns	ns	ns	ns	ns	ns	ns	ns	ns	ns	ns	ns	ns	ns	ns	ns	ns	-2.07762	ns	ns	-1.31	ns
AT1G48350	RPL18	ns	ns	ns	ns	ns	ns	ns	ns	ns	ns	ns	ns	-1.55843	ns	ns	ns	ns	ns	ns	ns	ns	ns	ns	ns	ns	ns	ns	ns
AT1G48370	YSL8	ns	ns	ns	ns	ns	ns	ns	ns	ns	ns	ns	ns	ns	ns	ns	ns	ns	ns	ns	ns	ns	ns	ns	ns	1.27626	1.68728	ns	ns
AT1G48405		ns	ns	ns	ns	ns	1.34	ns	ns	ns	ns	ns	ns	ns	ns	ns	ns	ns	ns	ns	ns	ns	ns	ns	ns	ns	ns	ns	ns
AT1G48440		ns	ns	ns	ns	ns	ns	ns	ns	ns	ns	ns	ns	ns	ns	ns	ns	1.03799	ns	ns	ns	1.33372	ns	ns	ns	ns	ns	ns	ns
AT1G48480	RKL1	ns	ns	ns	ns	ns	ns	ns	ns	ns	ns	ns	ns	ns	ns	ns	ns	ns	ns	ns	ns	ns	ns	ns	ns	ns	-3.60986	ns	ns
AT1G48500	TIFY6A	ns	ns	ns	ns	ns	ns	ns	ns	ns	ns	ns	1.20233	ns	ns	ns	ns	ns	1.57301	ns	ns	ns	ns	ns	ns	ns	ns	1.04	ns
AT1G48510		ns	ns	ns	ns	ns	ns	ns	ns	ns	ns	4.04294	-2.4331	ns	ns	ns	ns	ns	ns	ns	ns	ns	ns	ns	ns	ns	ns	ns	ns
AT1G48605	HAL3B	ns	ns	ns	ns	ns	ns	ns	ns	ns	ns	1.00746	ns	ns	ns	ns	ns	ns	ns	ns	ns	ns	ns	ns	ns	ns	ns	ns	ns
AT1G48650		ns	ns	ns	ns	ns	ns	ns	ns	ns	ns	ns	ns	ns	ns	ns	ns	ns	ns	ns	ns	ns	ns	ns	ns	ns	-1.53646	ns	ns
AT1G48745		ns	ns	ns	ns	ns	ns	ns	ns	ns	ns	ns	ns	ns	ns	ns	-1.52709	ns	ns	ns	1.17285	ns	ns	ns	ns	ns	ns	ns	-1.65
AT1G49000		ns	ns	ns	ns	ns	ns	ns	ns	ns	ns	ns	-1.40317	ns	ns	ns	ns	-1.21407	-3.11268	2.7309	ns	1.35626	1.41996	ns	ns	ns	1.77969	ns	ns
AT1G49005	CLE11	ns	ns	ns	ns	ns	ns	ns	ns	ns	ns	-4.47036	ns	ns	ns	ns	ns	ns	ns	ns	ns	ns	ns	ns	ns	ns	ns	ns	ns
AT1G49010		ns	ns	ns	ns	ns	ns	ns	ns	ns	ns	ns	ns	ns	ns	ns	ns	ns	ns	-1.31126	ns	ns	ns	ns	ns	-1.60756	-1.99145	ns	ns
AT1G49032		ns	ns	ns	ns	ns	ns	ns	ns	ns	ns	ns	ns	ns	ns	ns	ns	ns	ns	ns	-1.06152	ns	ns	ns	ns	ns	ns	ns	ns
AT1G49050	APCB1	ns	ns	ns	ns	ns	ns	ns	ns	ns	ns	ns	ns	ns	ns	ns	ns	ns	ns	1.33658	ns	ns	ns	1.32849	ns	ns	ns	ns	ns
AT1G49130		ns	ns	ns	ns	ns	ns	ns	ns	ns	ns	ns	ns	ns	ns	1.43229	ns	ns	ns	-2.03841	-1.08741	ns	ns	ns	ns	ns	ns	ns	1.41
AT1G49160	WNK7	ns	ns	ns	ns	ns	ns	ns	ns	ns	ns	ns	ns	ns	ns	ns	-2.37475	ns	-1.4638	ns	ns	ns	ns	ns	ns	ns	ns	ns	1.18
AT1G49200	ATL75	ns	ns	ns	ns	ns	ns	ns	ns	ns	ns	ns	ns	ns	ns	ns	ns	-1.8181	ns	-1.14023	-1.23769	-1.0342	-1.54612	ns	1.33124	ns	-3.53664	ns	ns
AT1G49210	ATL76	ns	ns	ns	ns	ns	ns	ns	ns	ns	-1.07203	ns	-1.72509	ns	ns	ns	ns	ns	ns	ns	ns	ns	ns	ns	ns	ns	ns	ns	ns
AT1G49220	ATL10	ns	ns	ns	ns	ns	ns	ns	ns	ns	ns	ns	ns	ns	ns	ns	ns	ns	ns	ns	ns	ns	ns	ns	ns	ns	ns	ns	1.53
AT1G49230	ATL78	ns	ns	ns	ns	ns	ns	ns	ns	ns	ns	ns	ns	ns	ns	ns	ns	ns	1.14534	ns	ns	ns	ns	ns	ns	1.71049	ns	ns	ns
AT1G49320	USPL1	ns	ns	ns	ns	ns	ns	ns	ns	ns	ns	ns	ns	ns	ns	ns	ns	ns	ns	ns	ns	ns	ns	-1.43123	ns	ns	ns	ns	ns
AT1G49380	CCS1	ns	ns	ns	ns	ns	ns	ns	ns	ns	ns	ns	ns	ns	ns	ns	ns	ns	ns	ns	ns	ns	ns	ns	ns	ns	-1.54147	ns	ns
AT1G49405		-1.24	ns	ns	ns	ns	ns	ns	ns	ns	ns	ns	ns	ns	ns	ns	ns	ns	ns	ns	ns	ns	ns	ns	ns	ns	ns	ns	ns
AT1G49430	LACS2	ns	ns	ns	ns	ns	ns	ns	ns	ns	ns	-1.55902	-1.14142	ns	ns	ns	ns	ns	ns	ns	ns	ns	ns	ns	ns	ns	ns	-1.07	ns
AT1G49450		ns	ns	ns	ns	ns	ns	ns	ns	ns	1.7618	ns	ns	ns	1.16	2.46429	3.44832	4.96332	3.95273	1.86877	1.59542	2.45229	1.93035	ns	ns	ns	4.76614	ns	ns
AT1G49500		ns	ns	ns	ns	ns	ns	ns	ns	ns	ns	ns	ns	ns	ns	ns	-1.17102	ns	-1.13794	ns	ns	ns	ns	ns	ns	ns	ns	ns	ns
AT1G49520		ns	ns	ns	ns	ns	ns	ns	ns	ns	1.01237	ns	ns	ns	ns	ns	1.38915	1.59574	ns	ns	ns	ns	ns	ns	ns	ns	ns	ns	ns
AT1G49530	GGPP6	ns	ns	ns	ns	ns	ns	ns	ns	ns	1.7373	ns	ns	ns	ns	1.4602	1.45224	1.30385	ns	ns	ns	ns	ns	ns	ns	ns	ns	1.2	ns
AT1G49580	CRK8	ns	ns	ns	ns	ns	ns	ns	ns	ns	ns	ns	-1.03758	ns	ns	ns	ns	ns	ns	ns	ns	ns	ns	ns	ns	ns	-1.68545	ns	ns
AT1G49600	ATRBP47A	ns	ns	ns	ns	ns	ns	ns	ns	ns	ns	ns	ns	ns	ns	ns	ns	ns	ns	ns	ns	ns	ns	ns	1.07217	ns	ns	ns	ns
AT1G49620	KRP7	ns	ns	ns	ns	ns	ns	ns	ns	ns	ns	ns	ns	ns	ns	ns	1.57521	ns	ns	-1.08536	ns	ns	ns	ns	ns	ns	ns	ns	ns
AT1G49650	CXE4	ns	ns	ns	ns	ns	ns	ns	ns	ns	ns	ns	ns	ns	ns	ns	ns	1.04898	ns	ns	ns	ns	ns	-1.0108	ns	ns	ns	ns	ns
AT1G49660	CXE5	ns	ns	ns	ns	ns	ns	ns	ns	ns	ns	ns	ns	ns	ns	ns	ns	ns	ns	ns	ns	ns	ns	ns	ns	-1.21579	ns	ns	ns
AT1G49720	ABF1	ns	ns	ns	ns	ns	ns	ns	ns	ns	ns	ns	ns	ns	ns	ns	ns	ns	ns	ns	ns	ns	ns	ns	-1.35294	1.07241	ns	ns	ns
AT1G49730		ns	ns	ns	ns	ns	ns	ns	ns	ns	ns	ns	ns	ns	ns	ns	ns	ns	ns	ns	ns	ns	ns	ns	ns	ns	ns	ns	1.23
AT1G49740		ns	ns	ns	ns	ns	ns	ns	ns	ns	ns	ns	ns	ns	ns	ns	ns	ns	ns	ns	ns	ns	ns	ns	ns	-1.06774	ns	ns	ns
AT1G49750		ns	ns	ns	ns	ns	ns	ns	ns	ns	ns	ns	ns	ns	ns	ns	ns	ns	ns	ns	ns	ns	ns	ns	ns	ns	-1.76494	ns	ns
AT1G49840		ns	ns	ns	ns	ns	ns	ns	ns	ns	ns	ns	ns	ns	ns	ns	ns	ns	1.25736	ns	ns	ns	ns	ns	ns	ns	ns	ns	-1.15
AT1G49860	GSTF14	ns	ns	ns	ns	ns	-1.19	ns	ns	ns	ns	ns	ns	ns	ns	ns	ns	ns	ns	ns	ns	ns	ns	ns	ns	ns	ns	ns	ns
AT1G49870		ns	ns	ns	ns	ns	ns	ns	ns	ns	ns	ns	-1.78265	ns	ns	ns	ns	ns	ns	ns	ns	ns	ns	ns	ns	ns	ns	ns	ns
AT1G49890	QWRF2	ns	ns	ns	ns	ns	ns	ns	ns	ns	ns	ns	ns	ns	ns	ns	ns	ns	ns	ns	ns	ns	ns	ns	ns	ns	-1.69127	ns	ns
AT1G49940		ns	ns	ns	ns	ns	ns	ns	ns	ns	ns	ns	ns	ns	ns	ns	ns	ns	ns	ns	ns	-1.01137	ns	ns	ns	ns	ns	ns	ns
AT1G49975		ns	ns	ns	ns	ns	ns	ns	ns	ns	ns	ns	ns	-1.70477	ns	ns	ns	ns	ns	ns	ns	ns	ns	ns	ns	ns	ns	ns	ns
AT1G50010	TUBA4	ns	ns	ns	ns	ns	ns	ns	ns	ns	ns	ns	-1.75084	ns	ns	ns	1.37251	ns	ns	ns	ns	ns	ns	ns	ns	ns	ns	ns	ns
AT1G50040		ns	ns	ns	ns	ns	-2.21	ns	ns	-1.33	ns	ns	-1.56917	ns	ns	4.17248	ns	ns	1.12249	3.26166	ns	ns	ns	ns	ns	2.12126	ns	3.78	ns
AT1G50110	BCAT6	ns	ns	ns	ns	ns	ns	ns	ns	ns	ns	ns	ns	ns	ns	1.69886	1.8932	ns	ns	ns	ns	ns	ns	ns	ns	ns	ns	ns	ns
AT1G50280		ns	ns	ns	ns	ns	ns	ns	ns	ns	ns	-1.59314	-1.62886	ns	ns	ns	ns	ns	ns	ns	ns	ns	ns	ns	ns	ns	ns	ns	ns
AT1G50290		ns	ns	ns	ns	ns	ns	ns	ns	ns	ns	ns	ns	ns	ns	ns	ns	ns	ns	ns	ns	ns	ns	ns	1.00582	ns	ns	ns	ns
AT1G50420	SCL3	ns	ns	ns	ns	ns	ns	ns	ns	ns	ns	ns	ns	ns	ns	ns	ns	ns	ns	ns	ns	1.03032	ns	ns	ns	ns	ns	ns	ns
AT1G50460	HKL1	ns	ns	ns	ns	ns	ns	ns	ns	ns	ns	ns	ns	ns	ns	1.32207	ns	ns	1.02077	ns	ns	ns	ns	ns	ns	-1.18234	ns	1.66	1.42
AT1G50490	UBC20	ns	ns	ns	ns	ns	ns	ns	ns	ns	ns	ns	ns	ns	ns	1.012	ns	ns	ns	ns	ns	ns	ns	ns	ns	ns	ns	ns	ns
AT1G50580	UGT79B5	ns	ns	ns	ns	ns	ns	ns	ns	ns	ns	ns	ns	ns	1.78	ns	ns	ns	ns	ns	ns	ns	ns	ns	ns	ns	ns	ns	ns
AT1G50590		ns	ns	ns	ns	ns	ns	ns	ns	ns	ns	ns	ns	ns	1.74	1.07636	ns	ns	ns	ns	ns	ns	ns	ns	ns	ns	1.56846	1.17	ns
AT1G50640	ERF3	ns	ns	ns	ns	ns	ns	ns	ns	ns	ns	ns	ns	ns	ns	ns	ns	1.1784	1.27338	ns	ns	ns	ns	ns	ns	ns	ns	ns	ns
AT1G50740	FAX5	ns	ns	ns	ns	ns	ns	ns	ns	ns	ns	ns	ns	ns	ns	ns	ns	ns	ns	2.0107	ns	ns	ns	ns	ns	ns	1.57124	ns	ns
AT1G50750		ns	ns	ns	ns	ns	ns	ns	ns	ns	ns	ns	-1.61303	ns	ns	ns	ns	2.61065	3.39658	ns	ns	ns	ns	ns	ns	ns	ns	ns	ns
AT1G50840	POLGAMMA2	ns	ns	ns	ns	ns	ns	ns	ns	ns	ns	ns	ns	ns	ns	ns	ns	ns	ns	ns	ns	ns	ns	ns	ns	ns	-1.59538	ns	ns
AT1G51020		ns	ns	ns	ns	ns	ns	ns	ns	ns	ns	ns	ns	ns	ns	ns	ns	ns	ns	ns	ns	ns	ns	ns	ns	ns	ns	1.19	ns
AT1G51070	bHLH115	ns	ns	ns	ns	ns	ns	ns	ns	ns	ns	ns	ns	ns	ns	ns	ns	ns	ns	ns	ns	ns	ns	ns	ns	ns	-1.55899	ns	ns
AT1G51080		ns	ns	ns	ns	ns	ns	ns	ns	ns	ns	ns	ns	ns	-1.1	ns	ns	ns	ns	ns	ns	ns	ns	ns	ns	ns	ns	ns	ns
AT1G51090		ns	ns	ns	ns	ns	ns	ns	ns	ns	ns	ns	ns	ns	ns	-1.21744	ns	ns	ns	3.79709	4.27915	1.892	1.29964	ns	-1.78833	ns	3.00123	ns	-1.31
AT1G51100		ns	ns	ns	ns	ns	ns	ns	ns	ns	ns	ns	ns	ns	ns	ns	ns	ns	ns	ns	ns	ns	ns	-1.08615	ns	ns	ns	ns	ns
AT1G51110	PAP12	ns	ns	ns	ns	ns	ns	ns	ns	ns	ns	ns	ns	ns	ns	ns	ns	ns	ns	ns	ns	ns	ns	ns	-1.20165	ns	ns	ns	ns
AT1G51140	BHLH122	ns	ns	ns	ns	ns	ns	ns	ns	ns	ns	ns	ns	ns	ns	ns	ns	ns	ns	ns	ns	ns	ns	ns	1.11619	-2.21119	ns	-1.08	-2.21
AT1G51170	UNC	ns	ns	ns	ns	ns	ns	ns	ns	ns	ns	ns	ns	ns	ns	ns	ns	ns	ns	-1.14677	ns	ns	ns	ns	ns	ns	ns	-1.29	ns
AT1G51250		ns	ns	ns	ns	ns	ns	ns	ns	ns	ns	ns	ns	ns	ns	ns	ns	ns	ns	ns	ns	ns	ns	ns	ns	ns	ns	1.11	ns
AT1G51270		ns	ns	ns	ns	ns	ns	ns	ns	ns	ns	ns	ns	ns	ns	ns	ns	ns	ns	ns	ns	ns	ns	ns	1.01712	ns	ns	ns	ns
AT1G51340	DTX42	ns	ns	ns	ns	ns	ns	ns	ns	ns	ns	ns	ns	ns	ns	ns	ns	ns	ns	ns	ns	ns	ns	ns	ns	-1.09373	ns	ns	ns
AT1G51400		ns	ns	ns	ns	ns	ns	ns	ns	ns	ns	ns	ns	ns	ns	ns	1.70016	1.44103	1.24388	ns	ns	ns	ns	ns	ns	ns	ns	ns	ns
AT1G51402		ns	ns	ns	ns	ns	ns	ns	ns	ns	1.02261	ns	ns	ns	ns	1.2802	1.89628	2.40853	ns	ns	-1.19469	ns	-1.14888	ns	ns	ns	ns	ns	ns
AT1G51440		ns	ns	ns	-1.09	-1.04	ns	ns	ns	ns	ns	ns	ns	ns	ns	ns	ns	ns	ns	ns	1.52798	ns	ns	ns	ns	-1.44663	ns	ns	-1.22
AT1G51460	ABCG13	ns	ns	ns	ns	ns	ns	ns	ns	ns	ns	-2.07776	-4.00412	ns	ns	ns	ns	ns	ns	ns	ns	ns	ns	ns	ns	ns	ns	ns	ns
AT1G51490	BGLU36	ns	ns	ns	ns	ns	ns	ns	ns	ns	ns	ns	ns	ns	ns	ns	ns	ns	ns	ns	ns	ns	ns	ns	ns	ns	ns	1.08	ns
AT1G51570		ns	ns	ns	ns	ns	ns	ns	ns	ns	ns	ns	ns	ns	ns	ns	ns	ns	ns	ns	ns	ns	ns	ns	ns	ns	-1.5297	ns	ns
AT1G51610	MTPC4	ns	ns	ns	ns	ns	ns	ns	ns	ns	ns	ns	ns	ns	ns	ns	ns	ns	ns	ns	ns	ns	ns	ns	-1.46781	1.15936	ns	ns	ns
AT1G51620		ns	ns	ns	ns	ns	ns	ns	ns	ns	ns	ns	ns	ns	ns	ns	ns	1.38436	ns	3.31233	2.66467	3.17402	2.60186	ns	ns	ns	ns	ns	ns
AT1G51660	MKK4	ns	ns	ns	ns	ns	ns	ns	ns	ns	1.11377	ns	ns	ns	ns	ns	ns	ns	1.43721	2.03559	1.04686	ns	ns	1.32873	1.23805	ns	ns	ns	ns
AT1G51670	HTT5	ns	ns	ns	ns	ns	1.21	ns	ns	ns	ns	ns	ns	ns	ns	ns	ns	ns	ns	ns	ns	ns	ns	ns	ns	ns	ns	ns	ns
AT1G51680	4CL1	ns	ns	ns	ns	ns	ns	ns	ns	ns	ns	ns	ns	ns	1.12	ns	ns	ns	ns	ns	ns	ns	ns	ns	ns	-1.17481	ns	ns	ns
AT1G51700	DOF1.7	ns	ns	ns	ns	ns	ns	ns	ns	ns	ns	ns	ns	ns	ns	ns	ns	1.35427	1.93407	ns	ns	ns	ns	ns	ns	-1.33683	ns	-1.39	-2.01
AT1G51760	ILL4	ns	ns	ns	ns	ns	ns	ns	ns	ns	2.89741	2.64571	ns	ns	3.46	2.11533	2.09816	3.07073	1.30939	2.72745	3.52859	3.71752	2.81193	2.03073	1.5	2.78831	3.98002	2.31	1.64
AT1G51780	ILL5	ns	ns	ns	ns	ns	ns	ns	ns	ns	4.63741	5.94118	ns	ns	1.36	2.75637	4.02231	6.97123	6.14627	6.63461	7.52174	8.90431	7.21012	ns	1.5	2.78831	3.98002	1.9	ns
AT1G51790		ns	ns	ns	ns	ns	ns	ns	ns	ns	1.26434	ns	ns	ns	ns	ns	ns	-1.00514	ns	2.21099	1.42195	ns	1.61514	1.26389	ns	1.04606	1.54807	ns	ns
AT1G51800	IOS1	ns	ns	ns	ns	ns	ns	ns	ns	ns	2.0695	1.60544	-1.14542	ns	ns	ns	ns	ns	-1.09108	4.25003	2.95215	1.95111	2.41103	1.02705	ns	1.40819	3.01283	ns	ns
AT1G51805		ns	ns	ns	ns	ns	ns	ns	ns	ns	ns	ns	ns	ns	ns	ns	ns	ns	ns	1.0688	ns	ns	ns	ns	ns	ns	ns	ns	ns
AT1G51820		ns	ns	ns	ns	ns	ns	ns	ns	ns	1.58683	ns	-2.05225	ns	ns	ns	2.43889	ns	1.34036	3.60213	2.37814	1.52325	1.11946	ns	ns	ns	2.16671	ns	ns
AT1G51823		ns	ns	ns	ns	ns	ns	ns	ns	ns	ns	ns	ns	ns	ns	ns	ns	ns	ns	ns	ns	ns	ns	ns	ns	ns	ns	1.62	ns
AT1G51850		ns	ns	ns	ns	ns	ns	ns	ns	ns	ns	ns	ns	ns	ns	-1.28533	ns	-1.609	-2.52616	ns	ns	ns	ns	ns	ns	ns	ns	ns	ns
AT1G51860		ns	ns	ns	ns	ns	ns	ns	ns	ns	ns	ns	1.01002	ns	ns	ns	ns	ns	-3.0046	ns	ns	ns	ns	ns	ns	ns	ns	ns	ns
AT1G51890		ns	ns	ns	ns	ns	ns	ns	ns	ns	1.51377	1.78804	ns	ns	1.1	ns	ns	ns	-2.33883	ns	ns	ns	1.86998	2.57112	ns	ns	2.71035	ns	ns
AT1G51920		ns	1.38	2.23	ns	1.42	2.5	ns	1.08	1.97	ns	ns	ns	ns	ns	ns	ns	ns	ns	ns	ns	ns	ns	2.98421	ns	ns	1.59998	ns	ns
AT1G51940	LYK3	ns	ns	ns	ns	ns	ns	ns	ns	ns	ns	ns	ns	ns	ns	ns	ns	ns	ns	ns	ns	ns	ns	ns	ns	2.53531	ns	1.25	1.22
AT1G51950	IAA18	ns	ns	ns	ns	ns	ns	ns	ns	ns	ns	ns	ns	ns	ns	1.57267	1.27196	1.47282	1.47896	ns	ns	ns	ns	ns	ns	ns	ns	ns	ns
AT1G51960	IQD27	ns	1.81	ns	ns	ns	ns	ns	ns	ns	ns	ns	ns	ns	ns	ns	ns	ns	ns	ns	ns	ns	ns	ns	ns	ns	ns	ns	ns
AT1G52000	JAL5	ns	ns	ns	-1.04	ns	ns	ns	ns	ns	2.46787	2.55384	2.55305	ns	4.42	ns	1.44529	2.29906	1.58185	1.05397	2.47621	5.02561	5.06055	ns	1.20642	1.71349	2.96208	2.09	1.6
AT1G52030	F-ATMBP	ns	ns	ns	ns	ns	ns	ns	ns	ns	2.95327	3.67457	3.24462	ns	4.74	1.77988	3.30337	3.92718	4.27798	ns	1.19843	4.09128	4.15773	ns	2.50297	2.61179	5.61369	3.35	1.69
AT1G52040	MBP1	ns	ns	ns	ns	ns	ns	ns	ns	ns	2.40688	3.55571	2.95342	ns	4.55	ns	ns	1.98043	2.46498	ns	1.23381	4.02614	6.25977	ns	2.50297	2.61179	5.61369	2.65	2.05
AT1G52110		ns	ns	ns	ns	ns	ns	ns	ns	ns	ns	5.64351	ns	ns	ns	ns	ns	ns	3.73103	ns	ns	ns	ns	ns	ns	ns	ns	ns	ns
AT1G52140		ns	ns	ns	ns	ns	ns	ns	ns	ns	ns	ns	-1.02615	ns	ns	ns	1.25594	1.64212	1.06942	ns	ns	ns	ns	ns	ns	ns	ns	ns	ns
AT1G52190	NPF1.2	ns	ns	ns	ns	ns	ns	ns	ns	ns	-1.27422	-1.98977	-2.10312	ns	ns	ns	ns	ns	ns	ns	ns	-1.72003	-1.37799	ns	ns	ns	-2.26981	-2.01	ns
AT1G52200	PCR8	ns	ns	ns	ns	ns	ns	ns	ns	ns	ns	ns	ns	1.65911	1.36	ns	ns	-1.95897	-2.64983	1.31588	ns	ns	ns	1.25332	-1.74626	2.82164	3.41824	1.17	1.7
AT1G52220	CURT1C	ns	ns	ns	ns	ns	ns	ns	ns	ns	ns	ns	ns	-1.38919	ns	ns	ns	ns	ns	ns	ns	ns	ns	ns	ns	ns	ns	ns	ns
AT1G52240	ROPGEF11	ns	ns	ns	ns	ns	ns	ns	ns	ns	ns	ns	-1.10298	ns	ns	ns	ns	ns	ns	ns	ns	ns	ns	ns	ns	ns	ns	ns	ns
AT1G52270		ns	ns	ns	ns	ns	ns	ns	ns	ns	ns	1.56864	ns	ns	ns	-1.18034	-1.21148	-2.39203	ns	ns	ns	ns	ns	ns	ns	ns	ns	ns	1.17
AT1G52280	RABG3D	ns	ns	ns	ns	ns	ns	ns	ns	ns	ns	ns	ns	ns	ns	ns	1.07452	ns	ns	1.10784	ns	ns	ns	ns	ns	ns	1.66793	ns	ns
AT1G52290	PERK15	ns	ns	ns	ns	ns	ns	ns	ns	ns	ns	ns	ns	ns	ns	ns	ns	ns	ns	ns	ns	ns	ns	ns	ns	ns	ns	ns	-1.26
AT1G52342		ns	ns	ns	ns	ns	1.12	ns	ns	ns	ns	ns	ns	ns	ns	ns	ns	ns	ns	ns	ns	ns	ns	ns	ns	ns	ns	ns	-1.48
AT1G52380	NUP50A	ns	ns	ns	ns	ns	ns	ns	ns	ns	ns	ns	ns	ns	ns	ns	ns	1.13925	ns	ns	ns	ns	ns	ns	ns	ns	ns	ns	ns
AT1G52390		ns	ns	ns	ns	ns	ns	ns	ns	ns	ns	ns	ns	ns	ns	ns	ns	ns	ns	ns	ns	ns	ns	ns	ns	ns	ns	1.13	ns
AT1G52400	BGLU18	ns	ns	ns	ns	ns	ns	ns	ns	ns	3.75639	3.93716	3.25283	ns	2.39	1.21704	2.05205	2.74833	2.85594	ns	1.44505	4.40969	5.20113	ns	ns	2.08452	3.39931	3.03	2.36
AT1G52410	TSA1	ns	ns	ns	ns	ns	ns	ns	ns	ns	2.99214	3.20146	2.54987	ns	4.13	ns	2.33714	2.53996	2.58335	ns	1.16326	4.2007	4.89823	ns	1.79163	2.61722	4.45077	3.12	2.36
AT1G52565		ns	ns	ns	ns	ns	ns	ns	ns	ns	ns	ns	ns	ns	ns	ns	ns	ns	1.70404	ns	ns	ns	ns	ns	ns	ns	ns	ns	ns
AT1G52580	RBL5	ns	ns	ns	ns	1.16	ns	ns	ns	ns	ns	ns	ns	ns	ns	ns	ns	ns	ns	ns	ns	ns	ns	ns	ns	ns	ns	ns	ns
AT1G52690	LEA7	1.09	ns	ns	-2.18	1.05	ns	ns	1.36	ns	ns	ns	ns	ns	2.74	ns	1.74507	2.61584	ns	6.50098	6.74898	5.49388	ns	ns	ns	ns	ns	ns	ns
AT1G52700		ns	ns	ns	ns	ns	ns	ns	ns	ns	ns	-1.14685	-1.97409	ns	ns	ns	ns	ns	ns	ns	ns	ns	ns	ns	ns	ns	ns	ns	ns
AT1G52710		ns	ns	ns	ns	ns	ns	ns	ns	ns	ns	ns	ns	ns	ns	ns	ns	1.29098	1.22992	ns	ns	ns	ns	ns	ns	ns	ns	ns	ns
AT1G52720		ns	ns	ns	ns	ns	ns	ns	ns	ns	1.80358	ns	ns	ns	1.77	2.44782	3.09949	3.10431	2.058	1.30757	1.11859	2.16234	1.11319	ns	ns	1.86614	3.61497	1.3	1.06
AT1G52750		ns	ns	ns	ns	ns	ns	ns	ns	ns	ns	ns	-6.14125	ns	ns	ns	ns	ns	ns	ns	ns	ns	-1.06504	ns	ns	ns	ns	ns	ns
AT1G52760	CSE	ns	ns	ns	ns	ns	ns	ns	ns	ns	ns	ns	ns	ns	1.19	ns	ns	ns	ns	ns	ns	ns	ns	ns	ns	ns	ns	ns	ns
AT1G52770		ns	ns	ns	ns	ns	ns	ns	ns	ns	ns	ns	ns	ns	ns	ns	1.32581	2.82592	1.63059	ns	ns	1.38474	ns	ns	ns	ns	ns	ns	ns
AT1G52800		ns	ns	ns	ns	ns	ns	ns	ns	ns	ns	1.05231	1.34805	ns	ns	ns	-2.01885	ns	ns	ns	ns	ns	ns	ns	ns	ns	ns	ns	-1.12
AT1G52810		ns	ns	ns	ns	ns	ns	ns	ns	ns	ns	3.33981	2.9528	ns	ns	ns	ns	ns	ns	ns	ns	ns	ns	ns	ns	ns	ns	ns	ns
AT1G52827	CDT1	ns	ns	ns	-1.22	ns	ns	ns	ns	ns	ns	-1.09546	ns	ns	ns	ns	ns	ns	ns	ns	1.49839	ns	ns	ns	ns	ns	ns	-1.05	ns
AT1G52830	IAA6	ns	ns	ns	ns	ns	-1.07	ns	ns	ns	ns	ns	-5.29631	ns	ns	3.10169	3.2915	2.48167	1.37253	2.04113	1.76936	ns	ns	ns	ns	ns	ns	ns	-1.69
AT1G52855		ns	ns	ns	ns	ns	ns	ns	ns	ns	ns	ns	ns	ns	ns	ns	ns	ns	ns	ns	1.44952	ns	ns	ns	ns	ns	ns	-2	-1.33
AT1G52857		ns	ns	ns	ns	ns	ns	ns	ns	ns	ns	ns	ns	ns	ns	ns	ns	ns	ns	ns	ns	ns	ns	ns	ns	ns	ns	-1	-1.06
AT1G52870		ns	ns	ns	ns	ns	ns	ns	ns	ns	ns	ns	ns	ns	ns	ns	ns	ns	ns	ns	ns	ns	ns	ns	ns	ns	ns	ns	-1.02
AT1G52890	NAC019	ns	ns	ns	ns	ns	ns	ns	ns	ns	ns	ns	ns	ns	3.34	2.85	3.92055	4.12291	3.20559	4.80132	4.36912	5.76309	4.91924	ns	ns	1.62009	6.94632	ns	ns
AT1G52900		ns	ns	ns	ns	ns	ns	ns	1.45	ns	ns	ns	ns	ns	ns	2.07676	2.0818	2.5785	ns	ns	ns	ns	ns	ns	ns	ns	ns	ns	ns
AT1G52910		ns	ns	ns	ns	ns	ns	ns	ns	ns	ns	ns	ns	ns	ns	ns	2.58871	1.87672	1.87316	ns	ns	ns	ns	ns	ns	ns	ns	ns	ns
AT1G52940	PAP5	ns	ns	ns	ns	ns	ns	ns	ns	ns	-2.54466	ns	5.71026	ns	ns	ns	ns	ns	ns	ns	ns	ns	ns	ns	ns	ns	ns	ns	ns
AT1G53035		ns	ns	ns	ns	ns	ns	ns	ns	ns	ns	ns	ns	ns	ns	ns	ns	ns	ns	ns	ns	ns	ns	ns	-1.35847	2.02769	ns	-1.03	1.84
AT1G53060		ns	ns	ns	ns	ns	ns	ns	ns	ns	ns	-1.11682	ns	ns	ns	ns	ns	ns	ns	ns	ns	ns	ns	ns	ns	ns	ns	ns	ns
AT1G53070		ns	ns	ns	ns	ns	ns	ns	ns	ns	ns	ns	ns	ns	ns	ns	1.30749	ns	ns	ns	ns	ns	ns	ns	ns	ns	ns	-1.1	-1.05
AT1G53080		ns	ns	ns	ns	ns	ns	ns	ns	ns	ns	ns	ns	ns	ns	ns	ns	ns	ns	3.23783	1.79495	ns	ns	ns	ns	ns	ns	ns	ns
AT1G53090	SPA4	ns	ns	ns	ns	ns	ns	ns	ns	ns	ns	ns	ns	ns	ns	ns	ns	ns	ns	ns	ns	ns	ns	ns	1.27885	-1.43407	ns	1.2	-1.68
AT1G53100		ns	ns	ns	ns	ns	ns	ns	ns	ns	ns	ns	ns	ns	ns	ns	-1.55123	ns	-2.03497	ns	ns	1.09586	1.1552	1.11958	ns	ns	ns	ns	ns
AT1G53140	DRP5A	ns	ns	ns	ns	ns	ns	ns	ns	ns	ns	ns	-2.32839	ns	ns	ns	ns	ns	ns	ns	ns	ns	ns	ns	ns	ns	ns	ns	ns
AT1G53160	SPL4	ns	ns	ns	ns	ns	ns	ns	ns	ns	ns	ns	ns	ns	ns	ns	ns	ns	ns	ns	ns	ns	ns	ns	ns	ns	ns	1.27	1.98
AT1G53163		ns	ns	ns	ns	ns	ns	ns	-1.09	ns	ns	ns	ns	ns	ns	ns	ns	ns	ns	ns	ns	ns	ns	ns	ns	ns	ns	ns	ns
AT1G53170	ERF8	ns	ns	ns	ns	ns	ns	ns	ns	ns	ns	ns	ns	ns	ns	ns	ns	ns	ns	1.49353	-1.05161	ns	ns	1.10167	1.01691	ns	ns	ns	ns
AT1G53230	TCP3	ns	ns	ns	1.03	ns	ns	ns	ns	ns	ns	ns	ns	ns	ns	ns	ns	ns	ns	ns	ns	ns	ns	ns	ns	ns	ns	ns	ns
AT1G53280	DJ1B	ns	ns	ns	ns	ns	ns	ns	ns	ns	ns	ns	ns	ns	ns	ns	ns	ns	ns	ns	ns	ns	ns	ns	1.06832	ns	ns	ns	ns
AT1G53320	TULP7	ns	ns	ns	ns	ns	ns	ns	ns	ns	ns	ns	ns	ns	ns	ns	ns	ns	ns	ns	ns	ns	ns	ns	ns	ns	1.96084	ns	ns
AT1G53340		ns	ns	ns	ns	ns	-1.42	ns	ns	ns	ns	ns	ns	ns	ns	ns	-1.56539	ns	ns	ns	ns	ns	ns	ns	ns	ns	ns	1.57	ns
AT1G53380		ns	ns	ns	ns	ns	ns	ns	ns	ns	ns	ns	ns	ns	ns	ns	ns	ns	ns	ns	ns	ns	ns	ns	ns	ns	ns	1.03	ns
AT1G53430		ns	ns	ns	ns	ns	ns	ns	ns	ns	ns	ns	ns	ns	ns	ns	ns	ns	ns	1.72054	ns	ns	ns	ns	ns	1.39887	ns	1.3	1.11
AT1G53440		ns	ns	ns	ns	ns	ns	ns	ns	ns	ns	ns	ns	ns	ns	ns	ns	ns	ns	1.56118	ns	ns	ns	ns	ns	1.30218	ns	ns	1.24
AT1G53450		ns	ns	ns	ns	ns	ns	ns	ns	ns	ns	ns	ns	ns	ns	ns	ns	ns	ns	-1.12931	ns	ns	ns	ns	ns	ns	ns	ns	ns
AT1G53470	MSL4	ns	ns	ns	ns	ns	ns	ns	ns	ns	ns	ns	ns	ns	ns	1.48159	ns	ns	1.79574	ns	ns	1.05047	ns	ns	ns	ns	ns	ns	ns
AT1G53520	FAP3	ns	ns	ns	ns	ns	ns	ns	ns	ns	ns	-1.96752	-3.83406	ns	ns	1.85677	2.98247	1.74289	ns	ns	ns	ns	ns	-1.02944	ns	ns	ns	ns	ns
AT1G53540	HSP17.6C	-2.95	ns	ns	-3.22	ns	-1.53	-1.57	ns	-1.47	ns	ns	ns	ns	ns	ns	ns	ns	ns	ns	ns	1.99636	ns	ns	ns	ns	ns	ns	ns
AT1G53560		ns	ns	ns	ns	ns	ns	ns	ns	ns	ns	ns	ns	ns	ns	ns	ns	ns	ns	ns	ns	ns	ns	ns	ns	ns	1.52221	ns	ns
AT1G53580	GLY3	ns	ns	ns	ns	ns	ns	ns	ns	ns	ns	1.12686	ns	ns	1.24	ns	ns	1.35417	ns	ns	ns	1.23692	ns	ns	ns	ns	1.8714	ns	ns
AT1G53620		ns	ns	1.63	ns	1.82	1.33	ns	ns	1.16	ns	ns	ns	ns	ns	ns	ns	ns	ns	ns	ns	ns	ns	ns	ns	ns	ns	-1.29	-1.36
AT1G53625		ns	ns	ns	ns	ns	ns	ns	ns	ns	ns	ns	-2.23276	ns	ns	1.36557	ns	ns	ns	ns	ns	ns	ns	1.33154	ns	ns	ns	ns	-1.26
AT1G53700	WAG1	ns	ns	ns	ns	ns	ns	ns	ns	ns	ns	-1.11789	ns	ns	ns	ns	ns	-1.59902	-1.48268	ns	-1.88067	-1.29485	ns	ns	ns	ns	ns	ns	ns
AT1G53730	SRF6	ns	ns	ns	ns	ns	ns	ns	ns	ns	ns	ns	ns	ns	ns	ns	ns	ns	ns	ns	ns	ns	ns	ns	ns	ns	-1.8308	ns	ns
AT1G53830	PME2	ns	ns	ns	ns	ns	ns	ns	ns	ns	ns	ns	ns	ns	ns	ns	ns	1.41264	ns	ns	ns	1.20662	2.89948	ns	ns	ns	ns	2.45	2.2
AT1G53870		ns	ns	ns	ns	ns	ns	ns	ns	ns	ns	ns	ns	ns	ns	ns	ns	ns	ns	ns	ns	ns	ns	ns	ns	ns	2.27615	ns	ns
AT1G53885		ns	ns	ns	ns	ns	ns	ns	ns	ns	ns	ns	ns	ns	2.01	ns	ns	ns	ns	3.74901	4.55361	5.19899	4.48095	ns	ns	1.88606	6.53899	1.34	1.55
AT1G53890		ns	ns	ns	ns	ns	ns	ns	ns	ns	ns	ns	ns	ns	ns	ns	ns	ns	ns	ns	ns	1.13415	ns	ns	ns	ns	2.27615	ns	ns
AT1G53903		ns	ns	ns	ns	ns	ns	ns	ns	ns	ns	ns	ns	ns	ns	ns	ns	ns	ns	3.74901	4.55361	5.19899	4.48095	ns	ns	1.88606	6.53899	1.32	1.54
AT1G53920	GLIP5	ns	ns	ns	ns	ns	ns	ns	ns	ns	ns	ns	ns	ns	ns	ns	1.6916	2.10899	1.00013	ns	ns	ns	ns	ns	ns	ns	ns	ns	ns
AT1G53950		ns	ns	ns	ns	ns	ns	ns	ns	ns	ns	1.48837	4.16838	ns	ns	ns	ns	ns	ns	ns	ns	ns	ns	ns	ns	ns	ns	ns	ns
AT1G53980		ns	ns	ns	ns	1.31	ns	ns	ns	ns	ns	3.8176	ns	ns	ns	ns	ns	ns	ns	ns	ns	ns	ns	ns	ns	ns	ns	1.19	ns
AT1G53990	GLIP3	ns	ns	ns	ns	ns	ns	ns	ns	ns	2.6758	3.40497	3.47366	ns	ns	ns	ns	ns	ns	ns	ns	ns	ns	ns	ns	ns	ns	ns	ns
AT1G54000	GLL22	ns	ns	ns	ns	-1.16	ns	1.1	ns	1.22	3.83821	5.68292	2.99855	ns	3.55	ns	ns	ns	ns	1.74043	1.21279	2.20411	1.58581	ns	2.27579	3.68076	3.63004	2.7	ns
AT1G54010	GLL23	ns	ns	ns	ns	ns	ns	ns	ns	1.1	4.98225	5.60157	2.4399	ns	4.2	2.05095	2.99666	5.33275	5.16074	ns	1.11408	3.56674	3.40534	ns	2.27579	3.68076	3.63004	3.52	1.52
AT1G54020		ns	1.01	ns	-1.42	ns	ns	ns	1.14	1.58	6.7253	7.26036	4.73754	ns	2.79	2.43985	1.85419	2.74705	3.35146	1.57138	2.19645	5.88206	7.52448	ns	3.12913	4.84232	6.92059	4.36	3.35
AT1G54030	MVP1	ns	ns	ns	ns	ns	ns	ns	ns	ns	1.82722	1.69843	ns	ns	1.6	1.08936	1.23122	1.57028	1.23301	ns	ns	2.45134	1.97356	ns	1.17372	1.71522	2.24466	1.58	ns
AT1G54040	ESP	ns	ns	ns	ns	ns	ns	ns	ns	ns	ns	ns	ns	ns	ns	ns	ns	1.18602	1.0191	ns	ns	1.31571	1.29783	ns	ns	ns	ns	1.05	ns
AT1G54050	HSP17.4B	ns	ns	ns	ns	ns	ns	ns	ns	ns	1.04315	ns	ns	ns	ns	ns	2.12561	2.30724	1.09596	ns	1.62053	ns	ns	-1.03226	ns	ns	-1.82629	ns	ns
AT1G54095		ns	ns	ns	ns	ns	ns	ns	ns	ns	3.4473	4.34386	2.69848	ns	ns	ns	2.84328	3.44372	2.49109	ns	ns	ns	ns	ns	ns	ns	ns	2.2	1.11
AT1G54100	ALDH7B4	ns	ns	ns	ns	ns	ns	ns	ns	ns	ns	ns	ns	ns	2.02	ns	ns	1.11116	ns	ns	ns	ns	ns	ns	-1.12171	ns	2.31086	ns	ns
AT1G54120		ns	ns	ns	ns	ns	ns	ns	ns	ns	ns	ns	ns	ns	ns	ns	ns	ns	ns	-1.48994	ns	ns	ns	ns	ns	-1.27295	ns	ns	ns
AT1G54130	RSH3	ns	ns	ns	ns	ns	ns	ns	ns	ns	ns	ns	ns	ns	ns	ns	ns	ns	ns	ns	ns	ns	ns	ns	-1.21598	ns	ns	ns	ns
AT1G54180	BRXL3	ns	ns	ns	ns	ns	ns	ns	ns	ns	ns	ns	ns	ns	ns	ns	1.46496	1.33337	ns	ns	ns	ns	ns	ns	ns	ns	ns	ns	ns
AT1G54200		ns	ns	ns	ns	ns	ns	ns	ns	ns	ns	ns	ns	ns	ns	ns	ns	ns	ns	ns	ns	ns	ns	ns	ns	ns	-2.03418	ns	ns
AT1G54385	SINE1	ns	ns	ns	ns	ns	ns	ns	ns	ns	ns	ns	ns	ns	ns	ns	ns	ns	1.7765	ns	ns	ns	ns	ns	ns	ns	ns	ns	ns
AT1G54450	B''DELTA	ns	ns	ns	ns	ns	ns	ns	ns	ns	ns	ns	ns	ns	ns	ns	1.26098	ns	ns	ns	ns	ns	ns	ns	ns	ns	ns	ns	ns
AT1G54500		ns	ns	ns	ns	ns	ns	ns	ns	ns	ns	ns	ns	-1.00964	ns	ns	ns	ns	ns	ns	ns	ns	ns	ns	ns	ns	ns	ns	ns
AT1G54540		ns	ns	ns	ns	-1.08	ns	ns	ns	ns	ns	ns	ns	ns	ns	ns	ns	3.03629	5.49069	ns	ns	ns	ns	ns	ns	ns	ns	1.42	1.61
AT1G54570		ns	ns	ns	ns	ns	ns	ns	ns	ns	ns	ns	ns	ns	ns	ns	ns	ns	1.66264	ns	ns	ns	1.4555	ns	ns	ns	ns	ns	ns
AT1G54575		ns	ns	ns	ns	ns	ns	ns	ns	ns	ns	ns	ns	ns	1.91	ns	ns	ns	ns	ns	ns	1.50236	1.77241	1.59192	ns	ns	ns	ns	ns
AT1G54740		ns	ns	ns	ns	ns	-1.09	ns	ns	ns	ns	ns	ns	ns	ns	ns	-1.00716	ns	ns	ns	-1.24665	ns	ns	ns	ns	ns	ns	1.19	ns
AT1G54790		ns	ns	ns	ns	-1.15	ns	ns	ns	ns	ns	ns	ns	ns	ns	1.4425	1.84146	ns	2.29012	ns	ns	ns	ns	ns	ns	ns	ns	ns	ns
AT1G54820		ns	ns	ns	ns	ns	ns	ns	ns	ns	ns	ns	-1.2126	ns	ns	ns	ns	ns	ns	-1.03039	-1.25034	ns	ns	ns	ns	ns	-1.81967	ns	ns
AT1G54890		ns	ns	ns	ns	ns	1.23	ns	ns	1.2	ns	ns	ns	ns	ns	ns	ns	ns	ns	ns	ns	ns	ns	ns	ns	ns	1.90527	ns	ns
AT1G55010	PDF1.5	ns	ns	ns	ns	ns	ns	ns	ns	ns	ns	ns	ns	ns	ns	ns	ns	ns	ns	ns	ns	ns	ns	ns	ns	ns	ns	3.85	2.46
AT1G55020	LOX1	ns	ns	ns	ns	ns	ns	ns	ns	ns	ns	ns	ns	ns	ns	ns	ns	ns	ns	ns	ns	ns	ns	ns	ns	ns	ns	ns	-1.13
AT1G55180	PLDALPHA4	ns	ns	ns	ns	-1.39	ns	ns	ns	1.04	ns	ns	ns	ns	ns	ns	ns	ns	ns	ns	ns	ns	ns	ns	ns	ns	ns	ns	ns
AT1G55200		ns	ns	ns	ns	ns	ns	ns	ns	ns	ns	ns	-3.77142	ns	ns	ns	2.29973	ns	1.75825	ns	ns	ns	ns	ns	ns	ns	ns	ns	ns
AT1G55210	DIR20	ns	ns	ns	ns	ns	ns	ns	ns	ns	1.16261	1.03961	ns	1.65284	1.69	ns	ns	1.18752	ns	ns	ns	1.21226	1.08252	ns	ns	ns	1.68368	ns	ns
AT1G55220		ns	ns	ns	ns	ns	-1.34	ns	ns	-1.62	ns	ns	ns	ns	ns	ns	ns	ns	ns	ns	ns	ns	ns	ns	ns	ns	ns	ns	ns
AT1G55260		ns	ns	ns	ns	ns	ns	ns	ns	ns	ns	-1.64464	-2.64287	ns	ns	ns	1.5385	1.19109	ns	ns	ns	ns	ns	-1.09921	-1.02584	ns	ns	ns	ns
AT1G55265		ns	ns	ns	ns	ns	ns	ns	ns	ns	ns	ns	ns	1.14776	ns	ns	ns	ns	ns	ns	ns	ns	ns	ns	ns	ns	ns	ns	ns
AT1G55330	AGP21	ns	ns	ns	ns	ns	ns	ns	ns	ns	ns	-1.60392	-3.31389	ns	ns	3.26267	2.01037	1.30831	2.08398	ns	ns	ns	ns	-1.20352	ns	ns	-2.54202	1.67	1.38
AT1G55360		ns	ns	ns	ns	ns	ns	ns	ns	ns	ns	ns	ns	ns	ns	ns	ns	ns	ns	ns	ns	ns	ns	ns	ns	ns	-2.74451	ns	ns
AT1G55370	NDF5	ns	ns	ns	ns	ns	ns	ns	ns	ns	ns	ns	ns	-1.73817	ns	ns	ns	ns	ns	ns	ns	ns	ns	ns	ns	ns	-1.57782	ns	ns
AT1G55380		ns	ns	ns	ns	ns	ns	ns	ns	ns	ns	-1.45688	-1.37445	ns	ns	ns	ns	ns	ns	ns	-1.13017	ns	ns	ns	ns	ns	ns	ns	ns
AT1G55450		ns	ns	ns	ns	ns	ns	ns	ns	ns	ns	ns	ns	ns	ns	ns	ns	ns	ns	3.42064	ns	ns	1.04867	1.19011	ns	1.78761	1.94628	ns	-1.3
AT1G55480	ZKT	ns	ns	ns	ns	ns	ns	ns	ns	ns	ns	ns	ns	-1.15705	ns	ns	ns	ns	ns	ns	ns	ns	ns	ns	ns	ns	ns	ns	ns
AT1G55530		ns	ns	ns	ns	ns	ns	ns	ns	ns	ns	ns	ns	ns	ns	ns	ns	ns	ns	ns	ns	ns	ns	ns	ns	-1.25039	ns	ns	ns
AT1G55580	SCL18	ns	ns	ns	ns	ns	ns	ns	ns	ns	ns	ns	ns	ns	ns	ns	ns	ns	ns	ns	ns	ns	ns	ns	ns	ns	ns	1.05	ns
AT1G55670	PSAG	ns	ns	ns	ns	ns	ns	ns	ns	ns	ns	ns	-1.01945	ns	ns	ns	ns	ns	ns	ns	ns	ns	ns	ns	ns	ns	ns	ns	ns
AT1G55810	UKL3	ns	ns	ns	ns	ns	ns	ns	ns	ns	ns	ns	ns	ns	ns	ns	ns	ns	ns	ns	ns	ns	ns	ns	ns	ns	ns	ns	1.06
AT1G55850	CSLE1	ns	ns	ns	ns	ns	ns	ns	ns	ns	ns	ns	ns	ns	ns	ns	ns	-1.29199	ns	ns	ns	ns	ns	1.12971	ns	ns	ns	ns	1.39
AT1G55910	ZIP11	ns	ns	ns	ns	ns	ns	ns	ns	ns	ns	ns	ns	ns	ns	-1.07574	-1.08718	ns	ns	ns	1.07187	ns	ns	ns	ns	-1.23286	ns	ns	-2.06
AT1G55920	SAT1	ns	ns	ns	ns	ns	ns	ns	ns	ns	ns	ns	ns	ns	1.04	ns	ns	ns	ns	ns	ns	ns	ns	ns	ns	-2.01143	ns	ns	ns
AT1G55928		ns	ns	ns	ns	1.04	ns	ns	ns	ns	ns	ns	ns	ns	ns	ns	ns	ns	ns	ns	ns	ns	ns	ns	ns	ns	ns	ns	ns
AT1G55960		ns	ns	ns	ns	ns	ns	ns	ns	ns	ns	ns	ns	ns	ns	ns	ns	ns	ns	ns	ns	ns	-1.11067	ns	ns	-3.29776	-3.40247	ns	-1
AT1G55990		ns	ns	ns	ns	ns	ns	ns	ns	ns	ns	ns	ns	ns	ns	ns	ns	ns	3.48044	ns	ns	ns	ns	ns	ns	ns	ns	ns	ns
AT1G56010	NAC021	ns	ns	ns	ns	ns	ns	ns	ns	ns	ns	ns	ns	1.37388	ns	ns	-1.44147	-1.16873	-1.31059	-1.30336	ns	ns	ns	ns	ns	ns	ns	ns	ns
AT1G56060		ns	ns	ns	ns	ns	1.25	ns	ns	1.02	1.87529	ns	-2.70058	ns	ns	ns	ns	ns	ns	5.73338	4.62544	5.13676	3.51765	2.70203	ns	ns	1.66179	ns	ns
AT1G56120		ns	ns	1.13	ns	ns	1.59	ns	ns	ns	ns	ns	ns	1.33914	ns	-1.76148	-1.66601	-1.56175	-1.50283	ns	ns	ns	ns	2.27423	ns	ns	ns	ns	-1.71
AT1G56140		ns	ns	ns	ns	ns	ns	ns	ns	ns	ns	ns	ns	ns	ns	ns	ns	ns	ns	1.4103	ns	ns	ns	ns	ns	ns	ns	ns	1.18
AT1G56150	SAUR71	ns	ns	ns	ns	ns	ns	ns	ns	ns	ns	ns	ns	ns	ns	ns	ns	ns	ns	ns	ns	1.43735	ns	1.43771	ns	ns	ns	ns	ns
AT1G56170	NFYC2	ns	ns	ns	ns	ns	ns	-1.04	ns	ns	ns	ns	ns	ns	1.06	ns	ns	ns	ns	ns	ns	ns	ns	ns	ns	-1.18107	ns	ns	-1.52
AT1G56190		ns	ns	ns	ns	ns	ns	ns	ns	ns	ns	ns	ns	ns	ns	ns	ns	ns	ns	ns	ns	ns	ns	ns	ns	ns	-1.50165	ns	ns
AT1G56210	HIPP35	ns	ns	ns	ns	ns	ns	ns	ns	ns	ns	ns	ns	ns	ns	ns	ns	ns	ns	ns	ns	ns	ns	ns	ns	ns	-2.17723	ns	ns
AT1G56220		ns	ns	ns	ns	ns	ns	ns	ns	ns	ns	ns	ns	ns	ns	ns	-1.12364	ns	-1.00586	ns	-1.8272	ns	ns	ns	ns	ns	ns	ns	1.11
AT1G56230		ns	ns	ns	ns	ns	ns	ns	ns	ns	ns	ns	ns	ns	ns	ns	ns	ns	ns	ns	ns	ns	ns	ns	ns	ns	ns	2.34	ns
AT1G56240	PP2B13	ns	2.75	1.27	ns	1.46	1.66	ns	1.16	1.14	ns	ns	ns	ns	ns	ns	ns	ns	ns	5.32721	ns	2.7002	2.16759	1.26906	ns	ns	ns	ns	ns
AT1G56250	VBF	ns	ns	ns	ns	1.8	1.5	ns	1.17	ns	ns	2.56648	ns	ns	ns	-1.86271	ns	ns	ns	3.10711	ns	ns	ns	ns	ns	ns	ns	ns	ns
AT1G56300		ns	ns	ns	ns	ns	ns	ns	ns	ns	ns	ns	-1.17012	ns	ns	ns	ns	ns	ns	ns	ns	ns	ns	ns	-4.15325	2.2235	4.12106	ns	ns
AT1G56320		ns	ns	ns	ns	ns	ns	ns	ns	ns	ns	ns	ns	ns	ns	ns	ns	ns	1.55726	ns	ns	ns	ns	ns	ns	ns	ns	ns	ns
AT1G56385		ns	ns	ns	ns	ns	ns	ns	ns	ns	ns	ns	ns	ns	ns	ns	ns	ns	ns	ns	ns	ns	ns	ns	ns	ns	ns	-1.04	ns
AT1G56430	NAS4	ns	ns	ns	ns	ns	ns	ns	ns	ns	ns	-1.21326	ns	ns	ns	ns	ns	ns	ns	ns	ns	ns	-1.04994	-1.13846	ns	-1.10586	-3.13582	-2.08	-2.1
AT1G56510	ADR2	ns	ns	ns	ns	ns	ns	ns	ns	ns	ns	ns	ns	ns	ns	ns	ns	ns	ns	1.99173	ns	ns	ns	ns	ns	ns	ns	ns	-1.39
AT1G56520		ns	ns	ns	ns	ns	ns	ns	ns	ns	ns	ns	ns	ns	ns	ns	ns	ns	1.19008	ns	ns	ns	ns	ns	ns	ns	ns	ns	ns
AT1G56540		ns	ns	ns	ns	ns	ns	ns	ns	ns	ns	ns	ns	ns	ns	ns	ns	ns	ns	2.50985	ns	ns	ns	ns	ns	ns	ns	ns	ns
AT1G56550	RGXT3	ns	ns	ns	ns	ns	ns	ns	ns	ns	ns	ns	ns	ns	ns	ns	-1.24782	ns	ns	ns	ns	ns	ns	ns	ns	ns	ns	ns	ns
AT1G56580	SVB	ns	ns	ns	ns	ns	ns	ns	ns	ns	ns	ns	ns	ns	1.07	1.01537	1.83084	2.07988	1.49374	ns	ns	1.07637	ns	ns	ns	ns	ns	ns	ns
AT1G56600	GOLS2	ns	-1.1	-1.1	ns	-1.39	ns	ns	-1.58	ns	ns	ns	ns	ns	ns	ns	-1.36916	ns	-1.4528	1.21762	1.18522	ns	ns	ns	ns	-1.25616	ns	-1.62	-1.49
AT1G56620		ns	ns	ns	ns	ns	ns	-2	ns	ns	ns	ns	ns	ns	ns	ns	ns	ns	ns	ns	ns	ns	ns	ns	ns	ns	ns	ns	ns
AT1G56630		ns	ns	ns	ns	ns	ns	ns	ns	ns	ns	ns	ns	ns	ns	ns	ns	ns	ns	ns	ns	ns	ns	ns	ns	ns	ns	ns	-1.35
AT1G56650	MYB75	ns	ns	ns	-1.93	-1.84	1.47	ns	ns	1.02	ns	1.12729	2.23975	ns	3.75	ns	1.47635	1.99009	ns	1.0161	3.17332	3.80856	2.21473	ns	1.32056	-2.18108	3.1558	ns	-2.31
AT1G56660		ns	1.36	ns	ns	ns	1.07	ns	ns	ns	ns	ns	ns	ns	ns	1.22897	1.22976	1.14511	1.79704	2.34275	1.17132	ns	ns	1.8373	ns	ns	ns	ns	-2.66
AT1G56670	LIP4	ns	ns	ns	ns	ns	ns	ns	ns	ns	ns	-1.56457	-1.84357	ns	ns	ns	2.03395	1.44597	ns	ns	ns	ns	ns	ns	ns	-1.44347	-1.66615	ns	-1.42
AT1G56710		ns	ns	ns	ns	ns	ns	ns	ns	ns	ns	ns	ns	ns	ns	ns	1.44341	ns	2.32823	-1.28805	ns	ns	ns	ns	ns	ns	ns	ns	ns
AT1G56720		ns	ns	ns	ns	ns	ns	ns	ns	ns	ns	-1.35723	-1.15811	ns	ns	ns	ns	ns	ns	ns	-1.34314	ns	ns	ns	-1.2373	ns	-1.51934	ns	ns
AT1G57150		ns	ns	ns	ns	ns	ns	ns	ns	ns	ns	ns	ns	ns	ns	ns	ns	ns	ns	ns	ns	ns	ns	ns	ns	ns	ns	1.58	ns
AT1G57560	AtMYB50	ns	ns	ns	ns	ns	ns	ns	ns	ns	2.96266	3.10189	ns	ns	ns	1.42598	2.26429	1.81516	ns	1.79495	ns	1.4407	1.77824	1.63101	1.99226	ns	ns	ns	ns
AT1G57590	PAE2	ns	ns	1.59	ns	ns	2.1	ns	ns	1.37	ns	ns	ns	ns	ns	ns	ns	ns	ns	ns	1.44343	ns	ns	ns	-1.40386	-1.76215	ns	ns	-3.04
AT1G57610		ns	ns	ns	ns	ns	ns	ns	ns	ns	ns	ns	ns	ns	ns	ns	ns	ns	ns	1.02273	ns	ns	ns	ns	ns	ns	ns	ns	ns
AT1G57630		ns	ns	ns	ns	1.01	ns	ns	1.06	ns	2.31091	1.80984	ns	ns	ns	ns	ns	ns	ns	3.82398	4.37494	4.64293	4.98642	4.14022	1.52191	1.79741	3.5831	ns	ns
AT1G57650		ns	ns	ns	ns	ns	ns	ns	ns	ns	2.25474	2.58548	ns	ns	ns	1.9424	ns	1.29878	ns	ns	ns	ns	ns	ns	ns	ns	ns	1.11	ns
AT1G57680		ns	ns	ns	ns	ns	ns	ns	ns	ns	ns	ns	ns	ns	ns	1.29739	ns	ns	ns	ns	ns	ns	ns	ns	ns	1.17452	ns	1.66	ns
AT1G57750	CYP96A15	ns	ns	ns	ns	ns	ns	ns	ns	ns	ns	ns	ns	ns	ns	ns	ns	2.56454	ns	ns	ns	ns	ns	ns	ns	ns	ns	ns	ns
AT1G57820	ORTH2	ns	ns	ns	ns	ns	ns	ns	ns	ns	ns	ns	ns	ns	ns	ns	ns	ns	ns	ns	ns	ns	ns	ns	ns	ns	ns	1.62	ns
AT1G57850		ns	ns	ns	ns	ns	1.16	ns	ns	ns	ns	ns	-1.29557	ns	ns	ns	ns	1.81607	1.98576	ns	ns	ns	ns	ns	ns	ns	ns	ns	ns
AT1G57943	PUP17	ns	ns	ns	ns	ns	ns	ns	ns	ns	ns	ns	ns	ns	ns	ns	ns	ns	ns	ns	ns	ns	ns	ns	ns	ns	ns	1.97	ns
AT1G57980	PUP23	ns	ns	ns	ns	ns	ns	ns	ns	ns	ns	ns	ns	ns	ns	ns	ns	ns	ns	ns	ns	-1.03175	ns	ns	ns	2.66796	1.53807	2.25	ns
AT1G57990	PUP18	ns	ns	ns	ns	ns	ns	ns	ns	ns	ns	ns	-1.25252	ns	ns	ns	ns	1.72532	2.12548	2.59318	ns	ns	ns	ns	ns	2.66796	1.53807	2.54	ns
AT1G58070		ns	ns	ns	ns	ns	ns	ns	ns	ns	ns	ns	ns	ns	ns	ns	2.02701	1.79425	1.96533	ns	ns	ns	ns	ns	ns	ns	ns	ns	ns
AT1G58190	AtRLP9	ns	ns	ns	ns	ns	ns	ns	ns	ns	ns	ns	ns	ns	ns	ns	-2.53935	-1.72029	-1.40878	ns	ns	ns	ns	ns	ns	ns	ns	ns	ns
AT1G58200	MSL3	ns	ns	ns	ns	ns	ns	ns	ns	ns	ns	ns	ns	ns	ns	1.03623	ns	1.85194	ns	1.31625	ns	1.51426	1.10474	ns	ns	ns	2.25097	ns	ns
AT1G58225		ns	ns	ns	ns	ns	ns	ns	ns	ns	ns	1.10339	ns	ns	ns	ns	-2.51706	-1.41864	-2.75015	1.82133	1.63059	ns	ns	3.1661	ns	ns	ns	ns	ns
AT1G58270	ZW9	ns	ns	ns	ns	ns	ns	ns	ns	ns	1.19136	ns	ns	ns	ns	2.54197	2.23351	2.88381	2.76769	ns	ns	1.81354	1.43471	ns	ns	ns	2.62787	1.71	ns
AT1G58280		ns	ns	ns	ns	-1.23	ns	ns	ns	ns	ns	ns	ns	ns	ns	ns	ns	ns	ns	ns	ns	ns	ns	ns	ns	ns	ns	ns	-1.13
AT1G58290	HEMA1	ns	ns	ns	ns	ns	ns	ns	ns	ns	ns	ns	ns	ns	ns	ns	1.154	1.28983	ns	ns	ns	ns	ns	ns	ns	-1.20229	ns	ns	-1.64
AT1G58300	HO4	ns	ns	ns	ns	ns	ns	ns	ns	ns	ns	ns	ns	ns	ns	ns	ns	ns	ns	ns	ns	ns	ns	ns	ns	ns	ns	-1.21	-1.16
AT1G58320	PCR9	ns	ns	ns	ns	ns	ns	ns	ns	ns	ns	ns	ns	ns	ns	ns	ns	ns	ns	ns	ns	ns	ns	ns	ns	ns	ns	ns	1.02
AT1G58340	DTX48	ns	ns	ns	ns	ns	ns	ns	ns	ns	ns	ns	-1.80666	ns	ns	ns	ns	2.1942	2.00164	ns	ns	ns	ns	ns	ns	ns	2.24737	ns	ns
AT1G58360	AAP1	ns	ns	ns	ns	ns	ns	ns	ns	ns	ns	ns	ns	ns	1.26	ns	ns	1.06612	ns	ns	1.01008	1.12451	ns	ns	ns	ns	ns	ns	ns
AT1G58370	RXF12	ns	ns	ns	ns	ns	ns	ns	ns	1.08	ns	ns	-1.76561	ns	ns	ns	1.62528	ns	1.74368	ns	ns	ns	ns	ns	ns	ns	ns	ns	1.26
AT1G58420		ns	1.3	ns	ns	ns	1.26	ns	ns	ns	ns	1.27029	-1.10974	ns	ns	ns	ns	ns	ns	4.14057	2.71782	3.01941	1.80404	ns	ns	ns	2.88431	ns	-1.24
AT1G58520	RXW8	ns	ns	ns	ns	ns	1.07	ns	ns	ns	ns	ns	ns	ns	ns	ns	ns	ns	ns	ns	ns	ns	ns	ns	ns	ns	ns	-1.57	-3.35
AT1G59030		ns	ns	ns	ns	ns	ns	ns	ns	1.01	ns	ns	ns	ns	ns	ns	ns	ns	ns	-2.59182	-1.84341	-2.16841	-1.25139	ns	ns	ns	ns	ns	ns
AT1G59590	ZCF37	ns	ns	ns	ns	ns	ns	ns	ns	ns	ns	ns	ns	ns	ns	ns	ns	ns	ns	ns	ns	ns	ns	1.79006	ns	ns	ns	ns	ns
AT1G59640	BPE	ns	ns	ns	ns	ns	ns	ns	ns	ns	1.05425	ns	ns	ns	ns	ns	1.9041	1.55253	ns	ns	ns	ns	ns	ns	ns	ns	ns	1.39	ns
AT1G59700	GSTU16	ns	ns	ns	ns	ns	ns	ns	ns	ns	ns	ns	ns	ns	ns	ns	ns	ns	ns	ns	ns	ns	ns	ns	ns	-1.28967	ns	ns	-1.05
AT1G59710		ns	ns	ns	ns	ns	ns	ns	ns	ns	ns	ns	ns	ns	ns	ns	ns	ns	ns	1.30105	1.52825	ns	ns	ns	ns	1.62217	ns	ns	ns
AT1G59740	NPF4.3	ns	ns	ns	ns	ns	ns	ns	ns	ns	ns	ns	ns	ns	ns	ns	1.16532	1.41416	ns	ns	ns	ns	ns	ns	ns	ns	ns	ns	ns
AT1G59840	CCB4	ns	ns	ns	ns	ns	ns	ns	ns	ns	ns	ns	ns	-1.60007	ns	ns	ns	ns	ns	ns	ns	ns	ns	ns	ns	ns	ns	ns	ns
AT1G59860	HSP17.6A	ns	ns	ns	ns	1.08	ns	ns	ns	ns	ns	ns	ns	ns	ns	ns	ns	ns	ns	ns	1.91298	ns	ns	ns	ns	ns	ns	ns	ns
AT1G59865		ns	2.85	1.72	ns	1.55	2.8	ns	1.81	1.78	ns	ns	ns	ns	ns	ns	ns	ns	ns	ns	ns	ns	ns	ns	ns	ns	ns	ns	ns
AT1G59870	ABCG36	ns	ns	ns	ns	ns	ns	ns	ns	ns	ns	ns	ns	ns	ns	ns	ns	ns	ns	2.36995	ns	1.06477	1.58783	ns	ns	2.33164	2.54458	ns	1.4
AT1G59910	FH7	ns	ns	ns	ns	ns	ns	ns	ns	ns	ns	ns	ns	ns	ns	ns	ns	ns	1.69746	1.51224	ns	ns	ns	ns	ns	ns	ns	ns	ns
AT1G59920		ns	ns	ns	-1.58	-1.26	ns	ns	ns	ns	ns	ns	ns	ns	ns	ns	ns	ns	ns	ns	ns	ns	ns	ns	ns	ns	ns	ns	ns
AT1G59930		ns	ns	ns	-1.46	ns	ns	ns	ns	ns	ns	ns	ns	ns	ns	ns	ns	ns	ns	ns	ns	ns	ns	ns	ns	ns	ns	ns	ns
AT1G59950		ns	2.7	ns	ns	2.19	ns	ns	2.65	ns	3.96311	4.56731	4.33688	ns	ns	ns	ns	ns	1.84644	ns	ns	ns	ns	1.03098	ns	ns	ns	2.46	ns
AT1G59960		ns	ns	ns	ns	ns	ns	ns	ns	ns	ns	ns	ns	ns	ns	ns	ns	ns	ns	ns	ns	ns	ns	ns	ns	ns	ns	1.06	ns
AT1G59970	5MMP	ns	ns	ns	ns	ns	ns	ns	ns	ns	ns	ns	ns	ns	ns	ns	1.49883	ns	1.479	ns	ns	ns	ns	ns	ns	ns	ns	ns	ns
AT1G60000		ns	ns	ns	ns	ns	ns	ns	ns	ns	ns	ns	ns	ns	ns	ns	ns	ns	ns	ns	ns	ns	ns	ns	ns	-1.3887	-1.76268	ns	ns
AT1G60040	AGL49	ns	ns	ns	ns	ns	ns	ns	ns	ns	ns	ns	ns	ns	ns	ns	ns	ns	ns	ns	ns	ns	ns	1.1412	ns	ns	ns	ns	ns
AT1G60073	MIR774A	ns	ns	ns	ns	ns	ns	ns	ns	ns	ns	ns	ns	ns	ns	ns	ns	ns	ns	ns	ns	ns	ns	ns	ns	ns	ns	ns	-1.35
AT1G60090	BGLU4	ns	ns	ns	ns	ns	ns	ns	ns	ns	ns	ns	ns	ns	ns	ns	ns	ns	ns	ns	ns	ns	ns	ns	ns	ns	ns	1.03	ns
AT1G60110		ns	ns	ns	ns	ns	ns	ns	ns	ns	ns	ns	ns	ns	ns	-1.42795	-2.27885	-1.67245	-2.29405	ns	ns	ns	ns	ns	ns	ns	ns	ns	ns
AT1G60140	TPS10	ns	ns	ns	ns	ns	-1.07	ns	ns	ns	ns	ns	ns	ns	ns	ns	ns	ns	ns	ns	ns	ns	ns	ns	-1.47726	1.78432	1.6319	ns	1.38
AT1G60190	PUB19	ns	ns	ns	-1.82	ns	ns	ns	1.23	ns	ns	ns	ns	ns	1.54	ns	1.69873	3.53184	1.44052	2.82142	2.19123	2.26205	ns	ns	ns	-1.36765	3.74415	-3.28	-3.31
AT1G60260	BGLU5	ns	ns	ns	ns	ns	ns	ns	ns	ns	ns	ns	ns	-1.29368	ns	ns	ns	ns	ns	ns	1.12995	1.33399	ns	ns	1.46136	ns	ns	ns	ns
AT1G60270	BGLU6	ns	ns	ns	-1.06	ns	ns	ns	ns	ns	ns	ns	ns	ns	ns	1.24417	2.14843	2.88613	1.66948	1.24655	2.37121	2.17472	1.23541	ns	ns	-1.10275	ns	1.22	ns
AT1G60360		ns	ns	ns	ns	ns	ns	ns	ns	ns	ns	ns	ns	ns	ns	ns	ns	ns	2.08262	ns	ns	ns	ns	ns	ns	ns	ns	ns	ns
AT1G60390	PGL2	ns	ns	ns	ns	ns	-1.12	ns	ns	ns	ns	ns	ns	ns	ns	ns	ns	ns	1.5569	ns	ns	ns	ns	ns	ns	ns	ns	ns	ns
AT1G60470	GOLS4	ns	ns	ns	ns	-1.16	ns	ns	ns	ns	ns	ns	1.04348	ns	ns	ns	ns	ns	ns	ns	ns	ns	ns	ns	ns	ns	ns	ns	ns
AT1G60550	MENB	ns	ns	ns	ns	ns	ns	ns	ns	ns	ns	ns	ns	-1.13369	ns	ns	ns	ns	ns	ns	ns	ns	ns	ns	ns	-1.23768	ns	ns	ns
AT1G60590		ns	ns	ns	ns	ns	1.25	ns	ns	ns	-1.29922	-1.75524	-2.82507	ns	ns	1.8193	2.18726	ns	ns	-1.89192	ns	ns	-1.00429	ns	1.37455	-3.12062	-4.43671	ns	ns
AT1G60600	ABC4	ns	ns	ns	ns	ns	ns	ns	ns	ns	ns	ns	ns	-1.52147	ns	ns	ns	ns	ns	ns	ns	ns	ns	ns	ns	ns	ns	ns	ns
AT1G60630		ns	ns	ns	ns	ns	ns	ns	ns	ns	ns	ns	ns	ns	ns	ns	1.12381	ns	ns	ns	ns	ns	ns	ns	ns	ns	ns	ns	ns
AT1G60680	AGD2	ns	ns	ns	ns	ns	ns	ns	ns	ns	ns	ns	ns	ns	1.1	ns	ns	ns	ns	ns	ns	ns	ns	ns	ns	ns	ns	ns	ns
AT1G60730		ns	ns	ns	ns	ns	ns	ns	ns	ns	ns	ns	ns	ns	1.86	ns	ns	ns	ns	ns	ns	ns	ns	1.9338	ns	ns	ns	ns	ns
AT1G60740	PRXIID	ns	ns	1.35	ns	ns	ns	ns	ns	2.21	ns	ns	ns	ns	ns	ns	ns	ns	ns	ns	ns	ns	ns	1.02285	ns	ns	ns	ns	ns
AT1G60800	NIK3	ns	ns	ns	ns	ns	ns	ns	ns	ns	ns	ns	ns	ns	ns	ns	ns	ns	ns	ns	ns	ns	ns	ns	ns	ns	-2.5865	ns	ns
AT1G60810	ACLA-2	ns	ns	ns	ns	ns	ns	ns	ns	ns	ns	ns	ns	ns	ns	ns	ns	ns	1.01844	ns	ns	ns	ns	ns	ns	ns	ns	ns	ns
AT1G60830		ns	ns	ns	ns	ns	ns	ns	ns	ns	ns	ns	3.59487	ns	ns	ns	ns	ns	ns	ns	ns	ns	ns	ns	ns	ns	ns	ns	ns
AT1G60960	IRT3	ns	ns	ns	ns	ns	ns	ns	ns	ns	ns	ns	1.10026	ns	ns	-1.22058	ns	-1.00265	-1.27909	-1.29032	-1.00622	ns	-1.36807	ns	ns	ns	-3.64424	-1.52	ns
AT1G60970		ns	ns	ns	ns	ns	ns	ns	ns	ns	ns	ns	ns	ns	ns	ns	ns	-1.98754	ns	ns	ns	ns	ns	ns	ns	ns	ns	ns	ns
AT1G61065		ns	ns	ns	ns	ns	ns	ns	ns	ns	1.05038	1.00764	ns	ns	1.12	1.29321	1.54	1.8994	ns	ns	1.02204	1.19065	ns	ns	ns	ns	1.54322	ns	ns
AT1G61100		ns	ns	ns	ns	ns	ns	ns	ns	ns	ns	ns	ns	ns	ns	1.98357	ns	1.32843	ns	1.5026	ns	ns	ns	ns	ns	1.71524	ns	1.8	ns
AT1G61110	NAC025	ns	ns	ns	ns	ns	ns	ns	ns	ns	4.57593	4.96229	ns	ns	ns	3.22612	2.49383	4.40695	3.52578	ns	3.66131	6.98915	7.62874	ns	ns	ns	1.57141	ns	ns
AT1G61120	GES	ns	1.07	1.3	ns	ns	ns	1.12	1.21	2.13	6.40299	6.00377	ns	ns	4.84	3.9979	2.15371	4.41992	2.4481	4.81503	5.44371	6.78607	7.35135	1.22906	1.97383	4.05638	6.97283	ns	ns
AT1G61210		ns	ns	ns	ns	ns	ns	ns	ns	ns	ns	ns	ns	ns	ns	ns	ns	ns	ns	ns	ns	ns	ns	ns	ns	ns	ns	ns	-1.08
AT1G61230		ns	ns	ns	ns	ns	ns	ns	ns	ns	ns	ns	ns	ns	ns	ns	ns	ns	ns	ns	ns	ns	ns	ns	ns	ns	ns	1.1	ns
AT1G61250	SCAMP3	ns	ns	ns	ns	ns	ns	ns	ns	ns	ns	ns	ns	ns	ns	ns	ns	ns	ns	ns	ns	ns	ns	1.00728	ns	1.01443	ns	ns	ns
AT1G61255		ns	ns	ns	ns	ns	ns	ns	ns	ns	1.71982	ns	ns	ns	1.02	ns	ns	1.40295	2.45246	3.05195	3.6141	2.91175	3.08222	ns	ns	ns	ns	ns	ns
AT1G61260		ns	ns	ns	ns	ns	ns	ns	ns	ns	ns	ns	ns	ns	ns	ns	ns	ns	ns	1.95658	ns	ns	ns	ns	ns	ns	ns	ns	ns
AT1G61290	SYP124	ns	1.9	1.01	ns	ns	1.84	ns	1.05	ns	ns	ns	ns	ns	ns	ns	ns	ns	ns	ns	ns	ns	ns	ns	ns	ns	ns	ns	ns
AT1G61340		ns	1.22	ns	ns	ns	ns	ns	ns	ns	1.83237	ns	ns	ns	2.15	ns	3.0154	3.28537	3.7747	4.63424	2.52271	1.981	1.34066	1.27498	ns	1.00497	5.76053	ns	ns
AT1G61350		ns	ns	ns	ns	ns	ns	ns	ns	ns	ns	ns	ns	ns	ns	ns	ns	ns	ns	ns	ns	ns	ns	ns	ns	ns	-1.53352	ns	ns
AT1G61360		-1.42	ns	ns	ns	ns	ns	ns	ns	ns	ns	ns	ns	ns	ns	ns	ns	ns	ns	1.91312	ns	ns	1.04641	1.57199	ns	1.67442	1.81096	1.26	ns
AT1G61380	SD129	ns	ns	ns	ns	ns	ns	ns	ns	ns	ns	ns	ns	ns	ns	ns	ns	ns	ns	1.11434	ns	ns	ns	ns	ns	ns	ns	ns	ns
AT1G61420		ns	ns	ns	ns	ns	ns	ns	ns	ns	ns	ns	ns	ns	ns	ns	ns	ns	-1.39983	ns	ns	ns	ns	ns	ns	ns	ns	ns	ns
AT1G61440		ns	ns	ns	ns	ns	ns	ns	ns	ns	ns	ns	1.39456	ns	ns	ns	ns	ns	ns	ns	ns	ns	ns	ns	ns	ns	ns	ns	ns
AT1G61460		ns	ns	ns	ns	ns	ns	ns	ns	ns	ns	ns	ns	ns	ns	ns	ns	ns	ns	1.01528	ns	ns	ns	ns	ns	ns	ns	ns	ns
AT1G61470	CAF1-5	ns	2.19	1.4	ns	ns	2.11	ns	1.05	1.29	ns	ns	-1.39882	ns	ns	ns	2.37756	3.45262	3.12012	1.58861	ns	ns	ns	ns	ns	ns	ns	-1.27	-1.85
AT1G61520	LHCA3	ns	ns	ns	ns	ns	ns	ns	ns	ns	ns	ns	-1.12978	ns	ns	ns	ns	ns	ns	ns	ns	ns	ns	ns	ns	ns	ns	ns	ns
AT1G61550		ns	ns	ns	ns	ns	ns	ns	ns	ns	ns	ns	ns	ns	ns	ns	ns	1.69099	ns	ns	ns	ns	ns	ns	ns	ns	ns	ns	ns
AT1G61560	MLO6	ns	ns	ns	ns	ns	ns	ns	ns	ns	1.65716	1.6911	ns	ns	ns	1.1954	1.06318	1.35913	ns	2.50719	1.04742	1.55689	1.7811	1.21233	ns	ns	2.61529	1.53	ns
AT1G61600		ns	ns	ns	ns	ns	ns	ns	ns	ns	ns	ns	ns	ns	ns	ns	1.16409	1.22479	ns	ns	ns	ns	ns	ns	ns	ns	ns	ns	ns
AT1G61610		ns	ns	ns	ns	ns	ns	ns	ns	1.44	3.21274	2.72251	1.30463	ns	ns	2.74741	3.37873	4.44202	2.71804	2.8267	3.39554	4.18754	4.72224	ns	1.22121	1.59872	4.35331	2.07	ns
AT1G61660	BHLH112	ns	ns	ns	ns	ns	ns	ns	ns	ns	ns	ns	ns	ns	ns	ns	ns	1.01194	ns	ns	ns	ns	ns	ns	ns	ns	ns	ns	ns
AT1G61667		ns	ns	ns	ns	ns	ns	ns	ns	ns	ns	ns	ns	ns	ns	1.86295	ns	1.03564	1.4487	1.5839	ns	ns	ns	ns	ns	ns	ns	1.56	ns
AT1G61800	GPT2	ns	ns	1.02	ns	ns	1.43	ns	ns	1	2.92718	ns	ns	2.05665	ns	ns	ns	ns	1.39644	4.50711	4.6818	4.21173	3.38719	3.43385	ns	ns	ns	ns	-1.48
AT1G61810	BGLU45	ns	ns	ns	ns	ns	ns	ns	ns	ns	ns	ns	ns	ns	ns	ns	ns	3.36102	3.63998	ns	ns	1.06947	1.28124	ns	ns	ns	ns	ns	ns
AT1G61820	BGLU46	ns	ns	ns	ns	ns	ns	ns	ns	ns	2.02352	ns	ns	ns	ns	ns	ns	ns	2.08668	1.00317	ns	ns	ns	ns	ns	ns	ns	ns	ns
AT1G61890	DTX37	ns	ns	ns	ns	ns	ns	ns	ns	ns	2.02388	1.23824	ns	ns	2.46	2.10897	2.66859	3.4647	3.05697	4.16432	3.41173	3.21456	2.12817	ns	1.83337	1.59763	3.01669	1.7	ns
AT1G61930		ns	ns	ns	ns	ns	ns	ns	ns	ns	ns	ns	ns	ns	ns	ns	1.46734	ns	ns	ns	ns	ns	ns	ns	ns	ns	ns	ns	ns
AT1G62030		ns	ns	ns	ns	ns	ns	ns	ns	ns	ns	ns	ns	ns	ns	ns	ns	ns	ns	ns	ns	ns	ns	ns	ns	ns	ns	-1.19	ns
AT1G62045		ns	ns	ns	ns	ns	ns	ns	ns	ns	ns	ns	ns	ns	ns	ns	ns	ns	2.58679	ns	ns	ns	ns	ns	ns	ns	ns	ns	ns
AT1G62180	APR2	ns	ns	ns	ns	ns	ns	ns	ns	ns	ns	ns	ns	ns	ns	ns	ns	ns	ns	ns	ns	ns	ns	ns	1.67662	-2.54458	-2.21773	ns	-2.74
AT1G62200		ns	ns	ns	ns	ns	ns	ns	ns	ns	ns	ns	ns	ns	ns	ns	ns	ns	ns	ns	ns	ns	ns	ns	ns	ns	ns	ns	1.25
AT1G62225		ns	ns	ns	ns	-1.12	ns	ns	ns	ns	ns	ns	ns	ns	ns	ns	ns	ns	ns	ns	ns	ns	ns	ns	ns	ns	ns	ns	ns
AT1G62250		ns	ns	ns	ns	ns	ns	ns	ns	ns	ns	ns	ns	ns	ns	ns	ns	ns	ns	ns	ns	ns	ns	ns	ns	-1.65546	-1.71361	ns	ns
AT1G62290	APA2	ns	ns	ns	ns	ns	ns	ns	ns	ns	ns	-1.74463	-1.94831	ns	ns	ns	-1.14284	ns	-1.06231	ns	ns	ns	-1.15764	ns	ns	ns	ns	ns	ns
AT1G62300	WRKY6	ns	ns	ns	ns	ns	ns	ns	ns	ns	ns	ns	ns	ns	1.74	ns	ns	ns	ns	1.73224	ns	ns	ns	1.69923	ns	ns	2.58721	ns	ns
AT1G62310		ns	ns	ns	ns	ns	ns	ns	ns	ns	ns	ns	ns	ns	ns	ns	ns	ns	ns	ns	ns	ns	ns	ns	ns	ns	ns	ns	1.18
AT1G62320		ns	ns	ns	ns	ns	ns	ns	ns	ns	ns	ns	ns	ns	ns	ns	2.17805	ns	ns	3.03971	2.98882	ns	ns	ns	ns	ns	ns	ns	ns
AT1G62360	STM	ns	ns	ns	ns	ns	ns	ns	ns	ns	ns	ns	ns	ns	ns	ns	ns	ns	ns	ns	ns	ns	ns	-1.19514	ns	ns	ns	ns	ns
AT1G62380	ACO2	ns	ns	ns	ns	ns	ns	ns	ns	ns	ns	ns	ns	ns	ns	ns	1.27016	ns	ns	ns	ns	ns	-1.07567	ns	ns	-1.14448	ns	ns	ns
AT1G62420		ns	ns	ns	ns	ns	ns	ns	ns	ns	ns	ns	ns	ns	ns	ns	ns	ns	ns	1.81088	ns	ns	ns	ns	ns	ns	ns	ns	ns
AT1G62440	LRX2	ns	ns	ns	ns	ns	ns	ns	ns	ns	ns	ns	-4.01041	ns	ns	2.65445	3.27482	4.94232	3.67073	4.17422	1.96355	1.15656	ns	ns	ns	ns	ns	ns	ns
AT1G62480		ns	ns	ns	ns	ns	ns	ns	ns	ns	ns	ns	-1.79991	-1.37109	ns	1.23822	1.54998	ns	ns	ns	ns	ns	ns	-1.01624	ns	-1.10947	ns	ns	ns
AT1G62500		ns	ns	ns	ns	ns	-1.12	ns	ns	ns	ns	ns	ns	ns	ns	ns	ns	ns	ns	ns	ns	ns	ns	ns	ns	ns	ns	ns	ns
AT1G62510		ns	ns	ns	ns	ns	ns	ns	ns	ns	ns	ns	ns	ns	ns	ns	ns	ns	-1.0826	ns	ns	-1.30822	-2.05474	ns	-4.43915	-3.58115	ns	ns	ns
AT1G62520		ns	ns	ns	ns	ns	ns	ns	ns	ns	ns	ns	-1.69024	ns	ns	ns	ns	ns	ns	ns	ns	ns	ns	ns	ns	ns	ns	ns	ns
AT1G62540	FMO GS-OX2	ns	ns	ns	-1.29	ns	ns	ns	ns	ns	ns	ns	ns	ns	1.43	ns	1.99331	2.08293	1.82255	ns	ns	2.39709	1.57555	ns	1.39932	ns	ns	ns	ns
AT1G62560	FMOGS-OX3	ns	ns	ns	-1.03	-1.62	ns	ns	ns	ns	ns	ns	ns	ns	ns	ns	ns	1.07394	1.05694	ns	ns	1.38921	ns	ns	ns	-1.12305	-1.73766	ns	-1.4
AT1G62570	FMOGS-OX4	ns	ns	ns	ns	ns	ns	ns	ns	ns	ns	ns	ns	ns	ns	ns	ns	1.2215	1.49519	ns	1.25726	ns	ns	ns	ns	ns	ns	ns	ns
AT1G62610		ns	ns	ns	ns	ns	ns	ns	ns	ns	ns	ns	ns	ns	1.71	ns	ns	ns	ns	ns	ns	ns	ns	ns	ns	ns	ns	ns	ns
AT1G62660	BFRUCT3	ns	ns	ns	ns	ns	ns	ns	ns	ns	1.1076	ns	ns	ns	2	1.24796	1.17286	2.56729	1.85266	ns	1.49483	2.97805	2.38533	ns	1.18429	ns	2.52779	3	1.77
AT1G62700	NAC026	ns	ns	ns	ns	ns	ns	ns	ns	ns	ns	-1.32467	ns	ns	ns	ns	3.22251	1.86719	ns	ns	ns	ns	ns	ns	ns	ns	ns	ns	ns
AT1G62710	bVPE	ns	ns	ns	-1.15	ns	1.04	ns	ns	ns	ns	ns	ns	ns	ns	ns	ns	-1.0998	ns	ns	ns	ns	ns	ns	ns	-1.15179	ns	ns	ns
AT1G62750	CPEFG	ns	ns	ns	ns	ns	ns	ns	ns	ns	ns	ns	ns	ns	ns	ns	ns	ns	ns	ns	ns	ns	ns	ns	ns	-1.15824	-1.50968	ns	ns
AT1G62760	PMEI10	ns	ns	ns	ns	ns	ns	ns	ns	ns	ns	1.96495	2.04035	ns	ns	ns	ns	ns	ns	ns	ns	1.51328	1.805	ns	ns	ns	ns	1.26	ns
AT1G62770	PMEI9	ns	ns	ns	ns	ns	-1.08	ns	ns	ns	ns	1.54492	ns	ns	ns	ns	2.24176	ns	ns	ns	-1.20643	ns	ns	-1.23465	ns	ns	ns	ns	ns
AT1G62780		ns	ns	ns	ns	ns	ns	ns	ns	ns	ns	ns	ns	-2.50185	ns	ns	ns	ns	ns	ns	ns	ns	ns	ns	ns	ns	ns	ns	ns
AT1G62790		ns	ns	ns	ns	ns	ns	ns	ns	ns	ns	ns	ns	ns	ns	ns	ns	ns	ns	ns	ns	ns	ns	ns	ns	ns	2.05981	1.21	1.01
AT1G62810		ns	ns	ns	ns	ns	ns	ns	ns	ns	ns	ns	1.08306	1.27723	ns	ns	-1.41763	-1.16524	ns	ns	ns	ns	ns	ns	ns	ns	ns	ns	ns
AT1G62840		ns	ns	ns	ns	ns	ns	ns	ns	ns	ns	ns	ns	ns	ns	ns	ns	ns	ns	ns	ns	ns	ns	1.37352	ns	ns	2.49735	ns	ns
AT1G62870		ns	ns	ns	ns	ns	ns	ns	ns	ns	ns	ns	ns	ns	ns	ns	1.71578	1.12775	1.29731	ns	ns	ns	ns	ns	ns	ns	ns	ns	ns
AT1G62950		ns	ns	ns	ns	ns	ns	ns	ns	ns	ns	ns	ns	ns	ns	ns	1.11888	ns	ns	ns	ns	ns	ns	ns	ns	ns	ns	ns	ns
AT1G62960	ACS10	ns	ns	ns	ns	ns	ns	ns	ns	ns	ns	ns	ns	ns	ns	ns	ns	ns	ns	ns	ns	ns	ns	ns	ns	-1.71689	-2.43921	ns	ns
AT1G62975	BHLH125	ns	ns	ns	ns	ns	ns	ns	ns	ns	ns	ns	ns	ns	ns	ns	1.48794	ns	-2.06767	ns	ns	ns	ns	ns	ns	ns	ns	-1.42	ns
AT1G62981		ns	ns	ns	ns	ns	ns	ns	ns	ns	ns	ns	ns	ns	ns	ns	1.82176	2.02885	2.15746	ns	ns	ns	ns	ns	ns	ns	ns	ns	ns
AT1G62990	KNAT7	ns	ns	ns	ns	ns	ns	ns	ns	ns	ns	1.39438	ns	ns	ns	ns	3.16323	2.15016	2.87351	ns	ns	ns	ns	ns	ns	ns	ns	ns	ns
AT1G63010		ns	ns	ns	ns	ns	ns	ns	ns	ns	ns	ns	ns	ns	1.24	ns	ns	ns	ns	ns	ns	1.06715	ns	ns	ns	ns	ns	ns	ns
AT1G63030	DREB1E	ns	ns	ns	ns	ns	1.62	ns	ns	ns	ns	ns	ns	ns	ns	ns	ns	ns	ns	ns	ns	ns	ns	ns	ns	ns	ns	ns	ns
AT1G63090	PP2A11	ns	ns	ns	ns	ns	ns	ns	ns	ns	ns	ns	ns	1.04872	ns	ns	ns	ns	ns	ns	ns	ns	ns	ns	ns	ns	ns	1.29	ns
AT1G63100	SCL28	ns	ns	ns	ns	ns	ns	ns	ns	ns	ns	-1.87376	-3.50067	ns	ns	ns	ns	ns	ns	ns	ns	ns	ns	ns	ns	ns	ns	ns	ns
AT1G63105		ns	ns	ns	ns	1.22	ns	ns	ns	ns	ns	ns	ns	ns	ns	ns	ns	ns	ns	ns	ns	ns	ns	ns	ns	ns	ns	ns	ns
AT1G63180	UGE3	ns	ns	ns	ns	ns	ns	ns	ns	ns	ns	ns	ns	ns	ns	ns	ns	ns	1.17037	ns	ns	ns	ns	ns	ns	ns	ns	ns	1.2
AT1G63245	CLE14	ns	ns	ns	ns	ns	ns	ns	ns	ns	ns	ns	ns	ns	ns	ns	ns	ns	ns	ns	ns	ns	ns	1.02143	ns	ns	ns	ns	ns
AT1G63260	TET10	ns	ns	ns	ns	ns	ns	ns	ns	ns	ns	ns	ns	ns	ns	1.42261	ns	ns	ns	ns	ns	ns	ns	ns	ns	ns	ns	1.54	ns
AT1G63295		ns	ns	ns	ns	ns	ns	ns	ns	ns	ns	ns	ns	ns	ns	ns	1.63685	ns	1.72188	ns	ns	ns	ns	ns	ns	ns	ns	ns	ns
AT1G63300		ns	ns	ns	ns	ns	ns	ns	ns	ns	ns	ns	ns	ns	ns	ns	2.07254	ns	1.33926	ns	ns	ns	ns	ns	ns	ns	ns	ns	ns
AT1G63310		ns	ns	ns	ns	ns	ns	ns	ns	ns	ns	ns	-1.36483	ns	ns	ns	2.34332	1.8968	2.06863	ns	ns	ns	ns	ns	ns	ns	ns	ns	ns
AT1G63380		ns	ns	ns	ns	ns	ns	ns	ns	ns	ns	ns	ns	ns	1.71	ns	ns	ns	ns	ns	ns	ns	ns	ns	ns	ns	ns	ns	ns
AT1G63420		ns	ns	ns	ns	ns	ns	ns	ns	ns	ns	ns	ns	ns	ns	ns	1.40711	ns	1.06366	ns	ns	ns	ns	ns	ns	ns	ns	ns	ns
AT1G63440	HMA5	ns	ns	ns	ns	ns	ns	ns	ns	ns	ns	ns	ns	ns	ns	ns	ns	1.1613	ns	ns	ns	ns	ns	ns	ns	ns	ns	ns	ns
AT1G63460	GPX8	ns	ns	ns	ns	ns	ns	ns	ns	ns	ns	ns	ns	ns	ns	ns	ns	ns	ns	ns	ns	ns	ns	ns	ns	1.03725	ns	ns	ns
AT1G63520		ns	ns	ns	ns	ns	ns	ns	ns	ns	ns	ns	ns	ns	ns	ns	2.45224	ns	2.33117	ns	ns	ns	ns	ns	ns	ns	ns	ns	ns
AT1G63530		ns	ns	ns	ns	ns	1.16	ns	ns	ns	ns	ns	ns	ns	ns	ns	-1.22969	ns	ns	ns	ns	ns	ns	ns	ns	ns	ns	ns	ns
AT1G63540		ns	ns	ns	ns	ns	1.13	ns	ns	1.03	ns	ns	ns	ns	ns	ns	ns	ns	ns	ns	ns	ns	ns	ns	ns	ns	ns	ns	ns
AT1G63580	CRRSP6	ns	ns	2.58	ns	ns	2.34	ns	ns	2.04	ns	ns	ns	ns	ns	ns	ns	ns	ns	ns	ns	-1.50248	-1.56475	ns	ns	ns	ns	ns	-1.52
AT1G63630		ns	ns	ns	ns	ns	ns	ns	ns	ns	ns	ns	ns	ns	ns	ns	2.07208	ns	ns	ns	ns	ns	ns	ns	ns	ns	ns	ns	ns
AT1G63650	BHLH2	ns	ns	ns	ns	ns	ns	ns	ns	ns	ns	ns	ns	ns	ns	ns	2.11669	ns	ns	ns	ns	ns	ns	ns	ns	ns	ns	-1.11	-1.08
AT1G63720		ns	ns	ns	ns	ns	ns	ns	ns	ns	ns	ns	ns	ns	ns	ns	ns	ns	ns	1.04854	ns	1.22853	1.09127	1.72826	ns	ns	2.59613	ns	ns
AT1G63750		ns	1.2	ns	ns	ns	ns	ns	ns	ns	ns	ns	ns	ns	ns	ns	ns	ns	1.38739	1.91975	ns	ns	ns	1.00025	ns	ns	ns	ns	ns
AT1G63800	UBC5	ns	ns	ns	ns	ns	ns	ns	ns	ns	ns	ns	ns	ns	ns	ns	ns	ns	ns	-1.18343	-1.58157	ns	ns	ns	ns	ns	ns	ns	ns
AT1G63820		ns	ns	ns	ns	ns	ns	ns	ns	ns	ns	ns	ns	ns	ns	ns	ns	ns	1.78033	2.95376	ns	ns	ns	ns	ns	ns	ns	ns	ns
AT1G63830		ns	ns	ns	ns	ns	ns	ns	ns	ns	ns	ns	ns	ns	ns	ns	ns	ns	ns	1.44572	ns	ns	ns	ns	ns	1.09507	1.96836	ns	ns
AT1G63840		ns	ns	ns	ns	ns	ns	ns	ns	ns	ns	1.0088	ns	ns	1.65	ns	ns	ns	ns	ns	ns	ns	1.05466	1.07593	ns	ns	ns	ns	ns
AT1G63850		ns	ns	ns	ns	ns	ns	ns	ns	ns	ns	ns	ns	ns	ns	-1.11682	ns	ns	ns	ns	ns	ns	ns	ns	ns	-1.22247	ns	ns	-1.25
AT1G63860		ns	ns	ns	ns	1.28	1.32	ns	ns	ns	ns	ns	ns	ns	ns	ns	ns	ns	ns	3.145	ns	ns	ns	ns	ns	ns	ns	ns	ns
AT1G63930	ROH1	ns	ns	ns	ns	ns	ns	ns	ns	ns	ns	ns	ns	ns	ns	ns	ns	ns	ns	2.08617	ns	ns	ns	ns	ns	ns	ns	ns	ns
AT1G64065		ns	ns	ns	ns	ns	ns	ns	ns	ns	ns	ns	ns	ns	ns	ns	ns	ns	1.02163	ns	ns	ns	ns	1.1951	ns	ns	ns	ns	ns
AT1G64110		ns	ns	ns	ns	ns	ns	ns	-1.08	-1.57	ns	ns	ns	ns	ns	ns	ns	ns	ns	ns	ns	ns	ns	1.14737	ns	ns	ns	ns	ns
AT1G64150	PAM71	ns	ns	ns	ns	ns	ns	ns	ns	ns	ns	ns	ns	-1.39528	ns	ns	ns	ns	ns	ns	ns	ns	ns	ns	ns	ns	ns	ns	ns
AT1G64160	DIR5	ns	1.69	ns	ns	1.29	ns	ns	1.43	ns	ns	4.7297	3.48656	ns	ns	ns	ns	ns	ns	ns	ns	ns	ns	ns	ns	ns	ns	ns	ns
AT1G64170	CHX16	ns	ns	ns	ns	ns	ns	ns	ns	ns	ns	ns	2.24792	ns	ns	-1.22794	-1.11015	-1.31106	-1.24219	ns	ns	ns	ns	ns	-1.52615	1.87425	2.79816	ns	ns
AT1G64195		ns	ns	ns	-1.9	ns	ns	ns	ns	ns	4.06383	3.81491	ns	ns	ns	ns	ns	3.13817	ns	ns	ns	ns	ns	ns	ns	ns	ns	1.56	ns
AT1G64200	VHA-E3	ns	ns	ns	ns	ns	ns	ns	ns	ns	1.78306	1.38462	ns	ns	2.02	1.99122	2.46181	3.68635	2.06716	ns	1.83349	2.47648	1.34722	ns	ns	ns	ns	3.02	1.24
AT1G64210		ns	ns	ns	ns	ns	ns	ns	ns	ns	ns	ns	ns	ns	ns	ns	ns	2.37932	1.97511	ns	ns	ns	ns	ns	ns	ns	ns	ns	ns
AT1G64220	TOM7-2	ns	ns	ns	ns	ns	ns	ns	ns	ns	ns	ns	ns	ns	ns	1.47701	ns	ns	ns	ns	ns	ns	ns	ns	ns	ns	ns	ns	ns
AT1G64355		ns	ns	ns	ns	ns	ns	ns	ns	ns	ns	ns	ns	-1.29846	ns	ns	ns	ns	ns	ns	ns	ns	ns	ns	ns	ns	ns	ns	ns
AT1G64360		ns	ns	ns	ns	ns	1.01	ns	ns	ns	ns	ns	ns	ns	ns	ns	ns	ns	ns	ns	ns	ns	1.13975	ns	ns	ns	ns	ns	ns
AT1G64380	ERF061	-1.01	ns	ns	-1.05	ns	ns	-1.08	ns	ns	ns	-1.00651	ns	ns	ns	ns	ns	ns	ns	1.07467	ns	ns	ns	ns	ns	1.03744	5.01654	ns	ns
AT1G64390	AtGH9C2	ns	ns	ns	ns	-1.23	ns	ns	ns	1.05	ns	ns	ns	ns	ns	ns	2.80768	ns	ns	ns	ns	ns	ns	-1.18591	ns	-1.42701	ns	-1.95	-1.23
AT1G64400	LACS3	ns	ns	ns	ns	ns	ns	ns	ns	ns	ns	ns	ns	1.15077	ns	ns	ns	ns	ns	ns	ns	ns	ns	ns	ns	ns	ns	ns	ns
AT1G64405		ns	ns	ns	ns	ns	ns	ns	ns	ns	ns	ns	ns	ns	ns	-1.72292	ns	ns	ns	ns	ns	ns	ns	ns	ns	ns	ns	ns	ns
AT1G64450		ns	ns	ns	ns	ns	ns	ns	ns	ns	ns	ns	ns	ns	ns	ns	ns	ns	ns	ns	ns	ns	ns	-1.09066	ns	ns	ns	ns	ns
AT1G64490		ns	ns	ns	ns	ns	ns	ns	ns	ns	ns	ns	ns	ns	ns	ns	ns	ns	ns	ns	ns	ns	ns	ns	ns	-1.05106	ns	ns	ns
AT1G64500		ns	ns	ns	ns	ns	ns	ns	ns	ns	ns	ns	ns	ns	ns	-1.8851	ns	-1.04153	ns	ns	ns	ns	-1.15969	ns	2.28059	-4.1625	-2.66525	-1.28	-2.92
AT1G64561		ns	ns	ns	ns	ns	ns	ns	ns	ns	ns	ns	ns	ns	ns	ns	ns	ns	ns	-1.30723	ns	-1.03848	-1.52022	ns	ns	ns	ns	ns	ns
AT1G64610		ns	ns	ns	ns	ns	ns	ns	ns	ns	ns	1.18839	ns	ns	ns	ns	ns	ns	1.02355	1.04386	ns	ns	ns	1.76717	ns	ns	1.74312	ns	ns
AT1G64620	DOF1.8	ns	ns	ns	ns	ns	ns	ns	ns	ns	ns	ns	ns	ns	ns	ns	ns	1.49508	ns	ns	ns	ns	ns	ns	ns	ns	ns	ns	ns
AT1G64625	BHLH157	ns	ns	ns	ns	ns	ns	ns	ns	ns	ns	-1.5191	ns	ns	ns	ns	1.52858	ns	ns	ns	ns	ns	ns	ns	ns	ns	ns	ns	ns
AT1G64640	ENODL8	ns	ns	ns	ns	ns	ns	ns	ns	ns	ns	ns	-1.91793	ns	ns	ns	1.17311	ns	ns	ns	ns	ns	ns	-1.51501	-1.11527	ns	-2.10851	ns	ns
AT1G64660	MGL	ns	ns	ns	ns	ns	ns	ns	ns	ns	ns	1.38922	ns	ns	2.29	1.33329	2.34762	1.97389	2.17225	ns	ns	ns	ns	ns	ns	ns	ns	ns	ns
AT1G64690	BLT	ns	ns	ns	ns	ns	ns	ns	ns	ns	ns	ns	ns	ns	ns	ns	ns	ns	ns	-1.04089	ns	ns	ns	ns	ns	ns	ns	ns	ns
AT1G64700		ns	ns	ns	ns	ns	ns	ns	ns	ns	ns	ns	ns	ns	ns	ns	2.10488	ns	1.55881	ns	ns	1.2694	ns	ns	ns	ns	ns	ns	ns
AT1G64710		ns	ns	ns	ns	ns	ns	ns	ns	ns	ns	1.24088	ns	ns	ns	ns	-1.34862	ns	ns	ns	ns	ns	ns	1.1396	ns	ns	ns	1.07	ns
AT1G64720	CP5	ns	ns	ns	ns	ns	ns	ns	ns	ns	ns	ns	ns	ns	ns	ns	ns	ns	ns	ns	-1.70284	-1.19373	ns	ns	ns	ns	ns	ns	ns
AT1G64760		ns	ns	ns	ns	ns	ns	ns	ns	ns	ns	ns	-1.56775	ns	ns	ns	1.44691	1.4807	1.98652	1.76482	ns	ns	ns	ns	ns	1.05288	ns	ns	ns
AT1G64770	NDF2	ns	ns	ns	ns	ns	ns	ns	ns	ns	ns	ns	ns	ns	ns	ns	ns	ns	ns	ns	ns	ns	ns	ns	ns	-1.12097	ns	ns	ns
AT1G64780	AMT1-2	ns	ns	1.27	ns	ns	1.5	ns	ns	ns	ns	ns	ns	ns	1.19	-1.36343	-1.09102	-1.32491	ns	ns	1.33754	ns	-1.46697	ns	ns	-3.4565	-3.65879	-1.64	-3.27
AT1G64860	SIGA	ns	ns	ns	ns	ns	ns	ns	ns	ns	ns	ns	ns	ns	ns	ns	ns	ns	ns	ns	ns	ns	ns	ns	ns	-1.5669	-1.5312	ns	ns
AT1G64890		ns	ns	ns	ns	ns	ns	ns	ns	ns	ns	ns	ns	ns	ns	ns	ns	ns	ns	1.03458	ns	ns	ns	ns	ns	ns	1.62892	ns	ns
AT1G64900	CYP89A2	ns	ns	ns	ns	ns	ns	ns	ns	ns	ns	ns	ns	ns	1.1	ns	ns	ns	ns	ns	ns	ns	ns	ns	ns	-1.61386	ns	ns	-1.21
AT1G64910	UGT79B10	ns	ns	ns	ns	ns	ns	ns	ns	ns	ns	ns	ns	ns	1.78	ns	ns	ns	ns	ns	ns	ns	ns	ns	ns	ns	ns	ns	ns
AT1G64930	CYP89A7	ns	ns	ns	ns	ns	ns	ns	ns	ns	ns	ns	ns	ns	1.1	ns	ns	ns	ns	ns	ns	ns	ns	ns	ns	ns	ns	ns	ns
AT1G64940	CYP89A6	ns	ns	ns	ns	ns	ns	ns	ns	ns	ns	ns	ns	ns	1.1	ns	ns	ns	ns	ns	ns	ns	ns	ns	ns	ns	ns	ns	ns
AT1G64950	CYP89A5	ns	ns	ns	ns	ns	ns	ns	ns	ns	ns	ns	ns	ns	1.1	ns	ns	ns	ns	ns	ns	ns	ns	ns	ns	ns	ns	-1.11	-1.51
AT1G64970	VTE4	ns	ns	ns	ns	ns	ns	ns	ns	ns	ns	ns	ns	ns	ns	ns	ns	ns	ns	ns	ns	ns	ns	ns	ns	-1.64846	ns	ns	-1.29
AT1G64980		ns	ns	ns	ns	ns	ns	ns	ns	ns	ns	ns	ns	ns	ns	ns	ns	ns	ns	ns	ns	ns	ns	ns	ns	ns	-1.66001	ns	ns
AT1G65010		ns	ns	ns	ns	ns	ns	ns	ns	ns	ns	ns	-1.16401	ns	ns	ns	ns	ns	ns	ns	ns	ns	ns	ns	ns	ns	-2.39845	ns	ns
AT1G65040	HRD1B	ns	ns	ns	ns	ns	ns	ns	ns	ns	ns	ns	ns	ns	ns	ns	ns	ns	ns	ns	ns	1.04966	ns	1.23862	ns	ns	ns	ns	ns
AT1G65060	4CL3	ns	ns	ns	ns	ns	ns	ns	ns	ns	ns	ns	ns	ns	ns	ns	2.19139	1.80755	1.70166	ns	ns	ns	ns	ns	ns	ns	-3.81446	ns	-1.86
AT1G65070		ns	ns	ns	ns	ns	ns	ns	ns	ns	ns	ns	ns	ns	ns	ns	ns	ns	ns	ns	ns	ns	ns	ns	ns	ns	-1.66711	ns	ns
AT1G65120		ns	ns	ns	ns	ns	ns	ns	ns	ns	ns	ns	ns	ns	ns	ns	-1.08061	ns	ns	ns	ns	ns	ns	ns	ns	ns	ns	ns	ns
AT1G65240		ns	ns	ns	ns	ns	ns	ns	ns	ns	ns	ns	-2.20477	ns	ns	ns	ns	ns	ns	1.66695	1.36093	1.13063	ns	ns	ns	ns	ns	ns	ns
AT1G65310	ATXTH17	ns	ns	ns	ns	-1.23	-1.47	ns	ns	ns	ns	ns	ns	ns	ns	ns	ns	ns	ns	ns	ns	ns	-2.20026	ns	ns	ns	ns	1.29	ns
AT1G65350	UBQ13	ns	ns	ns	ns	ns	ns	ns	ns	ns	ns	ns	ns	ns	ns	ns	ns	ns	ns	6.67149	5.92601	6.44343	5.40455	ns	ns	ns	ns	ns	ns
AT1G65390	PP2A5	ns	ns	ns	ns	-1.04	ns	ns	ns	ns	ns	ns	-2.87024	ns	ns	ns	1.44055	ns	1.72307	5.80497	3.29783	2.01271	1.60554	ns	ns	2.10322	3.40919	ns	ns
AT1G65430	ARI8	ns	ns	ns	ns	ns	ns	ns	ns	ns	ns	ns	ns	ns	ns	ns	ns	1.15143	ns	ns	ns	ns	ns	ns	ns	ns	ns	ns	ns
AT1G65450		ns	ns	ns	ns	ns	ns	ns	ns	ns	ns	ns	ns	ns	ns	ns	4.14519	2.23833	2.46661	ns	ns	ns	ns	ns	ns	ns	ns	ns	ns
AT1G65481		ns	ns	1.57	ns	ns	1.15	ns	ns	1.7	ns	4.76227	ns	ns	ns	ns	ns	ns	ns	ns	ns	ns	ns	ns	ns	ns	ns	ns	ns
AT1G65484		ns	ns	ns	ns	ns	ns	ns	ns	ns	ns	ns	1.43768	ns	ns	ns	ns	ns	-2.10751	ns	ns	ns	ns	ns	ns	ns	ns	ns	ns
AT1G65486		ns	ns	ns	ns	ns	1.37	ns	ns	ns	ns	ns	ns	ns	ns	ns	ns	ns	ns	1.92842	ns	ns	ns	ns	ns	ns	ns	ns	-2.31
AT1G65490		ns	ns	ns	ns	ns	1.14	ns	ns	ns	ns	ns	ns	ns	ns	ns	ns	ns	ns	1.33602	1.00556	ns	ns	1.30423	ns	-2.15279	ns	ns	-2.62
AT1G65500		ns	ns	ns	ns	ns	ns	ns	ns	ns	ns	ns	ns	ns	ns	ns	ns	ns	-1.1126	1.08636	2.04312	2.21929	2.70851	2.98157	ns	ns	2.39113	ns	ns
AT1G65510		ns	ns	ns	ns	ns	ns	ns	ns	ns	ns	ns	ns	ns	ns	ns	ns	ns	ns	1.65254	ns	ns	ns	1.78006	ns	ns	ns	ns	ns
AT1G65590	HEXO3	ns	ns	ns	ns	ns	ns	ns	ns	ns	ns	ns	ns	ns	ns	ns	ns	ns	ns	ns	-1.13844	ns	ns	ns	ns	ns	ns	ns	ns
AT1G65610	KOR2	ns	ns	ns	ns	ns	ns	ns	ns	1.08	2.19025	1.83851	-2.53411	ns	ns	ns	ns	ns	ns	ns	2.22797	2.47873	3.41501	ns	ns	ns	ns	ns	ns
AT1G65620	LBD6	ns	ns	ns	ns	ns	ns	ns	ns	ns	ns	ns	ns	ns	ns	ns	2.72263	ns	ns	ns	ns	ns	ns	ns	ns	ns	ns	ns	ns
AT1G65690	NHL6	ns	ns	ns	ns	ns	1.01	ns	ns	ns	1.03444	1.16503	1.18152	ns	3.02	ns	ns	ns	ns	1.36947	ns	ns	2.17617	1.86352	ns	1.90194	4.37663	ns	ns
AT1G65730	YSL7	ns	ns	ns	ns	ns	ns	ns	ns	ns	ns	ns	ns	ns	ns	ns	ns	ns	1.32651	ns	ns	1.63208	1.61861	ns	ns	ns	ns	ns	ns
AT1G65760		ns	ns	ns	ns	ns	ns	ns	ns	ns	ns	ns	ns	ns	ns	ns	ns	-2.13824	-1.52713	ns	ns	ns	ns	ns	ns	ns	ns	ns	ns
AT1G65790	SD17	-1.09	ns	ns	-1.48	ns	ns	-1.23	ns	ns	ns	ns	ns	ns	ns	ns	-1.67209	ns	-1.10586	2.63915	ns	1.00924	ns	ns	ns	ns	ns	ns	ns
AT1G65820		ns	ns	ns	ns	ns	ns	ns	ns	ns	ns	ns	ns	ns	1.18	ns	ns	ns	ns	ns	ns	ns	1.14156	ns	ns	ns	1.71409	ns	ns
AT1G65845		ns	ns	ns	ns	ns	ns	ns	ns	ns	ns	ns	ns	ns	ns	ns	-1.16254	ns	-1.27059	1.54321	1.66133	ns	ns	1.53545	ns	ns	ns	ns	ns
AT1G65860	FMOGS-OX1	ns	ns	ns	-1.04	-1.65	ns	ns	ns	ns	ns	ns	ns	ns	1.29	ns	ns	1.97736	1.3254	ns	1.29026	1.65582	1.4312	ns	ns	ns	ns	ns	ns
AT1G65870	DIR21	ns	ns	ns	ns	ns	ns	ns	ns	ns	ns	ns	ns	ns	ns	ns	ns	ns	1.03674	ns	ns	1.02943	ns	ns	ns	-2.50279	-2.15031	ns	-1.18
AT1G65880	AAE20	ns	ns	ns	ns	ns	ns	ns	ns	ns	ns	3.82165	ns	ns	2.41	ns	ns	ns	2.73539	ns	ns	2.85624	2.63431	ns	ns	ns	ns	1.77	ns
AT1G65890	AAE12	ns	ns	ns	ns	-1.03	ns	ns	ns	ns	2.93994	3.72631	ns	ns	2.41	2.20198	4.37794	5.68325	4.19481	1.84805	3.12886	4.06494	3.80457	ns	ns	ns	3.1032	3.17	ns
AT1G65900		ns	ns	ns	ns	ns	ns	ns	ns	ns	ns	-1.0575	-1.46904	ns	ns	ns	1.21724	1.09626	1.0773	ns	ns	ns	ns	ns	ns	ns	ns	ns	ns
AT1G65910	anac028	ns	ns	ns	ns	ns	ns	ns	ns	ns	ns	ns	ns	ns	ns	1.52819	ns	ns	1.85092	ns	ns	ns	ns	ns	ns	ns	ns	ns	ns
AT1G65920		ns	ns	ns	ns	ns	ns	ns	ns	ns	ns	ns	ns	ns	ns	ns	1.44924	ns	ns	ns	ns	ns	ns	ns	ns	ns	ns	-1.17	ns
AT1G65930	CICDH	ns	ns	ns	ns	ns	ns	ns	ns	ns	ns	ns	ns	ns	ns	ns	ns	ns	ns	ns	ns	ns	ns	ns	ns	ns	ns	ns	1.12
AT1G65970	PRXIIC	-1.19	ns	1.97	-1.23	ns	1.16	ns	ns	3.13	ns	ns	ns	ns	ns	ns	ns	ns	ns	ns	ns	ns	ns	ns	ns	ns	ns	ns	ns
AT1G65985		ns	ns	ns	ns	ns	ns	ns	ns	ns	ns	ns	ns	ns	ns	ns	ns	ns	ns	ns	ns	-1.0055	ns	ns	ns	ns	ns	ns	ns
AT1G66045		ns	ns	ns	ns	ns	ns	ns	ns	ns	ns	ns	ns	ns	ns	ns	ns	ns	ns	ns	ns	ns	ns	ns	ns	ns	ns	-1.23	ns
AT1G66060		ns	ns	ns	ns	ns	ns	ns	-1.42	ns	ns	ns	ns	ns	ns	ns	ns	ns	ns	ns	ns	ns	ns	ns	ns	ns	ns	ns	2.83
AT1G66080		ns	ns	ns	ns	ns	ns	ns	ns	ns	ns	ns	ns	ns	ns	ns	ns	ns	ns	ns	1.2485	ns	ns	ns	ns	ns	ns	ns	ns
AT1G66090		ns	1.34	ns	ns	ns	1.03	ns	ns	ns	1.32235	1.49	-1.81465	ns	ns	ns	1.533	1.81986	2.76467	4.50988	3.13026	3.28303	2.50585	2.11205	1.69356	ns	ns	ns	-1.79
AT1G66100		ns	ns	ns	ns	ns	ns	ns	ns	ns	2.30464	ns	1.24725	ns	1.94	2.2875	2.4595	3.74751	3.79639	ns	ns	1.5214	1.83567	ns	ns	1.01405	ns	3.03	ns
AT1G66130		ns	ns	ns	ns	ns	ns	ns	ns	ns	ns	ns	ns	ns	ns	ns	ns	ns	ns	ns	ns	ns	ns	ns	ns	-2.0437	-1.58579	ns	-1.04
AT1G66160	PUB20	ns	1.34	ns	ns	ns	ns	ns	ns	ns	ns	ns	-1.67623	ns	1.75	1.00585	1.35815	2.59981	2.26609	4.55742	2.1178	2.2668	1.73595	1.0243	ns	1.50001	3.83235	ns	-1.43
AT1G66180		ns	ns	ns	ns	ns	ns	ns	ns	ns	ns	ns	-1.38107	ns	ns	ns	1.16488	1.44476	ns	1.24849	ns	ns	ns	ns	ns	ns	ns	ns	-2
AT1G66190		ns	ns	ns	ns	ns	ns	ns	ns	ns	ns	ns	ns	ns	ns	ns	1.19728	ns	ns	ns	ns	ns	ns	ns	ns	ns	ns	ns	ns
AT1G66200	ATGSR2	ns	ns	ns	ns	ns	ns	ns	ns	ns	ns	ns	ns	ns	ns	ns	-1.03193	ns	ns	ns	ns	ns	ns	ns	ns	ns	ns	ns	ns
AT1G66230	MYB20	ns	ns	ns	ns	ns	ns	ns	ns	ns	ns	ns	ns	ns	ns	ns	ns	ns	ns	-1.09264	ns	-1.34773	ns	ns	ns	ns	ns	ns	ns
AT1G66250		ns	ns	ns	ns	ns	ns	ns	ns	ns	ns	ns	ns	ns	ns	ns	ns	ns	ns	ns	ns	ns	ns	ns	ns	ns	ns	ns	-1.29
AT1G66270	BGLU21	ns	ns	ns	ns	ns	ns	ns	ns	ns	ns	ns	ns	ns	ns	ns	ns	ns	ns	ns	ns	ns	ns	ns	ns	ns	1.88616	ns	ns
AT1G66280	BGLU22	ns	ns	ns	ns	ns	ns	ns	ns	1.57	6.47235	8.31641	ns	ns	ns	3.17894	2.1298	4.00129	2.74434	4.88077	5.01563	7.2254	8.75247	ns	ns	ns	1.88616	ns	ns
AT1G66330		ns	ns	ns	ns	ns	ns	ns	ns	ns	ns	ns	ns	ns	ns	ns	ns	ns	ns	ns	ns	ns	ns	ns	ns	-1.8711	ns	ns	-1.43
AT1G66350	RGL1	ns	ns	ns	ns	ns	ns	ns	ns	ns	ns	ns	ns	ns	ns	1.30871	ns	1.51478	1.29324	1.14482	ns	ns	ns	ns	ns	ns	ns	ns	ns
AT1G66360	CAR2	ns	ns	ns	ns	ns	ns	ns	ns	ns	ns	ns	ns	ns	ns	ns	ns	2.22883	ns	ns	ns	ns	ns	ns	ns	ns	ns	ns	ns
AT1G66370	MYB113	ns	ns	ns	ns	ns	-1.21	ns	1.58	ns	4.29994	4.48505	3.47318	ns	ns	ns	4.08917	5.81549	4.96528	4.31064	3.57474	5.84177	7.22817	ns	2.19663	1.16277	2.68513	2.21	ns
AT1G66380	MYB114	ns	ns	ns	ns	ns	ns	ns	ns	ns	2.67076	3.31456	2.91388	ns	ns	ns	3.50213	2.65032	ns	2.76331	3.74444	4.99701	4.07529	ns	ns	ns	ns	ns	ns
AT1G66390	MYB90	ns	ns	ns	ns	ns	ns	ns	ns	ns	ns	3.18151	4.098	ns	ns	ns	2.23051	ns	ns	ns	ns	2.54348	2.85943	ns	ns	ns	ns	ns	-1.91
AT1G66400	CML23	ns	1.6	ns	ns	ns	1.18	ns	ns	ns	ns	ns	ns	ns	ns	1.25057	3.11768	3.80024	3.26543	1.40062	1.00886	ns	ns	1.37737	ns	ns	ns	-1.03	ns
AT1G66430		ns	ns	ns	ns	ns	ns	ns	ns	ns	ns	ns	-1.16629	ns	ns	ns	ns	1.12946	ns	ns	ns	ns	ns	ns	ns	ns	ns	ns	ns
AT1G66460		ns	ns	ns	ns	ns	ns	ns	ns	ns	ns	1.02455	ns	ns	ns	ns	ns	ns	-1.29737	ns	ns	ns	ns	ns	ns	ns	ns	ns	ns
AT1G66465		ns	ns	ns	ns	ns	ns	ns	ns	ns	ns	ns	ns	ns	ns	ns	ns	ns	ns	ns	2.06835	1.4629	1.49921	ns	ns	ns	ns	ns	ns
AT1G66500	PCFS1	ns	2.03	1.73	ns	ns	1.88	ns	ns	ns	ns	ns	ns	ns	ns	ns	2.17972	3.17086	2.89062	2.68075	1.22745	ns	ns	ns	ns	ns	1.97064	ns	-1.02
AT1G66540		ns	ns	1.55	ns	ns	1.56	ns	ns	ns	ns	ns	ns	ns	ns	ns	ns	ns	ns	ns	ns	ns	ns	ns	ns	-1.53912	ns	-1.12	-2.31
AT1G66550	WRKY67	ns	ns	ns	ns	ns	ns	ns	ns	ns	3.18486	1.32393	-6.88576	ns	ns	2.18356	ns	ns	ns	ns	ns	ns	ns	ns	ns	ns	ns	ns	ns
AT1G66560	WRKY64	ns	ns	ns	ns	ns	ns	ns	ns	ns	ns	ns	-5.02005	ns	ns	ns	ns	ns	ns	ns	ns	ns	ns	ns	ns	ns	ns	ns	ns
AT1G66570	SUC7	ns	1.72	ns	ns	ns	ns	ns	1.6	ns	ns	ns	ns	ns	ns	ns	ns	ns	ns	ns	ns	ns	ns	ns	ns	ns	ns	ns	ns
AT1G66690		ns	ns	ns	ns	ns	ns	ns	ns	ns	ns	ns	ns	ns	ns	ns	ns	ns	ns	ns	ns	ns	ns	1.15058	ns	ns	2.8803	1.55	ns
AT1G66700	PXMT1	ns	ns	ns	ns	ns	1.31	ns	ns	1.11	ns	1.94516	ns	ns	ns	ns	ns	-1.83814	ns	ns	ns	ns	ns	2.70609	ns	ns	2.8803	2.12	ns
AT1G66725	MIR163	-1.9	ns	ns	-2.27	-2.36	ns	-1.48	-1.37	ns	ns	ns	ns	ns	ns	ns	ns	1.00211	ns	1.44202	ns	ns	ns	ns	ns	ns	ns	-1.02	-3.55
AT1G66760	DTX9	ns	ns	ns	ns	ns	1.05	ns	ns	ns	1.62914	1.15087	ns	ns	3.08	2.49248	3.57357	5.70067	3.04997	2.47128	2.48108	2.82048	1.67274	ns	ns	1.47773	4.32624	2.59	1.1
AT1G66780	DTX8	-1.71	ns	ns	-1.87	ns	-1.21	-1.18	ns	ns	ns	ns	ns	ns	ns	ns	ns	2.5958	ns	ns	ns	ns	ns	ns	ns	ns	ns	ns	ns
AT1G66810		ns	ns	ns	ns	ns	ns	ns	ns	ns	ns	-1.3448	-1.02992	ns	ns	ns	ns	ns	ns	ns	ns	ns	ns	ns	ns	ns	ns	ns	ns
AT1G66820		ns	ns	ns	ns	ns	ns	ns	ns	ns	ns	ns	ns	-1.25787	ns	ns	ns	ns	ns	ns	ns	ns	ns	ns	ns	-1.09429	ns	ns	ns
AT1G66830		ns	ns	ns	ns	ns	ns	ns	ns	ns	ns	ns	ns	ns	ns	ns	ns	ns	1.95249	ns	ns	ns	ns	ns	ns	ns	ns	ns	ns
AT1G66840	PMI2	ns	ns	ns	ns	ns	ns	ns	ns	ns	ns	ns	ns	ns	ns	ns	ns	ns	ns	-1.05116	ns	ns	ns	ns	1.17004	-2.0825	-2.74936	ns	-1.25
AT1G66860		ns	ns	ns	ns	ns	ns	ns	ns	ns	ns	6.32557	2.6511	ns	ns	ns	ns	ns	2.24318	2.58909	ns	2.39959	3.66019	ns	ns	ns	ns	ns	ns
AT1G66870		ns	ns	ns	ns	ns	ns	ns	ns	ns	3.5946	4.71579	ns	ns	ns	ns	ns	ns	ns	ns	ns	ns	ns	ns	ns	ns	ns	ns	ns
AT1G66880		ns	ns	ns	ns	ns	ns	ns	ns	ns	1.01981	ns	ns	ns	ns	ns	ns	ns	ns	1.66456	ns	1.07732	1.31949	1.01422	ns	ns	ns	ns	-1.09
AT1G66890		ns	ns	ns	ns	ns	ns	ns	ns	ns	ns	ns	ns	ns	ns	ns	ns	ns	ns	ns	ns	ns	ns	ns	-1.01757	ns	ns	ns	1.1
AT1G66920	LRK10L-2.4	ns	ns	ns	ns	ns	ns	ns	ns	ns	ns	ns	ns	ns	ns	ns	-1.04623	ns	ns	1.03524	ns	ns	1.76398	ns	ns	ns	ns	ns	ns
AT1G66940		ns	ns	ns	ns	ns	ns	ns	ns	ns	ns	ns	ns	ns	ns	ns	ns	ns	ns	ns	ns	-1.2921	ns	ns	-1.30803	ns	ns	ns	1.62
AT1G66950	ABCG39	ns	ns	ns	ns	ns	ns	ns	ns	ns	ns	ns	ns	ns	ns	ns	ns	ns	ns	ns	ns	ns	ns	ns	ns	ns	ns	3.06	1.89
AT1G66960		ns	ns	ns	ns	ns	ns	ns	ns	ns	ns	ns	ns	ns	ns	-1.69069	ns	ns	-2.56419	ns	ns	ns	ns	1.49796	ns	ns	ns	-1.32	ns
AT1G66970	SVL2	ns	ns	ns	ns	ns	ns	ns	ns	ns	ns	ns	ns	ns	-1.11	ns	ns	ns	ns	ns	ns	ns	ns	ns	ns	ns	ns	ns	ns
AT1G67000	LRK10L-2.8	ns	ns	ns	ns	ns	1.17	ns	ns	1.25	2.12635	2.19191	1.76324	ns	ns	ns	ns	1.06743	ns	ns	ns	1.15167	2.18178	1.04008	ns	ns	1.8557	ns	ns
AT1G67040		ns	ns	ns	ns	ns	ns	ns	ns	ns	ns	ns	-1.6673	ns	ns	ns	1.27749	ns	1.21992	ns	ns	ns	ns	ns	ns	ns	-1.70827	ns	ns
AT1G67050		ns	ns	ns	ns	ns	ns	ns	ns	ns	ns	ns	ns	ns	ns	ns	ns	ns	ns	-1.1131	ns	ns	ns	ns	ns	ns	ns	ns	ns
AT1G67060		ns	ns	ns	ns	ns	ns	ns	ns	ns	ns	ns	ns	ns	ns	ns	ns	ns	ns	1.04421	ns	ns	ns	ns	ns	ns	ns	ns	ns
AT1G67070	PMI2	ns	ns	ns	ns	ns	ns	ns	ns	ns	ns	ns	ns	ns	1.32	ns	1.25648	1.64482	1.40323	ns	1.8404	2.64664	1.06527	ns	ns	ns	ns	ns	ns
AT1G67105		ns	ns	ns	ns	ns	ns	ns	-1.05	ns	ns	ns	ns	ns	ns	ns	ns	ns	ns	ns	ns	ns	ns	ns	ns	ns	ns	ns	ns
AT1G67110	CYP735A2	-1.62	ns	ns	-1.85	ns	-1	-1.61	ns	ns	ns	ns	ns	ns	ns	ns	ns	ns	ns	ns	ns	ns	ns	ns	ns	ns	ns	1.28	ns
AT1G67260	TCP1	ns	ns	ns	ns	ns	ns	ns	ns	ns	ns	ns	ns	ns	ns	ns	ns	ns	ns	ns	ns	ns	ns	ns	ns	ns	ns	-1.68	-1.79
AT1G67265	DVL3	ns	ns	ns	ns	ns	ns	ns	ns	ns	ns	ns	ns	ns	ns	2.1938	1.98441	ns	ns	-1.1874	ns	ns	ns	ns	ns	ns	ns	ns	ns
AT1G67320		ns	ns	ns	ns	ns	ns	ns	ns	ns	ns	ns	ns	ns	ns	ns	ns	ns	ns	ns	ns	ns	ns	ns	ns	ns	ns	1.24	ns
AT1G67360		ns	ns	ns	ns	ns	1.25	ns	ns	ns	ns	ns	ns	ns	1.22	ns	ns	ns	ns	ns	ns	ns	ns	1.02887	1.26474	-1.18547	ns	ns	-1.87
AT1G67370	ASY1	ns	ns	ns	ns	ns	ns	ns	ns	ns	ns	ns	ns	ns	ns	ns	-1.18632	ns	ns	ns	ns	ns	ns	ns	ns	ns	ns	ns	1.29
AT1G67400		ns	ns	ns	ns	ns	ns	ns	ns	ns	ns	ns	ns	ns	ns	ns	ns	ns	ns	ns	-1.02513	ns	ns	ns	ns	-1.10797	ns	ns	ns
AT1G67420		ns	ns	ns	ns	ns	ns	ns	ns	ns	ns	ns	ns	ns	ns	ns	1.68056	1.07446	ns	ns	ns	ns	ns	ns	ns	ns	ns	ns	ns
AT1G67440	emb1688	ns	ns	ns	ns	ns	ns	ns	ns	ns	ns	ns	ns	ns	ns	ns	ns	ns	ns	ns	ns	ns	ns	ns	ns	-1.02119	ns	ns	ns
AT1G67450		ns	ns	ns	ns	ns	ns	ns	ns	ns	ns	ns	ns	ns	ns	ns	ns	ns	ns	ns	ns	ns	ns	ns	ns	ns	ns	1.28	ns
AT1G67470		ns	ns	ns	ns	ns	ns	ns	ns	ns	ns	ns	ns	ns	ns	ns	ns	ns	2.30008	1.59287	ns	ns	ns	ns	1.17914	ns	ns	ns	ns
AT1G67480		ns	ns	ns	ns	ns	ns	ns	ns	ns	ns	ns	ns	ns	ns	ns	ns	ns	ns	ns	ns	ns	ns	ns	ns	-1.15643	-1.97514	ns	ns
AT1G67520		ns	ns	ns	ns	ns	ns	ns	ns	ns	ns	ns	ns	ns	ns	ns	ns	ns	-1.22645	ns	ns	ns	ns	ns	ns	ns	1.59561	ns	ns
AT1G67590		ns	ns	ns	ns	ns	ns	ns	ns	ns	ns	ns	ns	ns	ns	ns	ns	-1.2038	-1.25433	ns	ns	ns	ns	ns	ns	-1.12393	ns	ns	ns
AT1G67600		ns	ns	ns	ns	ns	ns	ns	ns	ns	-1.20681	ns	1.00957	ns	ns	ns	ns	ns	ns	ns	ns	ns	ns	ns	ns	ns	ns	ns	ns
AT1G67640		ns	ns	ns	ns	ns	ns	ns	ns	ns	ns	ns	ns	ns	ns	ns	ns	ns	2.29003	ns	ns	ns	ns	ns	ns	ns	ns	ns	ns
AT1G67650		ns	ns	ns	ns	ns	ns	ns	ns	ns	ns	ns	ns	ns	ns	ns	ns	ns	-1.42924	ns	ns	ns	ns	ns	ns	ns	ns	ns	ns
AT1G67660		ns	ns	ns	ns	ns	ns	ns	ns	ns	ns	ns	ns	ns	ns	ns	ns	ns	ns	ns	ns	ns	ns	ns	-1.13773	ns	ns	ns	ns
AT1G67750		ns	ns	ns	ns	ns	ns	ns	ns	ns	ns	-1.49105	-3.50541	ns	ns	ns	ns	ns	ns	ns	ns	ns	ns	-1.07134	ns	-1.14405	-2.84574	-2.45	-2.42
AT1G67810	SUFE2	ns	1.2	ns	ns	1.07	ns	1.13	1.04	ns	ns	1.90292	1.90832	ns	ns	-1.67899	ns	-1.48951	ns	ns	ns	ns	1.25154	2.37046	1.10952	1.94406	2.72962	1.4	ns
AT1G67820		ns	ns	ns	ns	ns	ns	ns	ns	ns	ns	1.00656	1.25754	ns	ns	ns	ns	ns	ns	ns	ns	ns	ns	ns	ns	ns	ns	ns	ns
AT1G67830	FXG1	ns	ns	ns	ns	ns	ns	ns	ns	ns	ns	ns	-1.06302	-1.02938	ns	ns	ns	ns	ns	ns	ns	ns	ns	ns	ns	ns	ns	ns	ns
AT1G67850		ns	ns	ns	ns	ns	ns	ns	ns	ns	ns	ns	ns	ns	ns	ns	ns	ns	ns	1.06945	ns	ns	ns	ns	ns	ns	ns	ns	-1.01
AT1G67856		ns	1.68	ns	ns	ns	1.47	ns	1.06	ns	ns	ns	ns	ns	ns	ns	ns	2.3628	1.84211	3.10706	ns	1.27246	ns	ns	ns	ns	ns	-1.09	-2.53
AT1G67865		ns	ns	ns	ns	ns	ns	ns	ns	ns	ns	ns	ns	ns	ns	ns	ns	ns	ns	ns	ns	ns	1.07392	ns	ns	ns	ns	ns	ns
AT1G67880		ns	ns	ns	ns	ns	ns	ns	ns	ns	ns	ns	ns	ns	ns	ns	ns	1.18313	1.77418	ns	ns	ns	ns	ns	ns	ns	ns	ns	-1.21
AT1G67900		ns	ns	ns	ns	ns	ns	ns	-1.02	ns	ns	ns	ns	ns	ns	ns	ns	ns	ns	ns	ns	ns	ns	ns	ns	ns	ns	ns	ns
AT1G67910		ns	ns	ns	ns	ns	ns	ns	ns	ns	ns	ns	ns	ns	ns	ns	-1.13788	ns	ns	ns	-1.58554	ns	ns	ns	ns	ns	ns	ns	ns
AT1G67920		ns	ns	ns	ns	ns	ns	ns	ns	ns	ns	ns	1.03733	ns	ns	ns	ns	ns	ns	2.65532	ns	ns	1.5125	2.74355	ns	ns	3.42104	ns	ns
AT1G67970	HSFA8	ns	ns	ns	ns	ns	ns	ns	ns	ns	ns	ns	ns	ns	ns	ns	ns	ns	ns	1.36594	ns	ns	1.10808	ns	ns	1.7124	1.69563	ns	ns
AT1G67980	CCOAMT	ns	ns	ns	ns	1.42	ns	ns	ns	1.13	ns	ns	1.64062	ns	ns	ns	ns	ns	ns	ns	ns	ns	3.33449	2.34655	ns	ns	2.42622	ns	ns
AT1G68010	HPR	ns	ns	ns	ns	ns	ns	ns	ns	ns	ns	ns	ns	ns	ns	ns	ns	ns	ns	ns	ns	ns	ns	ns	ns	-1.0366	ns	ns	-1.16
AT1G68050	ADO3	ns	ns	ns	ns	ns	ns	ns	ns	ns	ns	ns	ns	ns	ns	ns	ns	ns	ns	1.49358	ns	ns	2.85718	ns	ns	ns	ns	ns	3.13
AT1G68110		ns	ns	ns	ns	ns	ns	ns	ns	ns	ns	-1.1329	ns	ns	ns	ns	-1.04782	ns	-1.46416	-1.49803	ns	ns	ns	ns	ns	ns	ns	ns	ns
AT1G68130	IDD14	ns	ns	ns	ns	ns	ns	ns	ns	ns	ns	ns	ns	ns	ns	ns	ns	ns	ns	ns	ns	ns	ns	ns	ns	ns	ns	ns	-1.25
AT1G68190		ns	ns	ns	ns	ns	ns	ns	ns	ns	ns	ns	ns	ns	-1.02	ns	ns	ns	ns	-1.60057	-1.96254	ns	ns	ns	ns	ns	ns	ns	1.14
AT1G68230	RTNLB14	ns	ns	ns	ns	ns	ns	ns	ns	ns	ns	ns	ns	ns	ns	ns	ns	1.70402	2.55932	ns	ns	ns	ns	ns	ns	ns	ns	ns	ns
AT1G68238		ns	ns	ns	ns	ns	ns	ns	ns	ns	ns	-1.38428	ns	ns	ns	ns	-1.93886	ns	ns	ns	-1.50538	ns	-1.36	ns	ns	ns	ns	-1.43	-2.28
AT1G68240	BHLH109	-1.4	ns	ns	-1.07	ns	ns	-1.03	ns	ns	ns	ns	ns	ns	ns	ns	ns	ns	ns	ns	ns	ns	ns	ns	ns	ns	ns	ns	ns
AT1G68250		ns	ns	ns	ns	ns	ns	ns	ns	ns	ns	ns	ns	ns	ns	2.16757	ns	3.3166	ns	ns	ns	ns	ns	ns	ns	ns	ns	ns	ns
AT1G68290	ENDO2	ns	ns	ns	ns	ns	ns	ns	1.11	ns	ns	ns	ns	ns	ns	ns	ns	ns	ns	ns	4.25337	6.49867	6.37196	ns	ns	ns	ns	ns	ns
AT1G68330		ns	ns	ns	ns	ns	ns	ns	ns	ns	ns	ns	ns	ns	ns	ns	ns	ns	2.38909	ns	ns	ns	ns	ns	ns	ns	ns	1.26	ns
AT1G68350		ns	ns	ns	ns	ns	ns	ns	ns	ns	ns	ns	ns	ns	ns	ns	2.62375	2.85021	2.73292	2.01391	ns	ns	ns	ns	ns	ns	ns	ns	ns
AT1G68360	GIS3	ns	ns	ns	ns	ns	ns	ns	ns	ns	ns	ns	ns	ns	ns	ns	ns	ns	ns	ns	ns	ns	1.0336	ns	ns	ns	ns	ns	ns
AT1G68390		ns	ns	ns	ns	ns	ns	ns	ns	ns	ns	ns	ns	ns	ns	ns	ns	ns	1.93172	ns	ns	ns	ns	ns	ns	ns	ns	ns	ns
AT1G68400		ns	ns	ns	ns	ns	ns	ns	ns	ns	ns	ns	ns	ns	ns	ns	ns	ns	ns	ns	ns	ns	ns	ns	ns	ns	-2.48547	ns	1.19
AT1G68410		ns	ns	ns	ns	ns	ns	ns	ns	ns	ns	ns	ns	ns	ns	ns	ns	ns	1.23059	1.22902	ns	ns	ns	ns	ns	ns	ns	ns	ns
AT1G68440		ns	ns	ns	ns	ns	ns	ns	ns	ns	ns	ns	ns	ns	ns	ns	ns	ns	ns	ns	ns	ns	ns	1.0695	1.77621	ns	ns	1.02	-1.32
AT1G68450	VQ8	-1.26	ns	ns	ns	ns	ns	ns	ns	ns	ns	ns	ns	ns	ns	ns	ns	ns	ns	ns	ns	ns	ns	ns	ns	ns	ns	ns	ns
AT1G68470	GT17	ns	ns	ns	ns	ns	ns	ns	ns	ns	ns	ns	ns	ns	ns	ns	1.36787	ns	1.37082	ns	ns	ns	ns	ns	ns	ns	ns	ns	ns
AT1G68500		ns	ns	ns	ns	ns	ns	ns	ns	ns	ns	ns	ns	ns	ns	ns	1.08353	ns	ns	ns	ns	ns	ns	ns	ns	ns	ns	ns	1.26
AT1G68520	COL6	ns	ns	ns	ns	ns	ns	ns	ns	ns	ns	ns	ns	ns	ns	ns	ns	ns	-1.38783	-1.77841	-1.41092	ns	ns	ns	ns	ns	-2.96089	ns	1.18
AT1G68540	TKPR2	ns	ns	ns	ns	ns	ns	ns	ns	ns	ns	ns	ns	-1.1667	ns	ns	ns	ns	ns	ns	ns	ns	ns	ns	ns	ns	ns	ns	ns
AT1G68560	XYL1	ns	ns	ns	ns	ns	ns	ns	ns	ns	ns	ns	ns	ns	ns	ns	ns	ns	ns	ns	ns	ns	ns	ns	-1.47331	ns	ns	ns	1.05
AT1G68570	NPF3.1	ns	ns	ns	ns	ns	ns	ns	ns	ns	ns	ns	ns	ns	ns	ns	ns	ns	ns	-1.27863	ns	ns	ns	ns	ns	ns	-1.96417	-1.42	ns
AT1G68585		ns	ns	ns	ns	ns	ns	ns	ns	ns	ns	ns	ns	ns	ns	ns	ns	ns	ns	ns	ns	ns	ns	ns	ns	ns	-1.65855	ns	ns
AT1G68600	ALMT5	ns	ns	ns	ns	ns	ns	ns	ns	ns	ns	ns	ns	ns	ns	ns	ns	ns	ns	ns	ns	2.48504	2.40079	ns	ns	ns	ns	ns	ns
AT1G68620	CXE6	ns	ns	ns	ns	ns	1.02	ns	ns	1.29	1.39213	ns	ns	ns	2.54	1.33634	ns	1.92353	ns	ns	1.75727	1.64181	2.72288	3.05385	ns	ns	3.54546	ns	ns
AT1G68630	PCR12	ns	ns	ns	ns	ns	ns	ns	ns	ns	-1.49115	2.98857	ns	ns	ns	ns	ns	ns	ns	ns	ns	ns	ns	ns	ns	ns	ns	ns	ns
AT1G68640	PAN	ns	ns	ns	ns	ns	ns	ns	ns	ns	ns	ns	ns	ns	ns	ns	-2.15546	ns	-1.94127	ns	ns	ns	ns	ns	ns	ns	ns	ns	ns
AT1G68650		ns	ns	ns	ns	ns	ns	ns	ns	ns	ns	ns	ns	ns	ns	ns	ns	ns	ns	ns	ns	ns	ns	ns	ns	ns	ns	ns	-1.02
AT1G68660	CPLS1	ns	ns	ns	ns	ns	ns	ns	ns	ns	ns	ns	ns	ns	ns	ns	ns	ns	ns	ns	ns	ns	ns	ns	ns	-1.04666	ns	ns	ns
AT1G68670	HHO2	ns	ns	ns	ns	ns	ns	ns	ns	ns	ns	ns	ns	ns	ns	ns	ns	ns	ns	ns	ns	ns	ns	ns	ns	-1.28299	ns	ns	ns
AT1G68690	PERK9	ns	ns	ns	ns	ns	ns	ns	ns	ns	ns	ns	ns	ns	ns	ns	ns	ns	ns	1.37681	ns	ns	ns	ns	ns	ns	ns	ns	ns
AT1G68710		ns	ns	ns	ns	ns	ns	ns	ns	ns	ns	ns	ns	ns	ns	ns	ns	ns	ns	ns	ns	ns	ns	1.13927	ns	ns	ns	ns	ns
AT1G68725	AGP19	ns	ns	ns	ns	ns	ns	ns	ns	ns	ns	ns	ns	ns	ns	ns	ns	ns	1.24948	ns	ns	ns	ns	ns	ns	ns	ns	ns	ns
AT1G68740	PHO1-H1	ns	ns	1.04	ns	ns	1.41	ns	ns	ns	ns	ns	ns	ns	ns	ns	ns	ns	ns	ns	ns	ns	ns	ns	ns	ns	ns	ns	-1.05
AT1G68765	IDA	ns	ns	ns	ns	ns	ns	ns	ns	ns	ns	ns	ns	ns	1.18	-1.7917	ns	ns	ns	ns	ns	ns	ns	ns	ns	ns	ns	ns	-1.66
AT1G68780		ns	ns	ns	ns	ns	ns	ns	ns	ns	ns	-1.60343	-1.7304	ns	ns	ns	ns	ns	ns	ns	ns	ns	ns	ns	ns	-1.06425	-2.45458	ns	ns
AT1G68810	BHLH30	ns	ns	ns	ns	ns	ns	ns	ns	ns	ns	ns	ns	ns	ns	ns	1.9546	ns	ns	ns	ns	ns	ns	ns	ns	ns	ns	ns	ns
AT1G68830	STN7	ns	ns	ns	ns	ns	ns	ns	ns	ns	ns	ns	ns	ns	ns	ns	ns	ns	ns	ns	ns	ns	ns	ns	ns	-1.07	ns	ns	ns
AT1G68840	RAV2	ns	ns	ns	ns	ns	ns	ns	ns	ns	ns	1.02044	ns	ns	ns	ns	1.08872	1.08323	ns	ns	-1.33896	ns	ns	1.11558	ns	ns	ns	ns	ns
AT1G68850	PER11	ns	ns	ns	ns	ns	ns	ns	ns	ns	ns	ns	ns	ns	ns	ns	ns	ns	3.18793	ns	ns	ns	ns	ns	ns	ns	ns	1.74	1.32
AT1G68862		ns	ns	ns	ns	ns	ns	ns	ns	ns	ns	ns	ns	ns	ns	ns	ns	ns	ns	ns	ns	ns	-1.22398	ns	ns	ns	ns	ns	ns
AT1G68870	ATSOFL2	ns	ns	ns	ns	ns	ns	ns	ns	ns	ns	ns	ns	ns	ns	ns	ns	ns	ns	ns	ns	ns	-1.57642	ns	ns	ns	ns	ns	ns
AT1G68935		ns	ns	ns	ns	ns	ns	ns	ns	ns	ns	ns	ns	ns	ns	ns	ns	ns	ns	ns	ns	ns	-1.30288	ns	ns	ns	ns	ns	ns
AT1G68940		ns	ns	ns	ns	ns	ns	ns	ns	ns	ns	ns	ns	ns	ns	ns	ns	ns	ns	ns	ns	ns	ns	ns	ns	ns	ns	ns	-1.27
AT1G68945		ns	ns	ns	ns	ns	ns	ns	ns	ns	ns	ns	ns	ns	ns	ns	1.1496	ns	ns	ns	ns	ns	ns	ns	ns	ns	ns	ns	ns
AT1G69040	ACR4	ns	ns	ns	ns	ns	ns	ns	ns	ns	ns	ns	ns	-1.05292	ns	ns	ns	ns	ns	ns	ns	ns	ns	ns	ns	ns	ns	ns	ns
AT1G69080		ns	ns	ns	ns	ns	ns	ns	ns	ns	ns	ns	ns	ns	ns	ns	1.7738	ns	1.33822	ns	ns	ns	ns	ns	ns	ns	ns	ns	ns
AT1G69160		ns	ns	ns	ns	ns	ns	ns	-1.13	ns	-1.12259	-1.57314	-1.87595	ns	ns	ns	ns	ns	-2.06959	-1.352	ns	-1.1431	-1.29766	ns	-1.35877	-1.34693	-2.36435	-1.04	-1.12
AT1G69200	FLN2	ns	ns	ns	ns	ns	ns	ns	ns	ns	ns	ns	ns	ns	ns	ns	ns	ns	ns	ns	ns	ns	ns	ns	-1.63715	ns	ns	ns	ns
AT1G69260	AFP1	ns	ns	ns	ns	ns	ns	ns	ns	ns	ns	ns	ns	ns	ns	1.34167	ns	3.24237	1.69862	2.4457	2.21234	2.32403	1.3507	ns	ns	ns	2.98564	-1.31	-1.64
AT1G69270	RPK1	ns	ns	ns	ns	ns	ns	ns	ns	ns	ns	ns	ns	ns	ns	ns	ns	ns	ns	ns	ns	ns	ns	1.03591	ns	ns	ns	ns	ns
AT1G69360		ns	ns	ns	ns	ns	ns	ns	ns	ns	ns	ns	ns	ns	ns	1.31114	ns	1.36724	ns	ns	ns	1.66566	1.26588	ns	ns	ns	ns	ns	1.1
AT1G69370	CM3	ns	ns	ns	ns	ns	ns	ns	ns	ns	1.12339	ns	ns	ns	ns	1.21345	1.6306	1.91285	ns	1.01375	1.55242	2.29169	1.63036	ns	ns	ns	2.33566	1.18	1.12
AT1G69430		ns	ns	ns	ns	ns	ns	ns	ns	ns	ns	ns	ns	ns	ns	ns	ns	ns	1.13215	2.3953	ns	ns	ns	ns	ns	ns	ns	ns	-1.03
AT1G69440	39295	ns	ns	ns	ns	ns	ns	ns	ns	ns	ns	ns	ns	ns	ns	-1.05834	ns	ns	ns	ns	ns	ns	ns	ns	ns	-1.41437	ns	ns	-1.05
AT1G69480	PHO1-H10	ns	ns	ns	ns	ns	ns	ns	1.38	ns	ns	ns	ns	ns	1.57	1.37079	2.3489	3.47015	1.67675	2.74937	1.10851	1.87531	1.35674	ns	ns	ns	2.51865	ns	-1.43
AT1G69490	NAC029	ns	ns	ns	ns	ns	-1.05	ns	ns	ns	ns	1.39971	ns	ns	ns	ns	ns	ns	-1.2862	-1.71845	-2.53047	ns	ns	2.11783	ns	-1.86123	ns	ns	ns
AT1G69520		ns	ns	ns	ns	ns	ns	ns	ns	ns	ns	1.05233	ns	ns	ns	ns	ns	ns	ns	ns	ns	ns	ns	1.29746	ns	ns	ns	ns	ns
AT1G69523		ns	ns	ns	ns	ns	ns	ns	ns	ns	ns	ns	ns	ns	ns	ns	ns	ns	ns	ns	ns	ns	ns	ns	ns	-1.72321	ns	ns	-1.18
AT1G69526		ns	ns	ns	ns	ns	ns	ns	ns	ns	ns	ns	ns	ns	ns	ns	ns	ns	ns	ns	ns	ns	ns	ns	ns	-1.27158	ns	ns	ns
AT1G69530	ATEXPA1	ns	ns	ns	ns	ns	ns	ns	ns	ns	-1.27033	-1.09637	ns	ns	ns	ns	ns	ns	ns	-1.69114	-1.6775	ns	ns	ns	-1.38386	-1.59819	ns	-1.87	ns
AT1G69570	CDF5	ns	ns	ns	ns	ns	-1.04	ns	ns	ns	ns	ns	ns	ns	ns	ns	ns	ns	ns	ns	ns	ns	ns	ns	ns	ns	ns	ns	ns
AT1G69572		ns	ns	ns	ns	ns	ns	ns	ns	ns	ns	ns	ns	ns	ns	ns	ns	ns	ns	ns	ns	ns	ns	ns	ns	ns	ns	ns	2.82
AT1G69580		ns	ns	ns	ns	ns	ns	ns	ns	ns	ns	ns	ns	ns	ns	ns	1.17607	ns	ns	ns	ns	ns	ns	ns	ns	ns	ns	ns	ns
AT1G69588	CLE45	ns	ns	ns	ns	ns	ns	ns	ns	ns	ns	ns	ns	ns	ns	ns	2.45862	ns	ns	ns	ns	ns	ns	ns	ns	ns	ns	ns	ns
AT1G69610		ns	ns	ns	ns	ns	ns	ns	ns	ns	ns	ns	ns	ns	1.06	ns	ns	1.14507	ns	ns	ns	ns	ns	ns	ns	ns	2.49589	ns	-1.54
AT1G69660		ns	ns	ns	ns	ns	ns	ns	ns	ns	ns	ns	ns	ns	ns	ns	ns	ns	ns	ns	ns	ns	ns	ns	ns	ns	ns	1.09	ns
AT1G69690	TCP15	ns	ns	ns	ns	ns	ns	ns	ns	ns	ns	ns	ns	ns	ns	ns	1.17769	ns	ns	ns	ns	ns	ns	ns	ns	ns	ns	ns	ns
AT1G69700	HVA22C	ns	ns	ns	ns	ns	ns	ns	ns	ns	ns	ns	ns	ns	ns	ns	1.80062	ns	1.30412	ns	ns	ns	ns	ns	ns	ns	ns	ns	ns
AT1G69710		ns	ns	ns	ns	ns	ns	ns	ns	ns	ns	ns	ns	ns	ns	ns	ns	ns	-1.60364	ns	ns	-1.2079	-1.12663	ns	ns	ns	ns	ns	ns
AT1G69720	HO3	ns	ns	ns	ns	ns	1.25	ns	ns	ns	ns	ns	ns	ns	ns	ns	ns	ns	ns	ns	ns	ns	ns	ns	ns	ns	ns	ns	ns
AT1G69730	WAKL9	-1.02	ns	ns	-1.07	ns	ns	ns	ns	ns	ns	ns	ns	ns	ns	ns	ns	ns	ns	ns	ns	ns	ns	ns	ns	ns	ns	ns	-1.39
AT1G69760		ns	ns	ns	ns	ns	ns	ns	ns	ns	ns	ns	ns	ns	ns	ns	ns	ns	ns	1.26966	ns	ns	ns	ns	ns	ns	ns	1.4	ns
AT1G69780	ATHB-13	ns	ns	ns	ns	ns	ns	ns	ns	ns	ns	ns	ns	ns	ns	ns	ns	ns	ns	ns	ns	ns	ns	ns	ns	ns	-1.68605	ns	ns
AT1G69790	PBL18	ns	ns	ns	ns	ns	ns	ns	ns	ns	ns	ns	ns	ns	ns	ns	ns	1.34823	ns	1.61464	1.91831	1.64808	1.22296	ns	ns	ns	1.53254	ns	-1.43
AT1G69800		ns	ns	ns	ns	ns	ns	ns	ns	ns	ns	ns	ns	ns	ns	ns	ns	ns	ns	ns	ns	ns	ns	ns	ns	ns	ns	1.72	ns
AT1G69810	WRKY36	ns	ns	ns	ns	ns	ns	ns	ns	ns	ns	ns	1.55776	ns	ns	ns	ns	ns	ns	ns	ns	ns	ns	ns	ns	ns	ns	ns	ns
AT1G69828		ns	ns	ns	ns	ns	1.57	ns	ns	ns	ns	ns	ns	ns	ns	ns	ns	ns	ns	ns	ns	ns	ns	ns	ns	ns	ns	ns	ns
AT1G69830	AMY3	ns	ns	ns	ns	ns	ns	ns	ns	ns	ns	ns	-1.24116	ns	ns	ns	ns	ns	ns	ns	ns	ns	ns	ns	-2.70881	ns	1.70317	ns	ns
AT1G69840	HIR2	ns	ns	ns	ns	ns	ns	ns	ns	ns	ns	ns	ns	1.0854	ns	ns	ns	ns	ns	2.2171	1.14462	ns	ns	1.34788	ns	1.11618	ns	ns	ns
AT1G69870	NPF2.13	ns	ns	ns	ns	ns	ns	ns	ns	ns	ns	ns	ns	ns	1.05	ns	ns	ns	1.20023	2.66277	1.91719	2.14815	2.4243	ns	ns	2.03252	2.03959	ns	ns
AT1G69880	TRX8	ns	ns	ns	ns	ns	1.37	ns	1.88	ns	ns	ns	ns	ns	2.64	ns	ns	2.42186	4.25182	ns	ns	ns	2.66232	ns	ns	ns	ns	ns	ns
AT1G69890		ns	ns	ns	ns	ns	ns	ns	ns	ns	ns	ns	ns	ns	ns	ns	ns	ns	1.08218	2.54828	ns	1.71712	2.22574	1.05025	ns	3.06374	3.33793	1.27	1.6
AT1G69900		ns	ns	ns	ns	ns	ns	ns	ns	ns	ns	ns	-1.06784	ns	ns	ns	ns	1.16386	1.90991	2.40082	ns	ns	ns	ns	ns	ns	ns	1.78	ns
AT1G69920	GSTU12	ns	ns	ns	ns	1.25	ns	ns	ns	1.09	ns	ns	ns	ns	ns	ns	ns	ns	ns	ns	ns	ns	ns	ns	ns	ns	ns	ns	ns
AT1G69930	GSTU11	ns	ns	1.74	ns	ns	1.75	ns	1.31	2.07	1.96086	2.19121	ns	ns	ns	2.64695	2.33448	3.62956	1.96391	4.18642	ns	3.96274	5.1713	ns	ns	ns	2.7374	ns	ns
AT1G69970	CLE26	ns	ns	ns	ns	ns	ns	ns	ns	ns	ns	ns	ns	ns	ns	ns	1.13569	ns	ns	ns	ns	ns	ns	ns	ns	ns	ns	ns	ns
AT1G70000		ns	ns	ns	ns	ns	ns	ns	ns	ns	ns	ns	ns	ns	ns	ns	ns	ns	ns	ns	ns	ns	ns	ns	1.50511	-1.38341	ns	ns	-1.37
AT1G70080	TPS06	ns	ns	ns	ns	ns	1.36	ns	ns	ns	ns	ns	ns	ns	ns	ns	ns	ns	ns	ns	ns	ns	ns	ns	ns	ns	ns	ns	ns
AT1G70090	GATL9	ns	ns	ns	ns	ns	ns	ns	ns	ns	ns	ns	ns	ns	ns	2.2957	1.157	1.66326	2.45039	1.29343	ns	ns	ns	ns	ns	1.78767	ns	1.6	ns
AT1G70100		ns	ns	ns	ns	ns	ns	ns	ns	ns	ns	ns	ns	ns	ns	ns	ns	ns	ns	ns	ns	ns	ns	ns	ns	ns	-1.62321	ns	ns
AT1G70130	LECRK52	ns	2.01	ns	ns	1.02	2	ns	1.7	1.47	ns	ns	ns	ns	ns	3.03626	3.33406	4.56874	3.3115	6.52471	7.69203	8.91621	7.91371	ns	ns	ns	ns	ns	ns
AT1G70140	FH8	ns	ns	ns	ns	ns	ns	ns	ns	ns	ns	ns	ns	ns	ns	ns	ns	ns	ns	1.86404	ns	1.39515	1.22123	ns	ns	ns	1.63685	ns	ns
AT1G70170	2MMP	ns	ns	ns	ns	ns	ns	ns	ns	ns	ns	ns	ns	ns	ns	ns	ns	1.7262	2.92983	ns	ns	ns	ns	ns	ns	ns	ns	ns	ns
AT1G70210	CYCD1-1	ns	ns	ns	ns	ns	ns	ns	ns	ns	ns	-1.21038	-1.72054	ns	ns	ns	1.01339	ns	1.29809	ns	ns	ns	ns	ns	ns	ns	-1.77895	ns	ns
AT1G70230	AXY4	ns	ns	ns	ns	ns	ns	ns	ns	ns	ns	ns	ns	ns	ns	ns	ns	ns	1.10606	ns	ns	ns	ns	ns	ns	ns	ns	ns	ns
AT1G70250		ns	ns	ns	ns	ns	ns	ns	ns	ns	ns	ns	ns	ns	ns	ns	-1.2731	ns	ns	ns	ns	ns	ns	ns	ns	-1.26055	ns	ns	-1.59
AT1G70260		ns	ns	1.34	-2.6	-1.87	1.56	ns	-1.33	1.17	ns	ns	ns	ns	ns	-1.3283	-1.21302	ns	ns	ns	ns	ns	ns	ns	ns	ns	ns	-2.02	-4.24
AT1G70270		ns	ns	ns	ns	ns	ns	ns	ns	1.34	ns	ns	ns	ns	ns	2.61049	3.9593	2.54909	3.87202	ns	2.68349	ns	ns	ns	ns	ns	ns	1.15	ns
AT1G70280		ns	ns	ns	ns	ns	ns	ns	ns	ns	ns	ns	ns	ns	ns	ns	ns	ns	ns	ns	ns	ns	ns	ns	ns	ns	-2.53398	ns	ns
AT1G70290	TPS8	ns	ns	ns	ns	ns	ns	ns	ns	ns	ns	1.49415	ns	ns	ns	1.16578	ns	ns	ns	ns	ns	ns	ns	ns	ns	1.33786	ns	1.33	ns
AT1G70300	POT6	ns	ns	ns	ns	ns	ns	ns	ns	ns	ns	ns	ns	ns	ns	ns	ns	ns	ns	ns	ns	ns	ns	ns	ns	ns	1.98624	ns	ns
AT1G70370	PGL3	ns	ns	ns	ns	ns	ns	ns	ns	ns	ns	ns	ns	ns	ns	1.1528	1.92873	1.68421	2.23966	ns	ns	ns	ns	ns	ns	ns	ns	ns	ns
AT1G70390		ns	ns	ns	ns	ns	ns	ns	ns	ns	ns	ns	ns	ns	ns	ns	2.39351	2.16029	3.50907	ns	ns	ns	ns	ns	ns	ns	ns	ns	ns
AT1G70410	BCA4	ns	ns	ns	ns	ns	ns	ns	ns	ns	ns	ns	ns	ns	ns	ns	ns	ns	ns	ns	ns	ns	ns	ns	ns	ns	ns	-1.04	ns
AT1G70420		ns	ns	ns	ns	ns	ns	ns	ns	ns	ns	ns	ns	ns	ns	-1.10397	ns	ns	-1.65128	ns	ns	ns	ns	ns	-2.8716	ns	ns	ns	ns
AT1G70430		ns	ns	ns	ns	ns	ns	ns	ns	ns	-1.24284	ns	ns	ns	ns	ns	ns	ns	ns	ns	ns	ns	ns	ns	ns	ns	ns	ns	ns
AT1G70470		ns	ns	ns	ns	ns	ns	ns	ns	ns	ns	ns	ns	ns	ns	ns	1.13551	ns	1.46648	ns	ns	ns	ns	ns	ns	ns	ns	ns	ns
AT1G70480		ns	ns	ns	ns	ns	ns	ns	ns	ns	ns	ns	ns	ns	ns	1.25712	1.4081	1.47795	ns	ns	ns	ns	ns	ns	ns	ns	ns	ns	ns
AT1G70500		ns	ns	ns	ns	ns	ns	ns	ns	ns	ns	ns	ns	ns	ns	ns	2.00276	2.68617	2.38186	ns	ns	ns	ns	ns	ns	ns	ns	ns	1.44
AT1G70530	CRK3	ns	ns	ns	ns	ns	ns	ns	ns	ns	ns	ns	ns	ns	ns	ns	-1.19138	ns	-1.04051	ns	-1.30763	ns	ns	ns	-1.08884	ns	1.735	ns	ns
AT1G70550		ns	ns	ns	ns	ns	ns	ns	ns	ns	ns	ns	ns	ns	ns	ns	ns	ns	ns	ns	ns	ns	ns	ns	ns	-1.01215	ns	-1.08	ns
AT1G70560	TAA1	ns	ns	ns	ns	ns	ns	ns	ns	ns	ns	-1.00017	ns	ns	ns	ns	ns	-1.72164	ns	ns	ns	ns	ns	ns	ns	ns	ns	-1.15	ns
AT1G70580	GGAT2	ns	ns	ns	ns	ns	ns	ns	ns	ns	ns	ns	ns	ns	ns	ns	ns	ns	ns	ns	ns	ns	ns	ns	ns	-1.26749	ns	ns	ns
AT1G70610	ABCB26	ns	ns	ns	ns	ns	ns	ns	ns	ns	ns	ns	ns	ns	ns	ns	ns	ns	ns	ns	ns	ns	ns	ns	ns	-1.88495	ns	ns	-1.47
AT1G70640		ns	ns	ns	ns	ns	ns	ns	ns	ns	ns	ns	ns	ns	ns	ns	ns	1.61837	ns	3.03596	2.8763	2.05937	2.38433	-1.05907	ns	ns	ns	-1.52	ns
AT1G70670	PXG4	ns	ns	ns	ns	ns	ns	ns	ns	ns	ns	ns	ns	ns	ns	ns	1.47044	1.39222	1.41884	ns	ns	ns	ns	ns	ns	ns	ns	ns	ns
AT1G70690	CRRSP2	ns	ns	ns	ns	ns	ns	ns	ns	ns	1.09273	1.40836	ns	1.38824	ns	ns	ns	ns	ns	1.02836	ns	1.3964	1.61372	1.19043	ns	1.51732	1.91244	ns	ns
AT1G70700	JAZ9	ns	ns	ns	ns	ns	ns	ns	ns	ns	1.76318	1.46551	ns	ns	3.38	1.65981	2.4355	2.72622	1.67665	3.60507	4.1375	4.56508	4.05014	ns	ns	1.1387	2.93645	2.36	1.47
AT1G70710	CEL1	ns	ns	ns	ns	ns	ns	ns	ns	ns	ns	ns	ns	ns	ns	ns	2.08463	1.80255	2.15186	ns	ns	ns	ns	ns	ns	ns	ns	ns	ns
AT1G70740		ns	ns	ns	ns	ns	ns	ns	ns	ns	ns	ns	ns	ns	ns	ns	ns	ns	1.3424	1.06162	ns	ns	ns	ns	ns	ns	ns	ns	ns
AT1G70760	ndhL	ns	ns	ns	ns	ns	ns	ns	ns	ns	ns	ns	ns	-1.70162	ns	ns	ns	ns	ns	ns	ns	ns	ns	ns	ns	ns	ns	ns	ns
AT1G70780		ns	ns	ns	ns	ns	ns	ns	ns	ns	ns	ns	ns	ns	ns	ns	ns	ns	ns	1.04339	ns	ns	ns	ns	1.26854	ns	ns	ns	ns
AT1G70800	CAR6	ns	ns	ns	ns	ns	1.13	ns	ns	ns	ns	ns	ns	ns	ns	ns	ns	ns	ns	ns	ns	ns	ns	ns	ns	ns	ns	ns	ns
AT1G70810	CAR7	ns	ns	ns	ns	ns	ns	ns	ns	ns	ns	ns	ns	ns	1.64	ns	ns	ns	ns	ns	ns	ns	1.59352	ns	ns	ns	2.73616	ns	ns
AT1G70820		ns	ns	ns	ns	ns	ns	ns	ns	ns	ns	ns	ns	ns	ns	ns	ns	ns	ns	ns	ns	ns	ns	ns	-1.66841	ns	3.71692	ns	ns
AT1G70830	MLP28	ns	ns	ns	ns	ns	ns	ns	ns	ns	ns	ns	ns	ns	1.82	ns	ns	1.55716	ns	ns	ns	ns	ns	-1.36738	ns	ns	ns	ns	ns
AT1G70840	MLP31	ns	ns	ns	ns	ns	ns	ns	ns	ns	ns	ns	ns	ns	ns	ns	ns	ns	ns	ns	ns	ns	ns	-1.05133	ns	ns	ns	ns	ns
AT1G70850	MLP34	ns	ns	ns	-1.34	-1.23	ns	-1.01	ns	ns	ns	ns	ns	ns	ns	ns	ns	ns	ns	ns	ns	ns	ns	ns	ns	ns	ns	ns	ns
AT1G70880		ns	ns	ns	-1.8	-1.15	ns	-1.25	-1.27	ns	ns	ns	ns	ns	ns	ns	ns	ns	ns	ns	ns	ns	ns	ns	ns	ns	ns	ns	ns
AT1G70890	MLP43	ns	ns	ns	ns	ns	ns	ns	ns	ns	ns	-1.55781	-2.03493	ns	ns	ns	ns	ns	-1.14697	ns	ns	ns	ns	ns	ns	ns	ns	-1.47	ns
AT1G70895	CLE17	ns	ns	ns	ns	ns	ns	ns	ns	ns	ns	-1.93666	ns	ns	ns	ns	ns	ns	ns	ns	ns	ns	ns	ns	ns	ns	ns	ns	ns
AT1G70920	ATHB-X	ns	ns	ns	ns	ns	ns	ns	ns	ns	ns	ns	ns	ns	ns	ns	ns	ns	ns	ns	ns	1.21955	ns	ns	ns	ns	ns	ns	ns
AT1G70940	PIN3	ns	ns	ns	ns	ns	ns	ns	ns	ns	ns	ns	ns	ns	ns	ns	ns	ns	ns	ns	ns	ns	ns	ns	ns	ns	-2.31328	ns	ns
AT1G70985		ns	ns	ns	ns	ns	1.22	ns	ns	ns	ns	-1.05276	ns	ns	ns	-1.08805	ns	-1.918	ns	ns	ns	ns	-1.60245	ns	ns	-1.37903	-2.53192	-1.17	-1.94
AT1G70990		ns	ns	ns	ns	ns	-1.18	ns	ns	ns	ns	ns	ns	ns	ns	ns	ns	ns	ns	ns	ns	ns	ns	ns	ns	ns	ns	ns	ns
AT1G71000		ns	ns	ns	ns	ns	ns	ns	ns	ns	ns	ns	ns	ns	ns	1.17742	ns	ns	2.02209	ns	5.41759	ns	ns	ns	ns	ns	ns	ns	ns
AT1G71030	ATMYBL2	ns	ns	ns	ns	ns	ns	ns	-1.32	ns	ns	1.30581	ns	ns	ns	ns	ns	ns	ns	-1.60954	-1.1459	ns	ns	ns	-3.6084	ns	2.49229	ns	ns
AT1G71050	HIPP20	ns	ns	ns	ns	ns	ns	ns	ns	ns	ns	ns	ns	ns	ns	ns	1.72629	1.4779	2.83273	ns	ns	ns	ns	ns	ns	ns	ns	ns	ns
AT1G71100	RPI1	ns	ns	ns	ns	ns	ns	ns	ns	ns	ns	ns	ns	ns	ns	ns	ns	ns	ns	1.24304	ns	ns	ns	ns	ns	ns	1.96666	ns	ns
AT1G71110		ns	ns	ns	ns	ns	ns	ns	ns	ns	ns	ns	1.04564	ns	ns	ns	ns	ns	ns	ns	ns	ns	ns	ns	ns	ns	ns	ns	ns
AT1G71120	GLIP6	ns	ns	ns	ns	ns	ns	ns	ns	ns	ns	ns	ns	ns	ns	ns	ns	ns	ns	ns	1.87	ns	ns	ns	ns	ns	ns	ns	ns
AT1G71140	DTX14	ns	ns	ns	ns	ns	ns	ns	ns	ns	ns	ns	ns	ns	ns	ns	-1.20413	-1.47605	ns	ns	ns	ns	ns	ns	ns	ns	ns	ns	ns
AT1G71150		ns	ns	ns	ns	ns	ns	ns	ns	ns	ns	ns	ns	ns	ns	ns	-2.70936	-2.49564	-2.40888	ns	ns	ns	ns	ns	ns	ns	ns	ns	ns
AT1G71340	GDPD4	ns	ns	ns	ns	ns	ns	ns	ns	ns	ns	ns	ns	ns	ns	ns	ns	ns	ns	ns	ns	ns	ns	ns	ns	-1.31293	ns	ns	ns
AT1G71380	CEL3	ns	ns	ns	ns	ns	ns	ns	ns	ns	ns	ns	ns	ns	ns	ns	ns	ns	ns	ns	ns	ns	1.94345	ns	ns	ns	ns	ns	ns
AT1G71390	AtRLP11	ns	ns	1.08	ns	ns	1.51	ns	ns	ns	ns	2.83389	ns	ns	ns	ns	ns	ns	-2.20661	ns	ns	ns	ns	ns	ns	ns	ns	ns	ns
AT1G71400	RLP12	ns	ns	ns	ns	ns	ns	ns	ns	ns	ns	ns	ns	ns	ns	ns	-1.5882	-1.25876	ns	1.01716	ns	ns	ns	ns	ns	ns	ns	ns	ns
AT1G71520	ERF020	ns	ns	ns	ns	1.61	ns	ns	1.39	ns	ns	ns	ns	ns	ns	ns	ns	ns	ns	ns	ns	ns	ns	ns	ns	ns	ns	ns	ns
AT1G71530		ns	ns	ns	ns	ns	ns	ns	1.09	ns	ns	ns	ns	ns	ns	ns	ns	ns	ns	2.74009	ns	ns	ns	ns	ns	ns	ns	ns	ns
AT1G71692	AGL12	ns	ns	ns	ns	ns	ns	ns	ns	ns	3.06135	3.60643	3.55855	ns	ns	ns	ns	ns	ns	ns	1.3107	1.2844	ns	ns	ns	ns	ns	ns	ns
AT1G71695	PER12	ns	ns	ns	ns	ns	ns	ns	ns	ns	ns	-1.54577	-1.2517	ns	ns	ns	ns	ns	ns	ns	ns	ns	ns	ns	-1.07445	ns	ns	-1.05	ns
AT1G71697	CK1	ns	ns	ns	ns	ns	ns	ns	ns	ns	ns	ns	ns	ns	ns	ns	ns	1.14356	ns	2.32168	ns	ns	ns	ns	ns	ns	3.00673	ns	ns
AT1G71720		ns	ns	ns	ns	ns	ns	ns	ns	ns	ns	ns	ns	-1.53592	ns	ns	ns	ns	ns	ns	ns	ns	ns	ns	ns	ns	ns	ns	ns
AT1G71810		ns	ns	ns	ns	ns	ns	ns	ns	ns	ns	ns	ns	ns	ns	ns	ns	ns	ns	ns	ns	ns	ns	ns	ns	-1.20254	-1.53754	ns	ns
AT1G71830	SERK1	ns	ns	ns	ns	ns	ns	ns	ns	ns	ns	ns	ns	ns	ns	ns	1.55783	ns	1.41521	ns	ns	ns	ns	ns	ns	ns	ns	ns	ns
AT1G71870	DTX54	ns	ns	ns	ns	ns	ns	ns	ns	ns	ns	ns	ns	ns	ns	ns	1.53174	1.39186	1.64689	ns	ns	ns	ns	ns	ns	ns	ns	ns	ns
AT1G71880	SUC1	ns	ns	ns	ns	ns	ns	ns	ns	ns	ns	ns	ns	ns	ns	ns	ns	ns	ns	1.98365	ns	1.31584	1.21103	1.4195	ns	ns	ns	ns	ns
AT1G71890	SUC5	ns	ns	ns	ns	ns	ns	ns	ns	ns	ns	ns	ns	ns	ns	ns	ns	ns	ns	1.50048	ns	ns	ns	ns	ns	ns	ns	ns	ns
AT1G71910		ns	ns	ns	ns	ns	ns	ns	ns	ns	ns	ns	ns	ns	ns	ns	ns	ns	-1.13671	ns	ns	ns	1.24452	ns	ns	ns	ns	ns	ns
AT1G71930	NAC030	ns	ns	ns	ns	ns	ns	ns	ns	ns	ns	ns	ns	ns	ns	ns	ns	2.59336	2.1421	ns	ns	ns	ns	ns	ns	ns	ns	ns	ns
AT1G71950		ns	ns	ns	ns	ns	ns	ns	ns	ns	ns	ns	ns	ns	ns	ns	ns	ns	ns	1.04711	ns	ns	ns	ns	ns	ns	ns	ns	ns
AT1G71960	ABCG25	ns	ns	ns	ns	ns	ns	ns	ns	ns	ns	ns	ns	ns	ns	ns	ns	ns	ns	ns	1.12813	ns	ns	ns	ns	ns	ns	ns	ns
AT1G71970		ns	ns	ns	ns	ns	ns	ns	ns	ns	ns	ns	ns	ns	ns	ns	ns	-1.13577	-1.13164	-1.20346	-1.31087	ns	ns	ns	ns	ns	ns	ns	ns
AT1G71990	FUT13	ns	ns	ns	ns	ns	ns	ns	ns	ns	ns	-1.13233	ns	ns	ns	ns	ns	ns	ns	ns	ns	ns	ns	ns	ns	ns	ns	ns	ns
AT1G72030		ns	ns	ns	ns	ns	ns	ns	ns	ns	ns	ns	ns	ns	ns	ns	ns	ns	ns	-1.09106	ns	ns	ns	ns	1.03857	-1.97408	-2.04227	-1.11	-1.38
AT1G72040		ns	ns	ns	ns	ns	ns	ns	ns	ns	ns	ns	ns	ns	ns	ns	ns	1.07707	ns	ns	ns	ns	ns	ns	ns	ns	ns	ns	ns
AT1G72060		ns	ns	ns	ns	ns	-1.03	ns	ns	ns	ns	ns	ns	ns	ns	ns	ns	ns	ns	1.84154	ns	ns	ns	3.06737	ns	1.33017	3.27516	ns	ns
AT1G72070		ns	ns	ns	ns	ns	ns	ns	ns	ns	ns	1.13577	ns	ns	ns	ns	ns	ns	ns	ns	ns	ns	ns	ns	ns	ns	ns	ns	ns
AT1G72120	NPF5.14	ns	ns	ns	ns	ns	ns	ns	ns	ns	1.62278	ns	ns	ns	1.56	ns	ns	1.86513	ns	1.52866	1.95515	2.54268	2.29687	ns	ns	ns	ns	1.01	ns
AT1G72130	NPF5.11	ns	ns	ns	ns	ns	ns	ns	ns	ns	ns	-1.15045	ns	ns	ns	ns	ns	ns	ns	ns	ns	ns	ns	ns	ns	ns	ns	ns	ns
AT1G72140	NPF5.12	ns	ns	ns	ns	ns	ns	ns	ns	ns	ns	ns	ns	ns	ns	ns	ns	ns	ns	ns	ns	1.03182	1.04785	ns	ns	ns	ns	ns	ns
AT1G72141		ns	ns	1.15	ns	ns	2.29	ns	ns	ns	ns	ns	ns	ns	ns	ns	ns	ns	ns	ns	ns	ns	ns	ns	ns	ns	ns	ns	ns
AT1G72150	PATL1	ns	ns	ns	ns	ns	ns	ns	ns	ns	ns	ns	ns	ns	ns	ns	ns	ns	ns	ns	ns	ns	ns	ns	ns	1.02268	ns	ns	1.1
AT1G72160	PATL3	ns	ns	ns	ns	ns	ns	ns	ns	ns	ns	ns	ns	ns	ns	ns	ns	ns	ns	ns	ns	ns	ns	ns	-1.42683	ns	ns	ns	ns
AT1G72180	CEPR2	ns	ns	ns	ns	ns	ns	ns	ns	ns	ns	ns	ns	ns	1.02	1.31323	ns	2.0898	ns	ns	ns	1.23707	ns	ns	ns	ns	ns	1.15	ns
AT1G72210	BHLH96	ns	ns	ns	ns	ns	ns	ns	ns	ns	ns	ns	ns	ns	ns	ns	2.34083	1.54652	2.16176	1.44607	ns	ns	ns	ns	ns	ns	ns	ns	ns
AT1G72220	ATL54	ns	ns	ns	ns	ns	ns	ns	ns	ns	ns	ns	1.45447	ns	ns	ns	ns	ns	ns	ns	ns	ns	ns	ns	ns	ns	ns	ns	ns
AT1G72230		ns	ns	ns	ns	ns	ns	ns	ns	ns	ns	ns	ns	ns	ns	ns	1.68088	ns	ns	ns	ns	ns	ns	ns	ns	-1.09006	-1.77051	ns	ns
AT1G72240		ns	ns	ns	ns	ns	ns	ns	ns	ns	ns	1.36206	-1.7542	ns	ns	ns	ns	1.52407	ns	2.63047	ns	ns	ns	1.75368	ns	ns	ns	ns	-1.93
AT1G72250		ns	ns	ns	ns	ns	ns	ns	ns	ns	ns	-1.06659	ns	ns	ns	ns	1.29463	1.16932	1.63087	ns	ns	ns	ns	ns	ns	ns	ns	ns	ns
AT1G72260	THI2.1	ns	ns	ns	ns	ns	ns	ns	1.58	ns	5.98725	7.29899	5.98967	ns	3.1	ns	ns	ns	ns	ns	ns	4.30335	7.85626	ns	2.14218	2.68102	4.49189	2.19	ns
AT1G72280	AERO1	ns	ns	ns	ns	ns	ns	ns	ns	ns	1.21621	1.06269	ns	ns	ns	ns	ns	ns	ns	2.80378	1.07942	1.87181	1.82735	1.79656	ns	1.02099	2.2322	ns	ns
AT1G72330	ALAAT2	ns	ns	ns	ns	ns	ns	ns	ns	ns	ns	ns	ns	ns	ns	ns	ns	ns	ns	ns	ns	ns	ns	1.18186	ns	ns	ns	ns	ns
AT1G72360	HRE1	ns	ns	ns	ns	ns	-1.06	ns	ns	ns	ns	ns	ns	ns	ns	ns	ns	-1.0221	ns	1.19225	ns	ns	ns	ns	ns	ns	ns	ns	ns
AT1G72416		ns	ns	ns	ns	ns	ns	ns	ns	ns	ns	ns	ns	ns	ns	ns	ns	-2.01196	ns	1.82374	ns	ns	ns	ns	ns	ns	ns	2.59	ns
AT1G72430		ns	ns	ns	ns	ns	ns	ns	ns	ns	ns	1.07709	ns	ns	ns	1.83364	ns	ns	ns	ns	ns	ns	ns	ns	1.28088	ns	-2.6073	1.79	ns
AT1G72450	TIFY11B	ns	ns	ns	ns	ns	ns	ns	ns	ns	1.60147	1.86425	ns	ns	2.36	1.932	2.10305	2.1777	1.19123	3.1637	3.00401	3.34386	3.04757	ns	1.53208	ns	3.1032	2	1.03
AT1G72470	ATEXO70D1	ns	ns	ns	ns	ns	ns	ns	ns	ns	ns	ns	ns	ns	ns	1.03698	ns	1.03424	1.03621	ns	1.44844	ns	ns	ns	ns	ns	ns	1.28	ns
AT1G72500		ns	ns	ns	ns	ns	ns	ns	ns	ns	ns	ns	ns	ns	ns	ns	1.36719	ns	ns	ns	ns	ns	ns	ns	ns	-1.06204	ns	ns	ns
AT1G72510		ns	ns	ns	ns	ns	ns	ns	ns	ns	ns	ns	ns	ns	ns	1.24123	ns	ns	ns	ns	ns	ns	ns	ns	ns	ns	ns	ns	ns
AT1G72520	LOX4	ns	ns	ns	ns	ns	1.01	ns	ns	ns	3.40134	2.8526	ns	ns	2.04	1.99738	2.89315	3.53767	2.63602	7.3637	5.54338	6.36174	5.69631	1.0304	2.43371	2.43692	4.88212	1.52	-1.3
AT1G72540		ns	ns	1.42	ns	ns	1.43	ns	ns	1.05	ns	ns	ns	ns	ns	ns	ns	ns	ns	ns	ns	ns	2.74467	ns	ns	ns	ns	ns	ns
AT1G72610	GLP1	ns	ns	ns	ns	ns	ns	ns	ns	ns	ns	ns	ns	ns	-1.06	ns	ns	ns	ns	ns	ns	ns	ns	ns	ns	ns	ns	ns	ns
AT1G72620		ns	ns	ns	ns	-1.26	-2.46	ns	-1.56	-2.06	ns	ns	ns	ns	ns	ns	ns	ns	ns	ns	ns	ns	ns	ns	ns	ns	ns	ns	1.56
AT1G72645		ns	ns	ns	ns	ns	ns	ns	ns	ns	ns	ns	ns	ns	ns	ns	ns	ns	ns	-1.4263	ns	ns	ns	ns	ns	ns	ns	ns	ns
AT1G72680	CAD1	ns	ns	ns	ns	ns	ns	ns	ns	ns	ns	ns	ns	1.25686	1.9	ns	ns	ns	ns	ns	ns	ns	ns	ns	ns	ns	1.90969	ns	ns
AT1G72720		ns	ns	ns	ns	ns	ns	ns	ns	ns	ns	ns	ns	ns	ns	ns	ns	ns	ns	-1.17751	ns	ns	ns	ns	ns	ns	ns	ns	ns
AT1G72730	TIF4A-3	ns	ns	ns	ns	ns	ns	ns	ns	ns	ns	ns	ns	ns	ns	ns	1.09625	ns	ns	ns	ns	ns	ns	ns	ns	ns	ns	ns	ns
AT1G72760		ns	ns	ns	ns	ns	ns	ns	ns	ns	ns	ns	ns	ns	ns	2.05545	ns	ns	ns	ns	ns	ns	ns	ns	ns	ns	ns	ns	ns
AT1G72770	HAB1	ns	ns	ns	ns	ns	ns	ns	ns	ns	ns	ns	ns	ns	1.05	ns	ns	ns	ns	ns	ns	ns	ns	ns	1.46041	-1.73919	ns	-1.37	-1.71
AT1G72790		ns	ns	ns	ns	ns	-1.17	ns	ns	ns	ns	ns	-1.24914	ns	ns	1.05372	ns	ns	ns	1.37797	ns	ns	ns	ns	ns	ns	ns	1.16	ns
AT1G72810	TS2	ns	ns	ns	ns	ns	ns	ns	ns	ns	ns	ns	ns	ns	ns	ns	ns	ns	ns	ns	ns	ns	ns	ns	ns	ns	-2.46829	ns	ns
AT1G72820		ns	ns	ns	ns	ns	ns	ns	ns	ns	ns	ns	ns	ns	ns	ns	ns	ns	ns	-1.22032	ns	ns	ns	ns	ns	ns	ns	ns	ns
AT1G72830	HAP2C	ns	ns	ns	ns	ns	ns	ns	ns	ns	ns	ns	1.0484	ns	ns	ns	ns	ns	ns	ns	ns	ns	ns	ns	ns	ns	ns	ns	ns
AT1G72850		ns	ns	ns	ns	ns	ns	ns	ns	ns	ns	ns	ns	ns	ns	ns	ns	ns	ns	ns	ns	ns	-1.34559	ns	ns	ns	ns	ns	ns
AT1G72890		ns	ns	ns	ns	ns	ns	ns	ns	ns	ns	ns	ns	ns	ns	ns	ns	ns	ns	-1.22509	ns	ns	ns	ns	ns	ns	ns	ns	ns
AT1G72900		ns	1.19	ns	ns	ns	ns	ns	ns	ns	ns	1.72277	ns	ns	ns	ns	1.28624	1.2276	1.75419	2.77517	ns	1.84833	1.81176	2.2583	1.92159	2.57887	2.58904	ns	ns
AT1G72910		ns	1.45	ns	ns	ns	1.35	ns	ns	ns	ns	ns	ns	ns	ns	ns	1.02242	1.87847	2.07778	1.82357	ns	ns	ns	1.44907	ns	ns	ns	ns	-1.5
AT1G72920		ns	1.71	1.37	ns	ns	1.31	ns	1.24	1.03	1.38544	2.15432	ns	ns	1.57	ns	2.90184	3.02181	3.17568	2.63576	1.5019	2.8118	1.91515	2.54045	1.43027	ns	ns	ns	ns
AT1G72930	TIR	ns	ns	ns	ns	ns	ns	ns	ns	ns	ns	ns	ns	ns	ns	ns	ns	ns	ns	1.04182	ns	ns	ns	ns	ns	ns	ns	ns	-1.51
AT1G72940		ns	1.09	ns	ns	ns	ns	ns	ns	ns	1.09618	1.57925	ns	ns	ns	ns	2.35529	2.31756	2.75533	2.07595	ns	1.45177	ns	1.5302	2.35297	ns	ns	ns	ns
AT1G72950		ns	ns	ns	ns	ns	ns	ns	ns	ns	ns	ns	ns	ns	ns	-1.51212	ns	1.90353	1.74621	ns	ns	ns	ns	1.38123	ns	ns	ns	-1.46	-1.55
AT1G72970	HTH	ns	ns	1.14	ns	-1.68	1.05	ns	ns	1.58	ns	-1.24484	-1.39627	ns	ns	ns	1.58253	ns	ns	ns	ns	ns	ns	-1.1704	ns	ns	-1.98254	ns	ns
AT1G73010	PS2	ns	1.69	1.24	ns	ns	1.96	ns	1.27	1.38	ns	ns	2.49986	ns	ns	ns	ns	ns	3.41612	1.03936	ns	ns	ns	ns	ns	ns	ns	ns	ns
AT1G73080	PEPR1	ns	ns	ns	ns	ns	ns	ns	ns	ns	ns	ns	ns	ns	1.08	1.40223	2.01888	2.19277	2.36408	2.15679	ns	1.18265	ns	ns	ns	ns	1.8369	ns	ns
AT1G73090		ns	ns	ns	ns	ns	ns	ns	ns	ns	ns	ns	ns	ns	ns	ns	ns	ns	ns	ns	ns	ns	ns	ns	ns	ns	1.8369	ns	ns
AT1G73110		ns	ns	ns	ns	ns	ns	ns	ns	ns	ns	ns	ns	ns	ns	ns	ns	ns	ns	ns	ns	ns	ns	ns	ns	ns	-1.50768	ns	ns
AT1G73120		ns	ns	ns	ns	ns	ns	ns	ns	ns	ns	ns	ns	ns	ns	ns	ns	ns	ns	ns	ns	ns	-2.40907	ns	ns	ns	ns	-1.05	-1.38
AT1G73150	GTE3	ns	ns	ns	ns	ns	ns	ns	ns	ns	ns	ns	ns	ns	ns	ns	ns	1.1097	ns	ns	ns	ns	ns	ns	ns	ns	ns	ns	ns
AT1G73170		ns	ns	ns	ns	ns	ns	ns	ns	ns	ns	ns	ns	ns	ns	ns	ns	ns	ns	ns	ns	ns	ns	ns	ns	-1.07961	ns	ns	ns
AT1G73190	TIP3-1	ns	ns	ns	ns	ns	-1.13	ns	ns	ns	ns	ns	ns	ns	ns	ns	ns	ns	ns	ns	ns	ns	ns	ns	ns	ns	ns	ns	ns
AT1G73210		ns	ns	ns	ns	ns	ns	ns	ns	ns	1.201	ns	ns	ns	ns	1.77846	2.23641	2.89131	1.16307	ns	2.08661	2.59494	1.39253	ns	ns	ns	ns	ns	ns
AT1G73260	KTI1	ns	ns	ns	ns	ns	ns	ns	ns	ns	ns	ns	ns	2.85825	3.51	ns	ns	1.97584	2.64376	ns	ns	2.62523	4.55361	ns	ns	ns	ns	2.73	ns
[truncated: 6,571 more rows]
