# Supplementary material for: Comparative transcriptomics reveals hidden issues in the plant response to arthropod herbivores
Source: J Integr Plant Biol. 2021 Feb 12;63(2):312–26. doi: 10.1111/jipb.13026 (PMC7898633; doi:10.1111/jipb.13026)
Supplement: Supplementary file 5 — Data S5. Differentially expressed genes in Arabidopsis with a correlated expression upon infestation using different herbivores [file JIPB-63-312-s005.xlsx]

## Sheet: Correlated
Log2 Fold change values of correlated genes
Gene stable ID	M.cerasi_3h	M.cerasi_6h	M.cerasi_24h	M.persicae_3h	M.persicae_6h	M.persicae_24h	R.padi_3h	R.padi_6h	R.padi_24h	Byo_6hai	Byo_2dai	Byo_6dai	Bemisia	Spodoptera	Pieris_3h	Pieris_6h	Pieris_12h	Pieris_24h	Tur_30m	Tur_1h	Tur_3h	Tur_24h	Brevicoryne_72h	Focc_24h	Focc_48h	Lhui_4hai	M.brassicae	P.brassicae
AT5G67300	ns	ns	ns	ns	ns	ns	ns	ns	ns	ns	1.54668	ns	ns	2.41	2.14888	1.80625	2.70637	2.07736	4.24885	2.8142	2.9046	2.2895	ns	1.67257	1.96509	3.0404	1.75	ns
AT5G67210	ns	ns	ns	ns	-1.49	ns	ns	ns	1.25	3.14129	3.57327	ns	ns	1.94	2.17271	4.18686	4.77241	2.80857	2.19218	2.62365	3.01142	2.64187	ns	1.06998	1.35522	3.5102	3.29	1.19
AT5G65280	ns	ns	ns	ns	ns	ns	ns	ns	ns	2.54489	2.06307	1.40949	ns	3.01	1.61862	3.47143	3.48934	2.15503	2.19214	3.66258	4.41562	3.34671	ns	ns	ns	3.44246	1.97	ns
AT5G63450	ns	ns	ns	ns	ns	-1.57	ns	ns	ns	3.99754	3.98215	ns	ns	ns	3.90037	2.62811	3.78198	1.84097	5.16679	5.88055	5.70756	5.07528	ns	ns	1.49553	5.64877	ns	2.03
AT5G62520	ns	ns	ns	ns	ns	ns	ns	ns	ns	ns	ns	ns	ns	ns	1.11089	2.76303	3.60214	3.09506	7.23808	5.22085	5.49479	4.70643	ns	ns	1.41166	4.31058	ns	ns
AT5G60300	ns	ns	ns	ns	ns	ns	ns	ns	ns	1.54383	1.59331	ns	ns	2.35	1.33186	1.64208	2.35	1.94071	ns	ns	1.38258	1.45586	ns	ns	ns	2.30766	ns	ns
AT5G59580	ns	ns	ns	-1.37	ns	ns	ns	ns	ns	2.87772	2.75958	ns	ns	ns	1.80668	1.42032	2.15645	1.66669	3.12003	4.76111	5.48075	4.52433	ns	ns	ns	ns	1.52	ns
AT5G56760	ns	ns	ns	ns	ns	ns	ns	ns	ns	1.16508	1.14559	ns	ns	1.43	1.10142	1.74213	2.06571	1.10189	ns	1.02657	1.49348	1.01664	ns	ns	ns	1.79161	ns	ns
AT5G53750	ns	ns	ns	ns	ns	ns	ns	ns	ns	1.93584	1.2146	ns	ns	1.68	2.26871	2.31165	3.0166	1.95705	3.23142	2.72526	2.99449	2.16783	ns	1.00722	ns	2.6635	2.12	ns
AT5G52400	ns	ns	ns	ns	ns	ns	ns	ns	ns	5.36519	3.53185	ns	ns	ns	4.28235	3.20719	5.07783	3.16229	7.25554	7.8855	9.78476	7.67228	ns	ns	ns	1.82346	ns	ns
AT5G44050	ns	ns	ns	ns	-1	ns	ns	ns	ns	2.6492	ns	ns	ns	2.33	2.18056	3.82649	4.99485	2.68585	1.90559	2.84354	3.72781	1.97227	ns	ns	ns	2.49509	3.03	ns
AT5G42650	ns	ns	ns	ns	ns	ns	ns	ns	ns	2.34429	1.17616	ns	ns	1.96	1.10266	1.8454	2.74263	1.37148	2.50333	2.77431	4.19857	3.50047	ns	ns	ns	2.6895	1.55	ns
AT5G42380	ns	2.09	1.05	ns	1.1	1.89	ns	1.34	ns	2.12046	ns	-2.12289	ns	ns	ns	1.98542	2.30811	2.57612	7.13009	5.49054	6.20763	5.23339	1.36421	ns	ns	3.18141	-1.74	-2.67
AT5G38130	ns	ns	ns	-1.44	ns	ns	ns	1.01	ns	4.78842	4.78406	ns	ns	1.34	2.78148	5.27119	6.81707	4.54894	3.53411	5.06977	7.29252	6.24652	ns	ns	ns	2.52588	2.06	ns
AT5G28237	ns	ns	ns	-1.06	ns	1.03	ns	1.08	1.38	5.82523	3.59415	ns	ns	2.38	4.13041	2.49614	4.81886	2.57901	6.47485	7.1502	7.31046	7.47424	ns	ns	ns	ns	4.18	2.52
AT5G24420	ns	ns	ns	ns	ns	ns	ns	ns	ns	3.30101	4.06916	2.95565	-1.32424	3.56	1.86811	2.81349	4.23665	3.41842	ns	ns	4.25457	4.37864	ns	2.05982	2.63542	4.9619	4.4	3.21
AT5G22630	ns	ns	ns	ns	ns	ns	ns	ns	ns	2.21682	1.65025	ns	ns	1.15	1.76294	2.71987	2.95783	2.0531	2.21439	2.33796	2.84096	2.12086	1.01519	ns	1.03523	3.33772	ns	ns
AT5G19110	ns	ns	ns	ns	ns	-1.37	ns	ns	ns	3.85514	3.93141	ns	ns	3.48	3.63318	4.80625	4.50971	4.57516	3.74946	3.94263	5.42078	5.58161	ns	ns	1.2895	2.5896	3.23	3.88
AT5G19100	ns	ns	ns	ns	-1.32	ns	ns	ns	ns	2.1421	3.08852	ns	ns	ns	1.27075	2.78514	4.29286	2.92572	2.56268	3.47313	4.52336	3.49739	ns	ns	ns	ns	2.63	1.31
AT5G13220	ns	ns	ns	ns	ns	ns	ns	ns	ns	5.11284	5.0221	ns	ns	4.83	4.20549	2.57146	4.18979	2.25282	4.07417	4.55365	5.15553	5.23971	ns	1.68354	3.26991	6.61131	3.43	2.97
AT5G12340	ns	ns	ns	ns	ns	ns	ns	ns	1.52	5.79964	3.90986	ns	ns	ns	2.74931	3.05232	3.22233	1.67128	6.50543	4.1217	5.93059	5.57467	ns	ns	2.75453	4.83153	2.23	ns
AT5G10300	ns	ns	ns	ns	ns	ns	ns	ns	ns	2.15318	1.4987	1.57522	ns	2.09	1.57906	1.60105	2.14884	1.72581	2.13341	2.14239	3.06186	3.17178	ns	1.09409	1.55911	3.25988	2.18	1.74
AT5G06870	ns	ns	ns	ns	ns	ns	ns	ns	ns	2.03188	1.75816	ns	ns	3.26	2.46202	2.75181	3.80909	2.27975	2.76809	2.73986	3.87676	3.6853	ns	ns	2.12928	3.21349	2.45	2.06
AT5G05600	ns	ns	ns	ns	ns	ns	ns	ns	ns	2.99792	3.25273	ns	ns	4.57	2.81562	2.29675	2.94298	1.835	4.98646	5.85913	6.20375	6.49213	ns	ns	3.87898	4.85834	3.56	3.56
AT5G05590	ns	ns	ns	ns	ns	ns	ns	ns	ns	1.98649	1.93828	ns	ns	ns	1.11074	1.67238	2.58922	2.37482	1.54101	1.86929	2.7808	3.04877	ns	ns	ns	ns	1.81	1.8
AT5G03204	ns	ns	ns	ns	ns	ns	ns	ns	ns	5.85617	4.17169	ns	ns	ns	2.748	2.84285	5.03341	1.52246	6.34827	6.96657	7.22211	6.61971	ns	ns	ns	ns	2.79	ns
AT4G36950	ns	1.2	ns	ns	ns	ns	ns	1.14	1.07	4.95502	2.37124	ns	ns	ns	2.72588	3.24374	4.46505	1.30677	6.29269	6.98854	7.18501	5.88652	ns	ns	ns	ns	ns	ns
AT4G34410	ns	2.55	ns	ns	ns	1.79	ns	1.53	ns	5.88528	4.11127	ns	ns	ns	ns	3.54241	5.70998	3.71758	11.404	10.0862	8.97794	7.51578	ns	1.24494	ns	4.3121	ns	-2.85
AT4G32800	ns	ns	ns	ns	ns	ns	ns	ns	ns	1.45576	2.05838	ns	ns	1.43	2.272	2.12026	2.26366	2.35338	2.56699	2.40207	1.92151	1.84301	ns	1.49694	1.08564	2.14082	1.89	ns
AT4G30530	ns	ns	ns	ns	ns	ns	ns	ns	ns	1.19968	ns	ns	ns	2.15	1.10993	1.45014	2.05373	1.17391	1.66008	1.54178	2.54942	1.98226	ns	ns	ns	1.50675	ns	ns
AT4G27860	ns	ns	ns	ns	ns	ns	ns	ns	ns	2.38571	2.40879	1.68838	ns	2.82	1.07654	1.47396	2.55153	1.74961	1.26663	1.24954	3.03914	4.29683	ns	1.22757	1.83051	3.38666	2.69	2.08
AT4G27654	ns	2.09	1.1	ns	ns	1.75	ns	1.06	ns	2.99056	4.67976	ns	ns	ns	ns	5.00897	5.68481	4.7241	9.64232	8.28763	8.60858	7.06576	3.57501	ns	1.35171	4.58634	ns	-2.26
AT4G27560	ns	ns	ns	ns	ns	ns	ns	ns	ns	1.32833	ns	ns	ns	1.83	ns	2.21578	2.46641	1.52233	2.39449	2.53819	3.05867	2.52603	ns	ns	ns	2.04843	1.21	ns
AT4G24350	ns	ns	ns	ns	ns	ns	ns	ns	ns	1.90499	2.43399	1.65004	-1.13239	2.53	1.25697	1.77433	2.35693	2.22666	1.20241	1.76178	3.34077	3.15118	ns	1.96694	1.25742	3.93302	3.88	2.19
AT4G23600	ns	ns	ns	ns	ns	ns	ns	ns	ns	2.34574	1.69483	ns	ns	4.16	1.2053	1.09698	3.4386	3.09717	1.95357	3.87722	5.72905	5.45619	1.13598	1.08267	1.61852	2.625	2.84	1.54
AT4G17500	ns	1.08	ns	ns	ns	1.07	ns	ns	ns	2.00988	2.02929	ns	ns	1.73	ns	2.23177	2.40244	1.59406	3.53197	3.07235	3.29905	2.82259	ns	1.72654	ns	2.52167	ns	ns
AT4G17470	ns	ns	ns	ns	ns	ns	ns	ns	ns	3.13102	2.02917	ns	ns	5.25	1.92634	4.17553	6.00968	4.30277	1.32134	2.76939	5.63293	5.03229	ns	1.05549	2.61713	4.52317	3.61	ns
AT4G11911	ns	ns	ns	-1.98	-2.09	-1.16	ns	ns	ns	5.48019	4.89897	ns	ns	ns	2.57102	4.52469	6.47647	4.46554	2.60241	2.68515	5.98518	5.83521	ns	ns	ns	ns	4.57	ns
AT4G10290	-2.16	ns	ns	-2.95	ns	ns	-1.66	ns	ns	4.78173	6.62703	ns	ns	ns	4.67875	4.44275	6.5845	4.25968	4.77009	5.55661	7.9903	7.63087	ns	ns	ns	ns	2.98	ns
AT4G08870	ns	ns	ns	ns	-1.19	ns	ns	ns	ns	2.83807	2.43108	ns	ns	3.96	1.506	2.79613	4.86766	3.09805	1.06339	2.84658	4.88412	4.45084	ns	ns	ns	1.67095	3.03	-1.4
AT4G08170	ns	ns	ns	ns	ns	ns	ns	ns	ns	1.46514	ns	ns	ns	1.14	1.67288	2.60515	2.42753	ns	1.88423	2.11446	2.39182	1.53396	ns	ns	ns	2.76479	ns	ns
AT4G02360	ns	ns	ns	ns	ns	ns	ns	ns	ns	3.56881	2.51758	ns	ns	4.02	1.56027	3.026	4.79818	3.71657	3.06723	3.74836	6.38827	5.53979	ns	1.94847	2.97568	4.03932	3.27	1.32
AT3G51450	ns	ns	ns	ns	ns	ns	ns	ns	1.09	3.33682	2.65836	ns	ns	2.48	1.39311	2.27758	3.18742	1.34461	3.61367	4.54024	5.0749	4.62208	ns	ns	2.12812	5.02389	1.76	1.01
AT3G48450	ns	ns	ns	ns	ns	ns	ns	ns	ns	4.13886	4.13108	ns	ns	ns	3.37676	2.10191	5.00382	3.18508	2.64538	2.83063	4.16142	3.12572	ns	ns	ns	2.98027	ns	ns
AT3G45140	ns	ns	ns	-1.15	ns	ns	ns	ns	1.12	2.03409	1.29062	ns	ns	2.36	1.26479	1.3295	3.12575	2.53034	1.84687	3.18821	5.20717	5.12538	ns	ns	1.35735	2.45113	1.78	1.21
AT3G44860	ns	ns	ns	-1.33	ns	1.06	ns	ns	1.29	4.0781	2.35454	ns	ns	3.79	1.54682	1.9956	3.69068	1.50316	4.52355	5.39306	5.67001	5.32617	ns	ns	1.76432	4.65237	2.28	ns
AT3G43250	ns	2.01	ns	ns	1.28	ns	ns	1.79	ns	6.39382	3.39015	ns	ns	ns	4.31302	3.4956	6.26415	4.57375	7.24844	6.19436	7.43504	7.24635	ns	ns	ns	3.55602	1.3	ns
AT3G28220	ns	ns	ns	ns	ns	ns	ns	ns	ns	4.00207	4.39105	4.14545	ns	3.72	ns	1.81985	3.07627	2.83579	ns	2.79134	5.83669	6.13019	ns	1.80883	3.29924	4.69731	3.39	2.18
AT3G25780	ns	1.1	ns	ns	ns	1.38	ns	ns	1.22	4.24279	3.433	ns	ns	3.15	2.36896	2.62429	3.61714	2.56562	6.95142	6.06253	6.45546	5.32682	2.13387	2.19557	2.5252	6.19988	1.65	ns
AT3G25770	ns	ns	ns	ns	ns	ns	ns	ns	ns	1.91311	1.10214	ns	ns	2.23	ns	1.20853	2.9606	1.37404	2.74694	2.94744	4.52064	4.42925	ns	ns	1.547	3.97211	1.97	1.31
AT3G25760	ns	ns	ns	ns	ns	ns	ns	ns	ns	2.83109	2.17876	1.75225	ns	3.58	1.24301	1.74365	2.7846	1.35386	4.66601	4.10867	6.16591	5.93117	ns	ns	1.547	3.97211	2.35	1.94
AT3G25180	ns	ns	ns	ns	ns	1.08	ns	ns	1.43	4.46886	3.49674	ns	ns	1.37	2.69553	3.43105	4.15526	1.71836	6.63764	8.09663	8.20559	7.67786	ns	ns	3.04672	4.67483	ns	ns
AT3G23250	ns	2.23	1.69	ns	1.05	2.43	ns	1.66	1.82	3.84661	3.80349	-1.28627	ns	3.5	2.15155	3.26325	4.53972	2.80431	5.66917	6.69026	7.2366	6.17785	1.40553	1.60541	1.10242	5.16329	ns	ns
AT3G23240	ns	ns	ns	ns	ns	ns	ns	ns	ns	3.47845	2.51906	ns	ns	ns	ns	2.78189	2.31396	1.9586	4.75463	3.60603	5.0715	5.23139	ns	1.16245	ns	1.62308	ns	ns
AT3G22275	ns	ns	ns	ns	ns	ns	ns	1.08	1.52	6.25573	5.01218	1.73877	ns	ns	3.68174	3.10393	4.42568	ns	6.73898	7.53377	6.81488	5.82622	ns	ns	ns	ns	ns	ns
AT3G16470	ns	ns	ns	ns	ns	ns	ns	ns	ns	2.76348	2.6576	1.74012	ns	2.41	1.51702	2.26385	3.48324	3.07913	ns	1.32152	4.0295	4.39931	ns	1.85826	1.94734	2.95457	3.3	2.16
AT3G16400	ns	ns	ns	ns	ns	ns	ns	ns	ns	2.75322	3.01235	1.44125	ns	2.34	1.65547	2.58301	3.80744	2.85928	ns	ns	2.63169	2.40606	ns	1.34341	1.53658	3.29401	1.8	ns
AT3G02840	ns	2.81	1.27	ns	1.53	2.26	ns	1.91	ns	2.51689	2.27644	-1.85263	ns	ns	-1.24013	2.9658	3.42324	3.30355	6.23755	5.51628	6.00219	5.16154	2.41191	ns	ns	3.50578	-1.95	-3.17
AT2G47180	ns	ns	ns	-1.17	ns	ns	ns	ns	ns	2.88799	3.57077	ns	ns	4.08	1.3249	4.20974	4.91529	3.45068	ns	2.87281	4.00731	2.94712	ns	ns	ns	2.36552	2.63	ns
AT2G46510	ns	ns	ns	ns	ns	ns	ns	ns	ns	1.77695	1.3523	ns	ns	ns	1.83057	1.88515	2.62018	1.77101	1.67364	2.11404	2.4236	1.71136	ns	ns	ns	2.45235	ns	ns
AT2G45940	ns	ns	ns	ns	ns	ns	ns	ns	ns	3.60337	3.21076	ns	ns	ns	2.02289	3.40409	4.98025	3.69138	2.78777	3.34458	4.48259	4.47678	ns	ns	ns	ns	ns	ns
AT2G43530	ns	ns	ns	ns	ns	ns	ns	ns	ns	1.81951	1.99142	1.5089	ns	3.46	1.14686	1.79892	2.6648	2.03778	1.51744	2.47569	4.34391	4.55602	ns	ns	1.45061	2.82608	2.26	1.42
AT2G39420	ns	ns	ns	ns	ns	ns	ns	ns	ns	1.94302	1.79478	ns	ns	2.69	1.77436	1.30032	1.96645	1.12341	1.96517	1.904	2.51566	2.20964	1.4584	ns	1.71425	3.61519	1.81	1.28
AT2G39030	ns	ns	ns	ns	ns	ns	ns	1.32	1.06	3.96246	5.23486	2.41969	ns	5.57	2.12128	2.61264	5.33791	5.61307	ns	2.71464	8.19199	9.48238	2.19091	3.29927	5.8328	7.0268	5.27	2.53
AT2G38760	ns	ns	ns	ns	ns	ns	ns	ns	ns	1.95802	ns	ns	ns	1.88	1.84011	2.00647	3.52223	2.06134	1.09	2.25446	2.73041	2.0607	ns	ns	ns	2.58009	2.29	ns
AT2G38750	ns	ns	ns	ns	ns	ns	ns	ns	ns	2.35768	1.06844	ns	ns	2.57	1.94631	2.41669	3.70754	2.00358	1.37667	2.70784	3.27742	2.36093	ns	ns	ns	2.75218	3.24	ns
AT2G38470	ns	1.41	ns	ns	ns	1.13	ns	ns	ns	1.29191	1.35866	ns	ns	1.49	ns	1.24724	1.74289	2.42307	3.42032	1.39058	2.27238	2.119	2.18341	1.41642	1.29236	2.49591	ns	ns
AT2G34930	ns	ns	ns	ns	ns	ns	ns	ns	ns	1.28851	ns	ns	-1.01223	1.72	2.30676	3.02337	3.60975	2.75538	5.91079	5.13424	5.35264	4.21096	ns	ns	2.4406	3.69275	1.19	ns
AT2G34600	ns	ns	ns	ns	ns	ns	ns	ns	1.11	3.31926	3.45695	ns	ns	1.25	3.00299	2.87477	4.41905	1.54251	8.46532	8.22163	7.54496	6.63477	1.17777	2.97292	3.53309	5.38863	ns	ns
AT2G32510	ns	ns	ns	ns	ns	ns	ns	ns	ns	3.20624	3.31547	ns	ns	1.88	2.35083	3.01071	4.17015	2.3504	1.09978	1.77868	3.0007	2.07857	ns	ns	ns	2.4387	2.03	ns
AT2G32150	ns	ns	ns	ns	ns	ns	ns	ns	ns	2.20109	1.91333	ns	ns	1.6	2.17688	2.76725	3.32258	1.10438	1.10694	1.79412	2.13183	1.4721	ns	ns	ns	2.90758	ns	ns
AT2G30830	ns	ns	ns	ns	ns	ns	ns	ns	ns	5.62157	4.54726	ns	ns	ns	3.88082	4.89215	6.72648	4.76376	7.0942	8.95387	9.38758	7.36684	ns	ns	ns	3.96586	2.27	ns
AT2G29440	ns	ns	ns	-1.01	ns	ns	ns	ns	ns	3.44643	3.86563	ns	ns	2.68	4.17125	4.19745	5.12758	3.24676	1.82429	2.5529	3.06726	2.53999	ns	1.14189	ns	4.31265	ns	ns
AT2G27690	ns	ns	ns	ns	-1.03	ns	ns	ns	ns	4.00479	4.86383	ns	ns	1.2	3.02131	2.51085	2.43791	ns	6.29006	4.87277	4.5913	4.41968	ns	ns	2.32977	3.72596	2.57	ns
AT2G22880	ns	1.49	ns	ns	ns	1.05	ns	ns	ns	3.09703	2.33035	ns	ns	1.37	1.444	2.9573	3.37441	2.33168	6.37902	4.53704	5.29876	4.63428	1.62486	ns	1.91298	5.14049	ns	ns
AT2G22860	ns	ns	ns	ns	ns	ns	ns	ns	ns	1.35269	1.7542	ns	ns	1.64	2.19792	2.68363	3.13527	1.78914	2.95247	2.75296	3.34733	3.21619	1.40075	ns	1.5126	4.73232	ns	ns
AT2G22760	ns	1.68	ns	ns	ns	ns	ns	1.45	1.08	6.59438	3.44471	ns	ns	ns	3.99226	4.08575	5.02424	3.60557	7.20945	8.02998	8.00447	7.73515	ns	ns	ns	3.10634	ns	ns
AT2G20340	ns	ns	ns	ns	ns	ns	ns	ns	ns	2.13898	1.5584	ns	ns	1.76	1.97819	2.37995	3.0965	1.65701	ns	1.66095	2.89623	1.56179	ns	ns	ns	2.89757	1.06	ns
AT2G15760	ns	ns	ns	ns	ns	ns	ns	ns	ns	2.49236	2.50928	ns	ns	ns	1.96552	2.23029	2.0949	1.86621	2.04476	1.82991	2.877	3.26802	ns	ns	ns	2.78688	ns	ns
AT2G14290	ns	ns	ns	ns	ns	ns	ns	ns	ns	6.28455	5.15077	ns	ns	ns	3.6448	4.49546	4.82173	3.25915	3.98503	4.27879	5.56772	4.41232	ns	ns	ns	3.64721	ns	ns
AT2G06050	ns	ns	ns	ns	ns	ns	ns	ns	ns	1.92053	ns	ns	ns	3.35	1.951	2.10647	3.08541	1.75825	4.58265	3.96466	4.32464	3.37701	ns	ns	2.24139	3.58179	2.19	ns
AT1G80840	ns	2.14	ns	ns	1.03	1.5	ns	1.18	ns	2.82032	2.5413	-1.43244	ns	3.46	ns	3.33464	3.95458	4.1559	6.51325	4.6844	5.28679	4.14892	3.81369	1.85377	1.06452	5.2349	ns	-1.79
AT1G80820	ns	ns	ns	ns	ns	1.08	ns	ns	1.08	3.75276	3.45121	ns	ns	1.93	2.5657	2.92599	3.95533	3.42487	2.33267	2.18852	3.74198	3.34619	ns	ns	ns	4.10852	ns	ns
AT1G80120	ns	ns	ns	ns	ns	ns	ns	ns	ns	2.25871	1.53797	ns	ns	1.41	1.84868	2.48121	2.38975	ns	3.43195	3.64239	3.98516	3.26799	ns	ns	ns	ns	ns	ns
AT1G79310	ns	ns	ns	ns	ns	ns	ns	ns	ns	2.6417	3.34425	ns	ns	1.53	2.15653	3.19999	4.83716	3.34455	3.54269	3.09101	4.31174	3.8832	ns	ns	ns	ns	2.57	1.27
AT1G76790	ns	ns	ns	ns	-1.25	ns	ns	ns	ns	3.81656	3.27594	ns	ns	3.74	1.43369	3.06111	4.7917	3.0125	3.02676	2.91591	6.0983	5.05305	ns	1.15271	3.87983	5.37499	4.4	2.86
AT1G76640	ns	1.82	ns	ns	ns	ns	ns	1.89	2.29	6.43552	7.81143	ns	ns	ns	3.28716	4.07472	6.95552	4.89638	6.1384	8.53891	10.6955	10.2916	ns	1.08888	1.2564	3.71744	ns	ns
AT1G76470	ns	ns	ns	ns	ns	ns	ns	1.14	ns	5.29518	5.1898	ns	ns	ns	2.16634	2.31459	3.21622	2.04593	5.13995	4.65746	6.89379	7.11047	ns	ns	ns	3.14915	ns	ns
AT1G74950	ns	ns	ns	ns	ns	ns	ns	ns	ns	1.94627	1.54785	ns	ns	3.05	2.01112	2.01126	2.91672	1.14972	2.63847	3.00824	3.1794	2.66279	ns	1.06899	1.32939	3.17868	1.71	1.37
AT1G74430	ns	ns	ns	ns	ns	ns	ns	ns	ns	1.87907	ns	ns	ns	1.33	2.39002	2.60085	2.98902	1.61096	2.65472	3.47147	3.26041	2.57043	ns	ns	ns	4.07356	ns	ns
AT1G74100	ns	ns	ns	ns	ns	ns	ns	ns	ns	1.55887	ns	ns	ns	1.83	1.12671	1.97527	2.36888	1.64803	1.82924	1.64994	2.50483	1.7357	ns	ns	ns	1.78822	ns	ns
AT1G72520	ns	ns	ns	ns	ns	1.01	ns	ns	ns	3.40134	2.8526	ns	ns	2.04	1.99738	2.89315	3.53767	2.63602	7.3637	5.54338	6.36174	5.69631	1.0304	2.43371	2.43692	4.88212	1.52	-1.3
AT1G72450	ns	ns	ns	ns	ns	ns	ns	ns	ns	1.60147	1.86425	ns	ns	2.36	1.932	2.10305	2.1777	1.19123	3.1637	3.00401	3.34386	3.04757	ns	1.53208	ns	3.1032	2	1.03
AT1G70700	ns	ns	ns	ns	ns	ns	ns	ns	ns	1.76318	1.46551	ns	ns	3.38	1.65981	2.4355	2.72622	1.67665	3.60507	4.1375	4.56508	4.05014	ns	ns	1.1387	2.93645	2.36	1.47
AT1G66280	ns	ns	ns	ns	ns	ns	ns	ns	1.57	6.47235	8.31641	ns	ns	ns	3.17894	2.1298	4.00129	2.74434	4.88077	5.01563	7.2254	8.75247	ns	ns	ns	1.88616	ns	ns
AT1G65890	ns	ns	ns	ns	-1.03	ns	ns	ns	ns	2.93994	3.72631	ns	ns	2.41	2.20198	4.37794	5.68325	4.19481	1.84805	3.12886	4.06494	3.80457	ns	ns	ns	3.1032	3.17	ns
AT1G61890	ns	ns	ns	ns	ns	ns	ns	ns	ns	2.02388	1.23824	ns	ns	2.46	2.10897	2.66859	3.4647	3.05697	4.16432	3.41173	3.21456	2.12817	ns	1.83337	1.59763	3.01669	1.7	ns
AT1G54010	ns	ns	ns	ns	ns	ns	ns	ns	1.1	4.98225	5.60157	2.4399	ns	4.2	2.05095	2.99666	5.33275	5.16074	ns	1.11408	3.56674	3.40534	ns	2.27579	3.68076	3.63004	3.52	1.52
AT1G52890	ns	ns	ns	ns	ns	ns	ns	ns	ns	ns	ns	ns	ns	3.34	2.85	3.92055	4.12291	3.20559	4.80132	4.36912	5.76309	4.91924	ns	ns	1.62009	6.94632	ns	ns
AT1G52410	ns	ns	ns	ns	ns	ns	ns	ns	ns	2.99214	3.20146	2.54987	ns	4.13	ns	2.33714	2.53996	2.58335	ns	1.16326	4.2007	4.89823	ns	1.79163	2.61722	4.45077	3.12	2.36
AT1G52400	ns	ns	ns	ns	ns	ns	ns	ns	ns	3.75639	3.93716	3.25283	ns	2.39	1.21704	2.05205	2.74833	2.85594	ns	1.44505	4.40969	5.20113	ns	ns	2.08452	3.39931	3.03	2.36
AT1G52040	ns	ns	ns	ns	ns	ns	ns	ns	ns	2.40688	3.55571	2.95342	ns	4.55	ns	ns	1.98043	2.46498	ns	1.23381	4.02614	6.25977	ns	2.50297	2.61179	5.61369	2.65	2.05
AT1G52030	ns	ns	ns	ns	ns	ns	ns	ns	ns	2.95327	3.67457	3.24462	ns	4.74	1.77988	3.30337	3.92718	4.27798	ns	1.19843	4.09128	4.15773	ns	2.50297	2.61179	5.61369	3.35	1.69
AT1G52000	ns	ns	ns	-1.04	ns	ns	ns	ns	ns	2.46787	2.55384	2.55305	ns	4.42	ns	1.44529	2.29906	1.58185	1.05397	2.47621	5.02561	5.06055	ns	1.20642	1.71349	2.96208	2.09	1.6
AT1G51780	ns	ns	ns	ns	ns	ns	ns	ns	ns	4.63741	5.94118	ns	ns	1.36	2.75637	4.02231	6.97123	6.14627	6.63461	7.52174	8.90431	7.21012	ns	1.5	2.78831	3.98002	1.9	ns
AT1G51760	ns	ns	ns	ns	ns	ns	ns	ns	ns	2.89741	2.64571	ns	ns	3.46	2.11533	2.09816	3.07073	1.30939	2.72745	3.52859	3.71752	2.81193	2.03073	1.5	2.78831	3.98002	2.31	1.64
AT1G44350	ns	ns	ns	ns	ns	ns	ns	ns	ns	1.93912	1.86069	ns	ns	3.59	2.19357	1.73615	3.51679	1.71676	3.61793	4.28321	4.17691	3.61775	ns	ns	2.187	4.79733	3.47	2.64
AT1G32910	ns	ns	ns	ns	ns	ns	ns	ns	ns	6.06999	5.20354	ns	ns	ns	3.24456	4.85486	2.65217	2.42795	8.06545	7.19884	8.37355	7.58436	ns	ns	ns	ns	ns	ns
AT1G32640	ns	ns	ns	ns	ns	ns	ns	ns	ns	2.70845	1.32958	ns	ns	2.89	1.05752	1.91213	3.44242	2.10464	2.93925	3.31295	3.76176	3.16322	ns	1.4825	ns	2.50827	ns	1.02
AT1G28480	ns	1.52	1.41	-1.21	ns	1.69	ns	1.2	2.05	3.95453	3.26269	ns	ns	2.81	2.0954	2.46426	3.67754	2.66251	5.3668	4.50939	5.31239	5.60576	2.3744	1.96188	2.09296	4.50752	ns	ns
AT1G28370	ns	1.59	ns	ns	ns	1.28	ns	ns	ns	3.72179	3.76837	ns	ns	2.38	ns	3.72521	4.45065	3.72574	6.59176	5.04031	5.65403	5.27031	2.94587	1.10792	1.45146	4.35503	ns	ns
AT1G27730	ns	1.55	1.12	ns	ns	1.54	ns	ns	ns	1.60242	1.9468	ns	ns	3.08	ns	3.23491	3.61944	3.53022	4.90686	3.95995	4.54736	3.63736	3.75975	1.42215	1.47353	4.561	ns	-1.01
AT1G24070	ns	ns	ns	ns	ns	ns	ns	ns	ns	3.60737	3.35558	2.62812	ns	2.49	1.73616	3.32949	4.20333	3.52397	ns	1.91833	4.85192	4.73672	ns	2.08072	2.19671	3.76707	4.4	2.39
AT1G20510	ns	ns	ns	ns	ns	ns	ns	ns	ns	2.08346	1.60536	ns	ns	1.74	1.08064	1.41057	2.53139	1.36235	3.86241	3.46902	3.43878	2.76215	1.28856	ns	1.57592	3.12884	1.24	ns
AT1G19670	ns	ns	ns	ns	ns	ns	ns	ns	1.4	2.6938	2.38129	1.37873	ns	3.48	1.55753	2.46532	3.07266	2.43762	1.85835	3.69681	5.13387	4.99202	ns	1.98013	1.31786	2.79403	3.52	2.28
AT1G19570	ns	ns	ns	ns	ns	ns	ns	ns	ns	2.17417	1.54961	ns	ns	3.89	1.33332	2.07393	3.54419	2.69681	1.40489	1.75352	3.26785	3.29424	ns	ns	1.09104	2.0826	1.97	ns
AT1G19380	ns	ns	ns	ns	ns	ns	ns	ns	ns	1.56902	2.11255	ns	ns	1.08	1.06753	2.14788	1.91853	1.60094	4.51958	3.7515	3.66916	2.79846	1.83229	ns	1.58106	2.96655	1.17	ns
AT1G19180	ns	ns	ns	ns	ns	ns	ns	ns	ns	2.9846	1.35961	ns	ns	3.03	1.81981	3.14083	4.36101	2.77578	6.01363	5.09419	5.33728	4.76899	2.35826	ns	2.07062	5.46537	ns	ns
AT1G17750	ns	ns	ns	ns	ns	ns	ns	ns	ns	2.39937	1.57391	ns	ns	1.04	1.65993	2.5773	3.53384	3.23568	2.26811	1.41967	2.3795	1.62162	ns	ns	ns	2.22959	1.25	ns
AT1G17420	ns	1.55	ns	ns	ns	1.39	ns	ns	ns	3.09835	1.7213	ns	ns	3.97	2.58128	2.53499	3.58908	1.49059	5.75969	4.02102	4.65621	3.61015	ns	ns	2.59814	5.91802	1.29	ns
AT1G17380	ns	1.19	ns	ns	ns	ns	ns	1.03	ns	3.90967	3.33771	ns	ns	3.36	2.46119	3.17088	4.45681	2.99076	5.56704	5.53121	6.08163	5.54962	ns	2.68042	1.96383	5.62477	1.4	ns
AT1G16370	ns	ns	ns	ns	ns	ns	ns	ns	ns	3.73	2.85934	ns	ns	1.36	2.22088	2.17938	3.33403	1.28902	4.36776	4.8089	4.79466	3.59555	ns	ns	1.30817	4.00557	ns	ns
AT1G08920	ns	ns	ns	ns	ns	ns	ns	ns	ns	ns	ns	ns	ns	1.39	ns	2.20162	3.04369	2.16357	2.23035	1.57911	2.40534	1.82609	ns	ns	1.09784	3.38413	ns	ns
AT1G06620	ns	ns	ns	ns	ns	ns	ns	ns	ns	3.04337	3.33066	ns	ns	3.08	1.59428	1.57188	2.67213	1.90729	2.99623	3.1981	3.25404	3.65723	1.19624	ns	2.35948	4.64475	1.74	ns
