# Supplementary material for: Comparative transcriptomics reveals hidden issues in the plant response to arthropod herbivores
Source: J Integr Plant Biol. 2021 Feb 12;63(2):312–26. doi: 10.1111/jipb.13026 (PMC7898633; doi:10.1111/jipb.13026)
Supplement: Supplementary file 6 — Data S6. List of genes in clusters with a significant deviation from the mean value [file JIPB-63-312-s006.xlsx]

## Sheet: DEGs_Clusters
Gene ID	Cluster 1	Cluster 2	Cluster 3	Cluster 4	Gene name	Description
AT1G43160	-2.87712	-1.9607	1.20958	5.38325	RAP2-6	Ethylene-responsive transcription factor RAP2-6 [Source:UniProtKB/Swiss-Prot;Acc:Q7G1L2]
AT5G42380	-1.98992	-3.27838	-0.434532	2.71996	CML37	Calcium-binding protein CML37 [Source:UniProtKB/Swiss-Prot;Acc:Q9FIH9]
AT4G27654	-1.92997	-1.88251	2.41144	4.91201	0	At4g27654 [Source:UniProtKB/TrEMBL;Acc:Q3E9V5]
AT1G76650	-2.45288	-1.7949	1.90259	2.11652	CML38	CML38 [Source:UniProtKB/TrEMBL;Acc:A0A178WMC5]
AT1G80840	-1.7673	-1.89463	1.08622	2.44053	WRKY40	Probable WRKY transcription factor 40 [Source:UniProtKB/Swiss-Prot;Acc:Q9SAH7]
AT3G01830	-1.88781	-2.38317	-0.935494	2.37708	CML40	Probable calcium-binding protein CML40 [Source:UniProtKB/Swiss-Prot;Acc:Q9SGI8]
AT3G02840	-1.71132	-3.15354	0.503233	2.55891	0	ARM repeat superfamily protein [Source:UniProtKB/TrEMBL;Acc:Q9M8S5]
AT2G02990	-2.60084	-1.89468	0.946329	4.50221	RNS1	Ribonuclease 1 [Source:UniProtKB/Swiss-Prot;Acc:P42813]
AT1G52890	-2.7274	-1.75067	1.02114	2.6328	NAC019	NAC domain-containing protein 19 [Source:UniProtKB/Swiss-Prot;Acc:Q9C932]
AT1G19180	-2.5306	-1.31909	0.707081	2.607	TIFY10A	TIFY10A [Source:UniProtKB/TrEMBL;Acc:A0A178W7G1]
AT1G28370	-2.14977	-1.31332	1.24249	2.65325	ERF11	ERF domain protein 11 [Source:TAIR;Acc:AT1G28370]
AT3G49620	-1.99917	1.00131	-1.12074	1.88376	DIN11	Probable 2-oxoglutarate-dependent dioxygenase DIN11 [Source:UniProtKB/Swiss-Prot;Acc:Q8H113]
AT5G21960	-1.29682	-1.63073	3.67534	#N/A	ERF016	Ethylene-responsive transcription factor ERF016 [Source:UniProtKB/Swiss-Prot;Acc:Q9C591]
AT4G37990	-2.60271	-1.40613	2.98042	#N/A	CAD8	Cinnamyl alcohol dehydrogenase 8 [Source:UniProtKB/Swiss-Prot;Acc:Q02972]
AT4G15200	-2.7274	-2.29859	3.20207	#N/A	AFH3	formin 3 [Source:TAIR;Acc:AT4G15200]
AT4G27140	-2.7274	-2.41627	-0.278141	#N/A	AT2S1	2S seed storage protein 1 [Source:UniProtKB/Swiss-Prot;Acc:P15457]
AT1G33760	-2.10262	-2.01229	1.11005	#N/A	ERF022	Ethylene-responsive transcription factor ERF022 [Source:UniProtKB/Swiss-Prot;Acc:Q9LQ28]
AT1G70130	-2.04361	-2.34252	1.00856	#N/A	LECRK52	Putative L-type lectin-domain containing receptor kinase V.2 [Source:UniProtKB/Swiss-Prot;Acc:O04533]
AT4G13395	-1.77537	-2.07345	2.35667	#N/A	DVL10	DVL10 [Source:UniProtKB/TrEMBL;Acc:Q6IM91]
AT1G72520	-2.3552	-1.10584	#N/A	3.24059	LOX4	Lipoxygenase 4, chloroplastic [Source:UniProtKB/Swiss-Prot;Acc:Q9FNX8]
AT3G48520	-2.80654	-1.74776	#N/A	5.67469	CYP94B3	CYP94B3 [Source:UniProtKB/TrEMBL;Acc:A0A178V8H3]
AT4G30280	-2.7274	-2.2067	#N/A	2.7011	XTH18	Probable xyloglucan endotransglucosylase/hydrolase protein 18 [Source:UniProtKB/Swiss-Prot;Acc:Q9M0D2]
AT2G22880	-2.37926	-1.45772	#N/A	2.46713	0	At2g22880 [Source:UniProtKB/TrEMBL;Acc:O81005]
AT2G38240	-2.82223	#N/A	-2.03777	4.07545	ANS	Probable 2-oxoglutarate-dependent dioxygenase ANS [Source:UniProtKB/Swiss-Prot;Acc:O80449]
AT3G23250	-1.56678	#N/A	0.808008	3.46093	MYB15	Transcription factor MYB15 [Source:UniProtKB/Swiss-Prot;Acc:Q9LTC4]
AT3G43250	-2.30225	#N/A	2.05265	3.61041	0	Coiled-coil protein (DUF572) [Source:UniProtKB/TrEMBL;Acc:Q9LXK9]
AT5G38120	-3.01805	#N/A	2.1961	1.83288	4CLL8	4-coumarate--CoA ligase-like 8 [Source:UniProtKB/Swiss-Prot;Acc:Q84P26]
AT5G19110	-2.84158	#N/A	1.90664	1.52872	0	Eukaryotic aspartyl protease family protein [Source:TAIR;Acc:AT5G19110]
AT3G53600	-2.63635	#N/A	1.70701	2.24245	0	At3g53600 [Source:UniProtKB/TrEMBL;Acc:Q9LFG0]
AT1G51780	-2.60171	#N/A	2.98099	4.11902	ILL5	IAA-amino acid hydrolase ILR1-like 5 [Source:UniProtKB/Swiss-Prot;Acc:Q9SWX9]
AT1G76640	-2.13593	#N/A	2.57881	5.15231	CML39	Calcium-binding protein CML39 [Source:UniProtKB/Swiss-Prot;Acc:Q9SRE7]
AT2G22760	-2.37705	#N/A	1.5121	4.10009	BHLH19	Putative uncharacterized protein At2g22760 (Fragment) [Source:UniProtKB/TrEMBL;Acc:C0SV56]
AT1G76790	-2.73388	#N/A	0.891855	1.76033	IGMT5	Indole glucosinolate O-methyltransferase 5 [Source:UniProtKB/Swiss-Prot;Acc:Q9SRD4]
AT1G17380	-2.3182	#N/A	0.813093	2.94455	TIFY11A	Protein TIFY 11A [Source:UniProtKB/Swiss-Prot;Acc:Q9LDU5]
AT1G66370	-2.51511	#N/A	2.23407	1.9983	MYB113	Transcription factor MYB113 [Source:UniProtKB/Swiss-Prot;Acc:Q9FNV9]
AT5G52400	-2.7274	#N/A	1.09208	4.15691	CYP715A1	Cytochrome P450, family 715, subfamily A, polypeptide 1 [Source:UniProtKB/TrEMBL;Acc:F4KG63]
AT2G44840	-1.61673	#N/A	2.90115	2.72016	ERF13	Ethylene-responsive transcription factor 13 [Source:UniProtKB/Swiss-Prot;Acc:Q8L9K1]
AT2G14290	-2.7274	#N/A	1.46713	1.65143	0	F-box protein At2g14290 [Source:UniProtKB/Swiss-Prot;Acc:Q9ZQ60]
AT2G30830	-2.7274	#N/A	2.73984	4.61522	0	2-oxoglutarate (2OG) and Fe(II)-dependent oxygenase superfamily protein [Source:UniProtKB/TrEMBL;Acc:O80850]
AT5G05600	-2.7274	#N/A	-0.364644	2.95309	0	Probable 2-oxoglutarate-dependent dioxygenase At5g05600 [Source:UniProtKB/Swiss-Prot;Acc:Q9FFF6]
AT4G34410	-2.1344	#N/A	1.59685	5.73177	ERF109	Ethylene-responsive transcription factor ERF109 [Source:UniProtKB/Swiss-Prot;Acc:Q9SZ06]
AT2G27690	-2.81315	#N/A	-1.0763	2.05278	CYP94C1	Cytochrome P450 94C1 [Source:UniProtKB/Swiss-Prot;Acc:Q9ZUX1]
AT5G38130	-2.76321	#N/A	2.81909	2.20741	0	At5g38130 [Source:UniProtKB/TrEMBL;Acc:Q6DBD5]
AT2G24850	-2.04454	#N/A	-1.18281	2.66858	TAT3	Probable aminotransferase TAT3 [Source:UniProtKB/Swiss-Prot;Acc:Q9SK47]
AT4G02360	-2.56352	#N/A	1.12333	1.83044	0	Putative uncharacterized protein AT4g02360 [Source:UniProtKB/TrEMBL;Acc:O81297]
AT2G39030	-2.07252	1.38833	#N/A	#N/A	NATA1	L-ornithine N5-acetyltransferase NATA1 [Source:UniProtKB/Swiss-Prot;Acc:Q9ZV05]
AT1G54020	-2.27484	1.83637	#N/A	#N/A	0	GDSL esterase/lipase At1g54020 [Source:UniProtKB/Swiss-Prot;Acc:Q9C5N8]
AT3G11480	-2.35512	#N/A	1.51854	#N/A	BSMT1	Salicylate/benzoate carboxyl methyltransferase [Source:UniProtKB/Swiss-Prot;Acc:Q6XMI3]
AT4G11320	-2.69402	#N/A	3.10782	#N/A	RDL5	Probable cysteine protease RDL5 [Source:UniProtKB/Swiss-Prot;Acc:Q9SUS9]
AT4G16260	-1.35135	#N/A	-3.41076	#N/A	0	Probable glucan endo-1,3-beta-glucosidase At4g16260 [Source:UniProtKB/Swiss-Prot;Acc:Q8VZJ2]
AT1G52030	-2.51906	#N/A	1.11093	#N/A	F-ATMBP	Myrosinase-binding protein 2 [Source:UniProtKB/Swiss-Prot;Acc:Q9SAV1]
AT4G21830	-1.6119	#N/A	1.01692	#N/A	MSRB7	Peptide methionine sulfoxide reductase B7 [Source:UniProtKB/Swiss-Prot;Acc:Q8VY86]
AT1G54010	-2.44562	#N/A	1.76299	#N/A	GLL23	Inactive GDSL esterase/lipase-like protein 23 [Source:UniProtKB/Swiss-Prot;Acc:Q8W4H8]
AT5G24770	-2.7274	#N/A	2.0428	#N/A	VSP2	Vegetative storage protein 2 [Source:UniProtKB/Swiss-Prot;Acc:O82122]
AT4G24340	-2.29554	#N/A	1.74095	#N/A	0	At4g24340 [Source:UniProtKB/TrEMBL;Acc:Q8GW53]
AT1G73325	-2.12881	#N/A	0.741581	#N/A	0	Kunitz family trypsin and protease inhibitor protein [Source:UniProtKB/TrEMBL;Acc:Q9FX28]
AT5G24420	-2.66343	#N/A	0.760357	#N/A	PGL5	Probable 6-phosphogluconolactonase 3 [Source:UniProtKB/Swiss-Prot;Acc:Q8LEV7]
AT4G17470	-2.6399	#N/A	2.10541	#N/A	0	Alpha/beta-Hydrolases superfamily protein [Source:UniProtKB/TrEMBL;Acc:Q501G7]
AT2G24210	-2.63906	#N/A	3.85618	#N/A	TPS10	Tricyclene synthase, chloroplastic [Source:UniProtKB/Swiss-Prot;Acc:Q9ZUH4]
AT4G35160	-2.83405	#N/A	2.08712	#N/A	0	O-methyltransferase family protein [Source:UniProtKB/TrEMBL;Acc:Q9T003]
AT4G37410	-2.71241	#N/A	2.15418	#N/A	CYP81F4	Cytochrome P450 81F4 [Source:UniProtKB/Swiss-Prot;Acc:Q9SZU1]
AT5G01900	-1.60776	#N/A	-2.7274	#N/A	WRKY62	WRKY62 [Source:UniProtKB/TrEMBL;Acc:A0A178U8T9]
AT3G23550	-2.17982	#N/A	-3.75318	#N/A	DTX18	Protein DETOXIFICATION 18 [Source:UniProtKB/Swiss-Prot;Acc:Q9LUH3]
AT5G07010	-3.09611	#N/A	0.456465	#N/A	SOT15	Sulfotransferase [Source:UniProtKB/TrEMBL;Acc:A0A178UG65]
AT4G11911	-3.16418	#N/A	2.43054	#N/A	0	unknown protein; FUNCTIONS IN: molecular_function unknown; INVOLVED IN: biological_process unknown; LOCATED IN: chloroplast; BEST Arabidopsis thaliana protein match is: unknown protein (TAIR:AT4G11910.1); Has 30201 Blast hits to 17322 proteins in 78 /.../ies: Archae - 12; Bacteria - 1396; Metazoa - 17338; Fungi - 3422; Plants - 5037; Viruses - 0; Other Eukaryotes - 2996 (source: NCBI BLink). [Sou…
AT2G44578	-2.30488	#N/A	1.92301	#N/A	0	RING/U-box domain-containing protein [Source:UniProtKB/TrEMBL;Acc:A8MS73]
AT4G10290	-3.29258	#N/A	2.36566	#N/A	0	RmlC-like cupins superfamily protein [Source:UniProtKB/TrEMBL;Acc:F4JLM2]
AT5G61160	-1.64247	#N/A	-4.12373	#N/A	ACT	Agmatine coumaroyltransferase [Source:UniProtKB/Swiss-Prot;Acc:Q9FNP9]
AT1G14120	-2.91824	#N/A	1.4181	#N/A	0	2-oxoglutarate (2OG) and Fe(II)-dependent oxygenase superfamily protein [Source:UniProtKB/TrEMBL;Acc:Q9XI76]
AT3G55970	-2.60008	#N/A	1.1877	#N/A	JRG21	JRG21 [Source:UniProtKB/TrEMBL;Acc:A0A178V764]
AT4G15210	-3.24988	#N/A	2.41973	#N/A	BAM5	Beta-amylase 5 [Source:UniProtKB/Swiss-Prot;Acc:P25853]
AT3G09940	-2.08207	#N/A	-1.63433	#N/A	MDAR3	Monodehydroascorbate reductase 3 [Source:UniProtKB/Swiss-Prot;Acc:Q9SR59]
AT1G72260	-2.41642	#N/A	-2.7274	#N/A	THI2.1	Thionin-2.1 [Source:UniProtKB/Swiss-Prot;Acc:Q42596]
AT3G44860	-2.64341	#N/A	#N/A	2.38495	FAMT	Farnesoic acid carboxyl-O-methyltransferase [Source:UniProtKB/Swiss-Prot;Acc:Q9FYC4]
AT5G13220	-2.58873	#N/A	#N/A	2.3984	JAZ10	jasmonate-zim-domain protein 10 [Source:TAIR;Acc:AT5G13220]
AT5G63450	-2.85903	#N/A	#N/A	2.77105	CYP94B1	cytochrome P450, family 94, subfamily B, polypeptide 1 [Source:TAIR;Acc:AT5G63450]
AT3G25780	-2.05917	#N/A	#N/A	3.47369	AOC3	Allene oxide cyclase 3, chloroplastic [Source:UniProtKB/Swiss-Prot;Acc:Q9LS01]
AT5G12340	-2.60094	#N/A	#N/A	2.66379	0	DUF4228 domain protein [Source:UniProtKB/TrEMBL;Acc:Q1PDX4]
AT1G76470	-2.63158	#N/A	#N/A	2.66239	0	NAD(P)-binding Rossmann-fold superfamily protein [Source:UniProtKB/TrEMBL;Acc:F4I2E5]
AT2G34600	-2.29011	#N/A	#N/A	4.51749	TIFY 5B	Protein TIFY 5B [Source:UniProtKB/Swiss-Prot;Acc:O64687]
AT3G25180	-2.51822	#N/A	#N/A	4.3375	CYP82G1	Cytochrome P450 82G1 [Source:UniProtKB/Swiss-Prot;Acc:Q9LSF8]
AT1G61120	-1.89006	#N/A	#N/A	3.54599	GES	(E,E)-geranyllinalool synthase [Source:UniProtKB/Swiss-Prot;Acc:Q93YV0]
AT1G28480	-1.81249	#N/A	#N/A	2.33312	GRXC9	Glutaredoxin-C9 [Source:UniProtKB/Swiss-Prot;Acc:Q9SGP6]
AT1G66280	-2.59562	#N/A	#N/A	2.82753	BGLU22	Beta-glucosidase 22 [Source:UniProtKB/Swiss-Prot;Acc:Q9C8Y9]
AT4G16590	-1.7037	#N/A	#N/A	#N/A	ATCSLA01	cellulose synthase-like A01 [Source:TAIR;Acc:AT4G16590]
AT4G16740	-2.69617	#N/A	#N/A	#N/A	TPS03	Tricyclene synthase, chloroplastic [Source:UniProtKB/Swiss-Prot;Acc:A4FVP2]
AT3G28220	-2.57701	#N/A	#N/A	#N/A	0	AT3g28220/T19D11_3 [Source:UniProtKB/TrEMBL;Acc:Q9LHA6]
AT4G36950	-2.44344	#N/A	#N/A	#N/A	MAPKKK21	Mitogen-activated protein kinase kinase kinase 21 [Source:UniProtKB/TrEMBL;Acc:Q6K1M3]
AT5G24780	-2.91238	#N/A	#N/A	#N/A	VSP1	Vegetative storage protein 1 [Source:UniProtKB/Swiss-Prot;Acc:O49195]
AT1G35140	-2.76143	#N/A	#N/A	#N/A	EXL1	Protein EXORDIUM-like 1 [Source:UniProtKB/Swiss-Prot;Acc:Q9C6E4]
AT1G61110	-2.7274	#N/A	#N/A	#N/A	NAC025	NAC transcription factor 25 [Source:UniProtKB/Swiss-Prot;Acc:Q8GY42]
AT4G16730	-2.7274	#N/A	#N/A	#N/A	TPS02	terpene synthase 02 [Source:TAIR;Acc:AT4G16730]
AT5G03204	-2.7274	#N/A	#N/A	#N/A	0	unknown protein; Has 30201 Blast hits to 17322 proteins in 780 species: Archae - 12; Bacteria - 1396; Metazoa - 17338; Fungi - 3422; Plants - 5037; Viruses - 0; Other Eukaryotes - 2996 (source: NCBI BLink). [Source:TAIR;Acc:AT5G03204]
AT3G22275	-2.511	#N/A	#N/A	#N/A	JAZ13	Protein JAZ13 [Source:UniProtKB/Swiss-Prot;Acc:F4J078]
AT1G32910	-2.7274	#N/A	#N/A	#N/A	0	HXXXD-type acyl-transferase family protein [Source:UniProtKB/TrEMBL;Acc:Q9MAP9]
AT5G28237	-2.52657	#N/A	#N/A	#N/A	0	Tryptophan synthase [Source:UniProtKB/TrEMBL;Acc:F4K727]
AT5G44420	#N/A	#N/A	-1.49334	#N/A	PDF1.2A	Defensin-like protein 16 [Source:UniProtKB/Swiss-Prot;Acc:Q9FI23]
AT5G44430	#N/A	#N/A	-2.07828	#N/A	PDF1.2C	PDF1.2c [Source:UniProtKB/TrEMBL;Acc:A0A178UR42]
AT2G26020	#N/A	#N/A	-2.7274	#N/A	PDF1.2B	PDF1.2b [Source:UniProtKB/TrEMBL;Acc:A0A178VQC3]
AT2G26010	#N/A	#N/A	-2.7274	#N/A	PDF1.3	PDF1.3 [Source:UniProtKB/TrEMBL;Acc:A0A178VSS6]
