# Supplementary material for: Comparative transcriptomics reveals hidden issues in the plant response to arthropod herbivores
Source: J Integr Plant Biol. 2021 Feb 12;63(2):312–26. doi: 10.1111/jipb.13026 (PMC7898633; doi:10.1111/jipb.13026)
Supplement: Supplementary file 7 — Data S7. Differentially expressed genes specifically deregulated in Arabidopsis upon infestation with Tetranychus urticae [file JIPB-63-312-s007.xlsx]

## Sheet: Tu_specific
Gene stable ID	Gene name	Tur_30m	Tur_1h	Tur_3h	Tur_24h
AT1G80165	-	0	0	0	3.22723
AT3G12220	SCPL16	0	0	0	2.38945
ATCG00920	RRN16S.1	0	0	0	2.24883
AT5G20940	-	0	0	0	2.16426
AT5G40180	-	0	0	0	2.03422
ATCG01210	RRN16S.2	0	0	0	2.02204
AT1G71380	CEL3	0	0	0	1.94345
AT3G06325	-	0	0	0	1.9146
AT2G25510	-	0	0	0	1.76686
ENSRNA049495034	5_8S_rRNA	0	0	0	1.66218
ENSRNA049757945	ath-MIR5642a	0	0	0	1.59217
AT3G06345	-	0	0	0	1.59217
AT2G07727	-	0	0	0	1.54155
ATMG00060	NAD5C	0	0	0	1.5053
AT2G07687	-	0	0	0	1.48269
AT5G16080	CXE17	0	0	0	1.43235
AT4G13920	AtRLP50	0	0	0	1.42795
AT5G58660	-	0	0	0	1.38144
AT2G27220	BLH5	0	0	0	1.35483
AT2G47870	GRXC12	0	0	0	1.33328
AT1G23730	BCA3	0	0	0	1.33302
ATMG00513	NAD5A	0	0	0	1.31654
AT1G36370	SHM7	0	0	0	1.28395
AT4G22755	SMO1-3	0	0	0	1.27203
AT3G08040	DTX43	0	0	0	1.2611
AT1G17250	AtRLP3	0	0	0	1.26026
AT1G31580	ECS1	0	0	0	1.23978
AT2G28420	-	0	0	0	1.23738
ATMG00510	NAD7	0	0	0	1.21349
AT4G04810	MSRB4	0	0	0	1.17283
AT5G51585	-	0	0	0	1.16848
ATMG00730	COX3	0	0	0	1.1655
AT3G12520	SULTR4;2	0	0	0	1.13126
ATMG01130	ORF106F	0	0	0	1.12959
AT5G26270	-	0	0	0	1.07531
AT1G67865	-	0	0	0	1.07392
AT1G23010	LPR1	0	0	0	1.06475
ENSRNA049757594	ath-MIR167d	0	0	0	1.04164
AT1G68360	GIS3	0	0	0	1.0336
AT5G44005	-	0	0	0	1.02024
AT5G40370	-	0	0	0	1.00181
AT3G46613	RTFL4	0	0	6.54276	5.83582
AT5G19720	-	0	0	4.47583	3.56331
AT2G24195	-	0	0	3.07993	5.2504
AT1G09155	PP2B15	0	0	2.56276	2.61075
AT2G23620	MES1	0	0	2.4961	1.67621
AT1G68600	ALMT5	0	0	2.48504	2.40079
ENSRNA049451242	SSU_rRNA_eukarya	0	0	2.36027	2.68563
AT3G41768	-	0	0	2.36027	2.68563
AT4G37409	-	0	0	2.32987	3.40082
ENSRNA049494572	SSU_rRNA_eukarya	0	0	2.19137	2.22559
ATCG00950	RRN23S.1	0	0	2.11629	2.42031
AT3G11570	TBL8	0	0	1.97721	2.24823
AT1G22380	UGT85A3	0	0	1.90971	1.06198
AT2G01021	-	0	0	1.84208	2.16593
AT4G19030	NIP1-1	0	0	1.83782	1.49733
AT1G19190	CXE1	0	0	1.76473	1.65258
AT3G50450	HR1	0	0	1.71882	1.6012
AT5G58400	PER68	0	0	1.7088	1.12336
AT5G47990	CYP705A5	0	0	1.63891	1.38763
ENSRNA049495094	5_8S_rRNA	0	0	1.5021	1.66218
AT2G18950	HPT1	0	0	1.41188	1.01602
AT5G60335	-	0	0	1.23223	1.36916
AT1G24625	ZFP7	0	0	1.23222	1.18041
AT5G48010	THAS1	0	0	1.15959	1.95869
ATMG00020	RRN26	0	0	1.12923	1.53622
AT1G72140	NPF5.12	0	0	1.03182	1.04785
ENSRNA049757982	ath-MIR2936	5.02084	0	0	2.51499
AT4G04125	-	5.02084	0	0	2.51499
AT2G25297	-	3.50004	0	0	2.1134
AT3G21781	-	3.03403	0	0	1.65363
AT2G46430	CNGC3	2.05443	0	0	1.54012
AT1G05000	-	1.20524	0	0	1.5334
AT5G44820	-	1.27084	0	0	1.34756
AT5G25640	-	1.0686	0	0	1.14906
AT1G02405	-	3.06654	0	2.23615	2.81376
AT5G19520	MSL9	1.4111	0	2.44464	2.71272
AT2G08650	-	0	3.01301	2.64985	2.45211
AT3G60415	-	3.17615	0	2.07392	2.29064
ENSRNA049493670	Plant_SRP	0	2.21717	1.93283	1.51677
AT1G66465	-	0	2.06835	1.4629	1.49921
AT1G05550	-	0	1.0748	1.69647	1.47016
AT3G16565	-	1.47845	1.35794	0	1.41735
AT2G28650	ATEXO70H8	0	2.15352	2.70657	1.30986
AT3G47780	ABCA7	1.59925	0	1.40395	1.14623
AT2G17120	LYM2	1.36385	0	1.06517	1.02432
AT5G40348	-	6.97795	6.72409	6.07222	6.46438
AT1G65350	UBQ13	6.67149	5.92601	6.44343	5.40455
AT3G07045	-	4.80178	5.59382	5.75416	4.90797
AT3G27809	-	4.21415	7.27753	5.7267	4.37852
AT1G19565	-	3.09374	3.31194	4.43257	4.36812
AT5G36907	-	1.79573	2.27113	3.99037	3.9827
AT1G20490	-	1.06194	1.22125	3.30574	2.55
AT2G38500	-	1.95579	2.15799	2.40562	2.41079
AT2G45685	-	3.37873	3.30086	3.10392	2.34567
AT4G18253	-	2.94908	2.92031	1.64127	2.11921
AT2G47140	SDR3B	4.47693	2.37738	1.72877	1.80822
AT4G36648	-	1.60576	1.1267	1.85478	1.58477
AT1G06002	-	1.05856	1.56679	1.87016	1.50152
AT4G29600	CDA7	5.81449	4.3503	3.76468	0
AT2G27550	CEN	1.283	1.34185	2.50477	0
AT1G03990	FAO1	0	0	2.16428	0
AT3G59740	LECRK57	2.79327	0	1.81914	0
AT5G01760	TOL7	1.63028	1.35038	1.80212	0
ATCG00490	RBCL	0	0	1.78175	0
AT5G01732	-	0	0	1.65909	0
AT1G16400	CYP79F2	0	1.10093	1.6048	0
AT4G18140	SSP4b	0	0	1.52705	0
AT5G65340	-	0	0	1.51965	0
AT5G04370	NAMT1	1.76569	1.59783	1.50814	0
AT2G20610	SUR1	1.13608	1.16029	1.48279	0
AT1G07743	-	0	0	1.48164	0
AT5G25450	QCR7-2	0	1.77553	1.47934	0
AT3G15830	-	0	0	1.45507	0
AT2G07689	-	0	0	1.4042	0
AT1G06253	-	0	0	1.37988	0
AT2G33175	-	0	0	1.32138	0
AT2G35345	-	0	0	1.29883	0
AT2G40180	PP2C5	1.43123	0	1.24546	0
AT4G28940	-	0	0	1.23984	0
AT2G24200	LAP1	0	0	1.23852	0
AT2G41475	ATS3A	0	0	1.23761	0
AT4G31330	-	0	0	1.23672	0
AT5G37990	-	0	0	1.23323	0
AT5G64572	-	0	1.42109	1.23016	0
AT3G59050	PAO3	0	0	1.2275	0
AT1G70920	ATHB-X	0	0	1.21955	0
AT5G12890	UGT92A1	0	0	1.19925	0
AT2G20870	-	0	0	1.18492	0
AT3G49550	-	0	0	1.15551	0
AT4G34920	-	0	0	1.14961	0
AT4G15450	-	1.07766	1.35951	1.14626	0
AT1G07890	APX1	0	1.06559	1.12992	0
AT3G11470	-	0	0	1.12402	0
AT5G04590	SIR	0	0	1.11393	0
AT5G16010	-	0	0	1.11335	0
AT1G08507	-	0	0	1.06915	0
AT4G33700	CBSDUF6	0	1.06809	1.06364	0
AT4G30240	-	0	1.04577	1.05316	0
AT2G30100	-	0	1.06755	1.05165	0
AT1G31230	AKHSDH1	0	0	1.05114	0
AT2G47670	PMEI6	0	0	1.04705	0
AT4G30060	-	1.29058	0	1.03936	0
AT1G28380	NSL1	2.31197	0	1.03899	0
AT1G50420	SCL3	0	0	1.03032	0
AT5G03160	P58IPK	0	0	1.02466	0
AT1G31130	-	1.22174	0	1.0192	0
AT2G24560	-	2.72955	3.07756	0	0
AT4G03585	-	0	2.18585	0	0
AT1G71120	GLIP6	0	1.87	0	0
AT5G44562	-	0	1.84654	0	0
AT1G53080	-	3.23783	1.79495	0	0
AT3G09350	Fes1A	0	1.71728	0	0
AT5G01040	LAC8	1.75904	1.71659	0	0
AT4G14746	-	1.17558	1.61747	0	0
AT4G01500	NGA4	0	1.58773	0	0
AT1G02705	-	0	1.50781	0	0
AT5G54930	-	0	1.42097	0	0
AT4G00360	CYP86A2	0	1.27572	0	0
AT1G66080	-	0	1.2485	0	0
AT2G41110	CAM2	1.56245	1.21924	0	0
AT1G05420	ATOFP12	0	1.18475	0	0
AT5G41620	-	0	1.17837	0	0
AT5G58160	FH13	1.43012	1.14032	0	0
AT4G06410	-	0	1.13506	0	0
AT1G71960	ABCG25	0	1.12813	0	0
AT4G03940	-	0	1.10999	0	0
AT4G35590	RKD5	1.20351	1.08482	0	0
AT1G07720	KCS3	0	1.06424	0	0
AT3G20510	FAX6	0	1.04887	0	0
AT2G28550	RAP2.7	1.09112	1.04224	0	0
AT4G24220	VEP1	0	1.03648	0	0
AT2G35550	BPC7	0	1.03468	0	0
AT3G12920	BRG3	0	1.02576	0	0
AT4G29570	CDA8	4.32692	0	0	0
AT3G45700	NPF2.4	3.23111	0	0	0
AT4G20835	-	3.08748	0	0	0
AT4G23180	CRK10	2.89378	0	0	0
AT5G09430	-	2.62658	0	0	0
AT1G56540	-	2.50985	0	0	0
AT3G50950	RPP13L4	2.47943	0	0	0
AT5G37440	-	2.2855	0	0	0
AT3G52520	-	2.26934	0	0	0
AT4G30090	-	2.19968	0	0	0
AT1G15900	-	2.13416	0	0	0
AT1G63930	ROH1	2.08617	0	0	0
AT1G61260	-	1.95658	0	0	0
AT4G24160	-	1.95105	0	0	0
AT5G07070	CIPK2	1.94419	0	0	0
AT5G04480	-	1.94194	0	0	0
AT4G09570	CPK4	1.89319	0	0	0
AT4G26120	-	1.86953	0	0	0
AT3G14590	NTMC2TYPE6.2	1.84882	0	0	0
AT1G62420	-	1.81088	0	0	0
AT2G40230	-	1.80874	0	0	0
AT3G05650	AtRLP32	1.76845	0	0	0
AT3G03020	-	1.75881	0	0	0
AT4G30600	-	1.74518	0	0	0
AT1G15190	FLA19	1.73174	0	0	0
AT2G44490	BGLU26	1.7092	0	0	0
AT4G25350	PHO1-H4	1.63405	0	0	0
AT5G09800	PUB28	1.60725	0	0	0
AT3G05580	TOPP9	1.59903	0	0	0
AT3G22961	-	1.58546	0	0	0
AT4G12005	-	1.58062	0	0	0
AT3G29360	UGD2	1.56724	0	0	0
AT1G76580	-	1.54417	0	0	0
AT2G02860	SUC3	1.54053	0	0	0
AT1G10480	ZFP5	1.50886	0	0	0
AT1G71890	SUC5	1.50048	0	0	0
AT1G27910	PUB45	1.49773	0	0	0
AT5G03355	-	1.4839	0	0	0
AT5G01730	SCAR4	1.48094	0	0	0
AT5G46510	-	1.48037	0	0	0
AT2G32250	FRS2	1.47667	0	0	0
AT1G03370	-	1.47186	0	0	0
AT2G39360	-	1.46393	0	0	0
AT5G61210	SNAP33	1.463	0	0	0
AT4G30560	CNGC9	1.4525	0	0	0
ENSRNA049757750	ath-MIR163	1.44202	0	0	0
AT5G02570	-	1.41948	0	0	0
AT1G75860	-	1.4117	0	0	0
AT5G28830	-	1.40938	0	0	0
AT1G77680	SOV	1.40812	0	0	0
AT2G21500	-	1.40006	0	0	0
AT1G68690	PERK9	1.37681	0	0	0
AT3G56410	-	1.3681	0	0	0
AT5G56320	ATEXPA14	1.36088	0	0	0
AT2G35640	-	1.35332	0	0	0
AT2G06530	VPS2.1	1.35064	0	0	0
AT5G56160	SFH14	1.34862	0	0	0
AT5G04870	CPK1	1.33586	0	0	0
AT2G39980	-	1.32875	0	0	0
AT1G76700	ATJ10	1.32622	0	0	0
AT2G22300	CMTA3	1.32569	0	0	0
AT4G08500	MEKK1	1.31581	0	0	0
AT5G36002	-	1.31525	0	0	0
AT5G51480	SKS2	1.31428	0	0	0
AT2G26600	-	1.31285	0	0	0
AT3G02070	-	1.31279	0	0	0
AT2G20370	MUR3	1.30951	0	0	0
AT4G23280	CRK20	1.30457	0	0	0
AT3G08710	TRX9	1.29338	0	0	0
AT5G48655	-	1.27437	0	0	0
AT5G60790	ABCF1	1.27141	0	0	0
AT3G24530	-	1.26047	0	0	0
AT4G24015	RHA4A	1.2594	0	0	0
AT1G29340	PUB17	1.25595	0	0	0
AT5G44910	-	1.2489	0	0	0
AT3G49350	-	1.24539	0	0	0
AT4G35310	CPK5	1.23822	0	0	0
AT4G33070	PDC1	1.23674	0	0	0
AT5G61010	ATEXO70E2	1.236	0	0	0
AT1G76360	-	1.23227	0	0	0
AT3G01430	-	1.23	0	0	0
AT3G62420	BZIP53	1.22574	0	0	0
AT3G57640	-	1.22008	0	0	0
AT2G22010	RKP	1.21476	0	0	0
AT3G58980	-	1.20713	0	0	0
AT4G22690	CYP706A1	1.20547	0	0	0
AT5G20480	EFR	1.19714	0	0	0
AT4G17350	-	1.19407	0	0	0
AT3G21220	MKK5	1.19372	0	0	0
AT3G13050	39356	1.18633	0	0	0
AT3G17700	CNGC20	1.1847	0	0	0
AT3G07780	OBE1	1.18067	0	0	0
AT4G19960	KUP9	1.17586	0	0	0
AT3G07040	RPM1	1.17522	0	0	0
AT3G05820	INVH	1.16117	0	0	0
AT2G31990	-	1.15851	0	0	0
AT2G16870	-	1.14048	0	0	0
AT2G32930	ZFN2	1.13067	0	0	0
AT3G03170	-	1.12066	0	0	0
AT5G11970	-	1.11754	0	0	0
AT2G47000	ABCB4	1.11663	0	0	0
AT1G61380	SD129	1.11434	0	0	0
AT2G24330	-	1.11356	0	0	0
AT1G13740	AFP2	1.11055	0	0	0
AT1G33720	CYP76C6	1.11025	0	0	0
AT1G16110	WAKL6	1.11014	0	0	0
AT2G20960	pEARLI4	1.09992	0	0	0
AT2G37540	-	1.09819	0	0	0
AT1G12950	DTX31	1.0972	0	0	0
AT2G17220	PIX13	1.09433	0	0	0
AT5G51260	-	1.08913	0	0	0
AT4G19140	-	1.08689	0	0	0
AT5G19070	-	1.08615	0	0	0
AT5G57015	CKL12	1.08308	0	0	0
AT3G12740	ALIS1	1.07657	0	0	0
AT4G21560	VPS28-1	1.07619	0	0	0
AT1G51805	-	1.0688	0	0	0
AT3G07470	-	1.06853	0	0	0
AT1G04463	-	1.06337	0	0	0
AT4G12040	SAP7	1.06274	0	0	0
AT4G36945	-	1.06037	0	0	0
AT2G07719	-	1.05743	0	0	0
AT1G07220	-	1.05395	0	0	0
AT4G02550	-	1.05161	0	0	0
AT4G36150	-	1.05042	0	0	0
AT1G71950	-	1.04711	0	0	0
AT1G67060	-	1.04421	0	0	0
AT1G34260	FAB1D	1.03864	0	0	0
AT4G04570	CRK40	1.03725	0	0	0
AT3G15060	RABA1G	1.03605	0	0	0
AT3G22260	-	1.02636	0	0	0
AT2G41420	WIH2	1.02592	0	0	0
AT1G17230	-	1.02463	0	0	0
AT1G57610	-	1.02273	0	0	0
AT1G12580	PEPKR1	1.02231	0	0	0
AT5G07920	DGK1	1.0196	0	0	0
AT3G19130	RBP47B	1.01772	0	0	0
AT1G61460	-	1.01528	0	0	0
AT1G20780	PUB44	1.01234	0	0	0
AT3G01640	ATGLCAK	1.00902	0	0	0
AT4G00850	GIF3	1.00739	0	0	0
AT1G77890	-	1.00606	0	0	0
AT5G42570	-	1.00481	0	0	0
AT4G12120	SEC1B	1.00403	0	0	0
AT2G37110	-	1.00273	0	0	0
AT4G21700	-	1.00063	0	0	0
AT3G25870	-	1.00033	0	0	0
AT3G22820	EPFL5	-1.00007	0	0	0
AT4G01915	-	-1.00801	0	0	0
AT2G22800	HAT9	-1.01085	0	0	0
AT3G58820	-	-1.01554	0	0	0
AT3G46590	TRP2	-1.0218	0	0	0
AT5G07670	-	-1.0244	0	0	0
AT4G24790	-	-1.02447	0	0	0
AT1G64690	BLT	-1.04089	0	0	0
AT4G31910	BAT1	-1.05204	0	0	0
AT1G27420	-	-1.05544	0	0	0
AT5G23770	DUF8	-1.0555	0	0	0
AT2G32710	KRP4	-1.069	0	0	0
AT3G28100	-	-1.07105	0	0	0
AT4G19645	-	-1.0759	0	0	0
AT3G59580	NLP9	-1.076	0	0	0
AT3G04443	-	-1.07885	0	0	0
AT3G13277	-	-1.08272	0	0	0
AT3G61810	-	-1.08325	0	0	0
AT3G05790	LON4	-1.09528	0	0	0
AT5G50160	FRO8	-1.0968	0	0	0
AT5G49190	SUS2	-1.10887	0	0	0
AT2G28710	-	-1.11052	0	0	0
AT1G67050	-	-1.1131	0	0	0
AT4G14830	HSP1	-1.11913	0	0	0
AT4G19860	LCAT4	-1.12603	0	0	0
AT1G53450	-	-1.12931	0	0	0
AT5G14410	-	-1.13702	0	0	0
AT5G16110	-	-1.13885	0	0	0
AT5G24890	-	-1.15491	0	0	0
AT5G03285	-	-1.17629	0	0	0
AT1G72720	-	-1.17751	0	0	0
AT2G17430	MLO7	-1.18247	0	0	0
AT5G24800	BZIP9	-1.19029	0	0	0
AT2G38820	-	-1.21059	0	0	0
AT1G72820	-	-1.22032	0	0	0
AT1G72890	-	-1.22509	0	0	0
AT5G37670	HSP15.7	-1.2378	0	0	0
AT2G27060	-	-1.2566	0	0	0
AT2G30424	TCL2	-1.26092	0	0	0
AT1G05562	-	-1.28779	0	0	0
AT2G14800	-	-1.30683	0	0	0
AT2G03310	-	-1.33039	0	0	0
AT1G75360	-	-1.33113	0	0	0
AT4G13577	-	-1.33159	0	0	0
AT5G53730	NHL26	-1.36482	0	0	0
AT2G27770	-	-1.37506	0	0	0
AT2G04240	XERICO	-1.39491	0	0	0
AT5G25130	CYP71B12	-1.40597	0	0	0
AT1G72645	-	-1.4263	0	0	0
AT2G45350	CRR4	-1.49662	0	0	0
AT4G14620	-	-1.51694	0	0	0
AT5G21940	-	-1.59414	0	0	0
AT3G54340	AP3	-2.06164	0	0	0
AT2G21990	-	-2.34415	0	0	0
AT2G41550	-	0	-1.01273	0	0
AT5G10530	LECRK91	0	-1.01477	0	0
AT5G10030	TGA4	0	-1.0183	0	0
AT4G07995	-	0	-1.01995	0	0
AT4G17900	-	0	-1.02417	0	0
AT3G13065	SRF4	0	-1.02502	0	0
AT2G04690	-	0	-1.0299	0	0
AT5G02560	HTA12	0	-1.0358	0	0
AT3G26890	-	0	-1.03658	0	0
AT4G21445	-	0	-1.03869	0	0
AT4G24800	-	0	-1.03882	0	0
AT2G33810	SPL3	0	-1.0467	0	0
AT1G23060	-	0	-1.0479	0	0
AT3G05160	-	0	-1.05784	0	0
AT1G49032	-	0	-1.06152	0	0
AT1G78480	-	0	-1.06785	0	0
AT3G07130	ATPAP15	0	-1.07476	0	0
AT2G30432	TCL1	0	-1.08418	0	0
AT2G39510	-	0	-1.09523	0	0
AT3G06640	-	0	-1.10371	0	0
AT1G34110	-	-1.01551	-1.11119	0	0
AT5G66330	-	-1.28892	-1.13604	0	0
AT5G08480	VQ31	0	-1.13607	0	0
AT1G65590	HEXO3	0	-1.13844	0	0
AT2G17036	-	0	-1.14129	0	0
AT4G16008	-	0	-1.15405	0	0
AT4G19660	NPR4	-1.00303	-1.15843	0	0
AT5G14090	LA1	0	-1.16195	0	0
AT3G01770	GTE11	0	-1.16313	0	0
AT4G26542	-	-1.16098	-1.16362	0	0
AT1G80570	FBL14	0	-1.18714	0	0
AT1G80650	RTL1	0	-1.20306	0	0
AT5G35732	-	0	-1.21176	0	0
AT5G16480	-	0	-1.21933	0	0
AT1G32540	LOL1	0	-1.23652	0	0
AT4G01670	-	0	-1.24699	0	0
AT2G28671	-	0	-1.24902	0	0
AT2G03590	UPS1	0	-1.26648	0	0
AT3G22231	PCC1	0	-1.28976	0	0
AT1G04313	-	0	-1.30196	0	0
AT1G15175	-	0	-1.32654	0	0
AT5G18300	anac088	0	-1.36351	0	0
AT1G14205	-	0	-1.3778	0	0
AT1G77990	SULTR2;2	0	-1.38311	0	0
AT3G14950	TTL2	0	-1.41769	0	0
AT5G51950	-	0	-1.44211	0	0
AT2G09090	-	0	-1.50247	0	0
AT2G41560	ACA4	0	-1.51926	0	0
AT1G19510	RL5	0	-1.53527	0	0
AT1G23050	-	0	-1.54953	0	0
AT2G43870	-	-1.77942	-1.55207	0	0
AT4G31248	-	0	-1.55447	0	0
AT1G63800	UBC5	-1.18343	-1.58157	0	0
AT1G07985	-	0	-1.61511	0	0
AT4G26288	-	-2.50967	-1.62668	0	0
AT1G11070	-	0	-1.64598	0	0
AT4G04955	ALN	-1.07349	-1.6812	0	0
AT3G22100	BHLH117	0	-1.68172	0	0
AT5G37450	-	0	-1.76617	0	0
AT2G05160	-	-1.1715	-2.08723	0	0
AT1G12030	-	-1.84301	-2.08825	0	0
AT3G29670	PMAT2	0	-2.21143	0	0
AT1G33055	-	0	-2.29357	0	0
ENSRNA049493717	U2	0	-2.43617	0	0
AT2G44460	BGLU28	0	-2.49183	0	0
AT3G43850	-	0	-2.70671	0	0
AT1G65985	-	0	0	-1.0055	0
AT2G19572	-	0	0	-1.00747	0
AT1G49940	-	0	0	-1.01137	0
AT4G16920	-	0	0	-1.0225	0
AT1G15960	NRAMP6	0	0	-1.02791	0
AT1G04360	ATL1	0	-2.28524	-1.06231	0
AT4G18260	-	0	0	-1.07128	0
AT1G64720	CP5	0	-1.70284	-1.19373	0
AT2G33750	PUP2	0	0	-1.2587	0
AT5G48780	-	0	0	-1.29043	0
AT5G37950	-	0	-1.27468	-1.30806	0
AT1G66230	MYB20	-1.09264	0	-1.34773	0
AT5G01881	-	0	0	-1.36778	0
AT2G28970	-	0	-1.66679	-1.42869	0
AT2G20835	-	0	-1.73794	-1.4341	0
AT5G65970	MLO10	0	0	-1.51674	0
AT3G28650	-	0	-1.43024	-1.634	0
AT1G43605	-	0	0	-1.7373	0
AT1G30282	-	-1.18396	-1.1463	-2.09157	0
AT1G38065	-	0	0	-9.45152	0
AT5G39865	-	0	-1.51268	0	-1.00389
AT2G07042	-	0	0	0	-1.00522
AT4G25707	-	0	0	0	-1.00762
AT3G21460	GRXS10	0	0	0	-1.02544
AT4G28755	-	0	0	0	-1.02578
AT3G01500	BCA1	0	0	0	-1.03005
AT1G29465	-	0	0	-1.00536	-1.03193
AT1G31200	ATPP2-A9	0	-1.5299	-1.51186	-1.03443
AT3G63470	SCPL40	0	-1.08046	0	-1.03526
AT1G11000	MLO4	0	0	-1.36326	-1.04119
AT5G51795	KLP	0	0	0	-1.05956
AT2G18120	SRS4	0	0	0	-1.06158
AT1G74490	-	0	0	0	-1.06356
AT3G13061	-	0	-1.75057	-1.31456	-1.07492
AT1G05557	-	0	0	0	-1.08557
AT5G38140	NFYC10	-1.00849	0	0	-1.08566
AT2G36790	UGT73C6	0	0	0	-1.08835
AT1G28765	-	0	0	0	-1.09562
AT5G47600	HSP14.7	0	0	0	-1.10243
AT3G19230	-	-1.03057	-1.18133	0	-1.11582
AT4G05110	ATENT6	0	0	0	-1.12194
AT4G20140	GSO1	-1.37245	-1.77477	0	-1.12591
AT3G20865	AGP40	0	0	0	-1.12925
AT5G23155	-	-1.00883	0	0	-1.14053
AT1G31485	-	0	0	0	-1.15036
AT5G02200	FHL	0	0	0	-1.15377
AT5G51310	-	0	0	0	-1.16435
AT3G58850	PAR2	0	0	-1.7107	-1.1659
AT5G10965	-	0	0	0	-1.16923
AT2G35075	-	0	0	0	-1.19556
AT3G09415	-	0	0	0	-1.20529
AT5G27893	-	0	0	0	-1.20873
AT1G68862	-	0	0	0	-1.22398
ENSRNA049494862	Intron_gpII	0	0	0	-1.22884
ENSRNA049494857	Intron_gpII	0	0	0	-1.22884
AT4G36770	UGT72C1	0	0	0	-1.23207
AT2G13570	NFYB7	0	0	0	-1.23224
ATCG01000	YCF1.1	0	0	0	-1.2397
AT1G07490	RTFL3	-1.43393	-1.11103	0	-1.24999
AT3G55646	-	0	0	0	-1.27425
AT5G22794	-	0	0	0	-1.27608
AT2G30900	TBL43	0	0	0	-1.28749
AT3G44900	CHX4	0	0	0	-1.29338
AT1G68935	-	0	0	0	-1.30288
AT5G03395	-	0	0	0	-1.30432
AT5G10970	-	-1.01066	0	0	-1.30751
AT2G26515	-	0	0	-1.02687	-1.31677
AT4G31354	-	-1.52857	0	0	-1.33564
AT1G72850	-	0	0	0	-1.34559
AT1G27045	-	0	-1.42543	0	-1.35603
AT1G76878	-	-1.16466	-1.06937	-1.26621	-1.36287
AT4G13575	-	-1.27715	-1.31948	0	-1.43396
AT3G26235	-	0	-1.47246	0	-1.46046
AT3G13680	-	0	0	0	-1.46246
AT3G24780	-	0	0	0	-1.48984
AT3G48790	-	0	0	-1.31457	-1.49338
AT2G36792	-	-1.63282	-2.56708	-1.5942	-1.49472
AT4G10910	-	-2.56186	-1.44147	-1.58002	-1.49681
AT1G64561	-	-1.30723	0	-1.03848	-1.52022
ATCG01310	rpl2-A	0	0	0	-1.52443
ATCG00660	RPL20	0	0	0	-1.55466
AT5G03860	MLS	-1.24109	0	-1.97902	-1.55545
AT2G18180	SFH10	0	0	0	-1.55835
AT1G33615	-	0	0	0	-1.57032
AT1G68870	ATSOFL2	0	0	0	-1.57642
AT1G73860	KIN14P	0	0	0	-1.59687
AT5G49152	-	0	0	0	-1.60341
AT2G33775	RALFL19	0	0	0	-1.61204
AT5G50790	SWEET10	0	0	0	-1.62086
AT1G18830	SEC31A	0	0	0	-1.62906
AT3G18530	-	0	0	0	-1.64678
AT5G65800	ACS5	-2.46755	-2.09342	-1.88898	-1.65345
AT5G02865	-	-2.16016	0	0	-1.66537
AT4G34060	DML3	0	0	0	-1.75662
AT5G07571	-	-1.76541	-2.77192	0	-1.85108
AT3G61090	-	-1.80937	-1.56013	0	-1.86889
AT5G05085	-	0	0	0	-1.90295
AT5G59340	WOX2	0	-2.12736	0	-1.90492
AT1G05400	-	0	0	0	-1.90805
AT4G17098	-	0	0	0	-1.91025
AT5G14070	GRXC8	0	-3.73657	0	-2.09122
AT5G20640	-	0	-2.01896	-1.46212	-2.27882
AT3G24463	-	0	1.93068	0	-2.34745
AT1G18990	MYOB5	-2.07892	-2.81194	0	-2.36723
AT4G27360	-	0	1.32831	0	-2.39691
AT5G38970	CYP85A1	-3.06485	-2.24006	-2.50064	-3.0155
AT3G46300	-	-2.56267	-5.76368	-3.84798	-3.0498
AT4G01335	-	-1.63908	-2.02237	-2.72596	-3.10373
