# Supplementary material for: Comparative transcriptomics reveals hidden issues in the plant response to arthropod herbivores
Source: J Integr Plant Biol. 2021 Feb 12;63(2):312–26. doi: 10.1111/jipb.13026 (PMC7898633; doi:10.1111/jipb.13026)
Supplement: Supplementary file 8 — Data S8. Lists of specific and shared up‐ or down‐regulated genes corresponding to Figure 5A [file JIPB-63-312-s008.xlsx]

## Sheet: Up
147 elements included exclusively in "30min":	21 elements included exclusively in "1h":	30 elements included exclusively in "3h":	41 elements included exclusively in "24h":	8 common elements in "30min" and "1h":	5 common elements in "30min" and "3h":	8 common elements in "30min" and "24h":	6 common elements in "30min", "1h" and "3h":	1 common element in "30min", "1h" and "24h":	5 common elements in "30min", "3h" and "24h":	13 common elements in "30min", "1h", "3h" and "24h":	7 common elements in "1h" and "3h":	0 common elements in "1h" and "24h":	26 common elements in "3h" and "24h":	5 common elements in "1h", "3h" and "24h":
AT4G29570	AT4G03585	AT1G03990	AT1G80165	AT1G53080	AT3G59740	ENSRNA049757982	AT4G29600	AT3G16565	AT3G60415	AT5G40348	AT5G25450		AT3G46613	AT2G08650
AT3G45700	AT3G24463	ATCG00490	AT3G12220	AT2G24560	AT1G28380	AT4G04125	AT5G04370		AT1G02405	AT1G65350	AT5G64572		AT5G19720	ENSRNA049493670
AT4G20835	AT1G71120	AT5G01732	ATCG00920	AT5G01040	AT2G40180	AT2G25297	AT5G01760		AT3G47780	AT3G07045	AT1G16400		AT2G24195	AT2G28650
AT4G23180	AT5G44562	AT4G18140	AT5G20940	AT2G41110	AT4G30060	AT3G21781	AT2G27550		AT5G19520	AT2G47140	AT4G33700		AT1G09155	AT1G66465
AT5G09430	AT3G09350	AT5G65340	AT5G40180	AT5G58160	AT1G31130	AT2G46430	AT2G20610		AT2G17120	AT3G27809	AT2G30100		AT2G23620	AT1G05550
AT1G56540	AT4G01500	AT1G07743	ATCG01210	AT4G35590		AT5G44820	AT4G15450			AT2G45685	AT1G07890		AT1G68600
AT3G50950	AT1G02705	AT3G15830	AT1G71380	AT4G14746		AT1G05000				AT1G19565	AT4G30240		ENSRNA049451242
AT5G37440	AT5G54930	AT2G07689	AT3G06325	AT2G28550		AT5G25640				AT4G18253			AT3G41768
AT3G52520	AT4G27360	AT1G06253	AT2G25510							AT2G38500			AT4G37409
AT4G30090	AT4G00360	AT2G33175	ENSRNA049495034							AT5G36907			ENSRNA049494572
AT1G15900	AT1G66080	AT2G35345	ENSRNA049757945							AT4G36648			ATCG00950
AT1G63930	AT1G05420	AT4G28940	AT3G06345							AT1G20490			AT3G11570
AT1G61260	AT5G41620	AT2G24200	AT2G07727							AT1G06002			AT1G22380
AT4G24160	AT4G06410	AT2G41475	ATMG00060										AT2G01021
AT5G07070	AT1G71960	AT4G31330	AT2G07687										AT4G19030
AT5G04480	AT4G03940	AT5G37990	AT5G16080										AT1G19190
AT4G09570	AT1G07720	AT3G59050	AT4G13920										AT3G50450
AT4G26120	AT3G20510	AT1G70920	AT5G58660										AT5G58400
AT3G14590	AT4G24220	AT5G12890	AT2G27220										AT5G47990
AT1G62420	AT2G35550	AT2G20870	AT2G47870										ENSRNA049495094
AT2G40230	AT3G12920	AT3G49550	AT1G23730										AT2G18950
AT3G05650		AT4G34920	ATMG00513										AT5G60335
AT3G03020		AT3G11470	AT1G36370										AT1G24625
AT4G30600		AT5G04590	AT4G22755										AT5G48010
AT1G15190		AT5G16010	AT3G08040										ATMG00020
AT2G44490		AT1G08507	AT1G17250										AT1G72140
AT4G25350		AT1G31230	AT1G31580
AT5G09800		AT2G47670	AT2G28420
AT3G05580		AT1G50420	ATMG00510
AT3G22961		AT5G03160	AT4G04810
AT4G12005			AT5G51585
AT3G29360			ATMG00730
AT1G76580			AT3G12520
AT2G02860			ATMG01130
AT1G10480			AT5G26270
AT1G71890			AT1G67865
AT1G27910			AT1G23010
AT5G03355			ENSRNA049757594
AT5G01730			AT1G68360
AT5G46510			AT5G44005
AT2G32250			AT5G40370
AT1G03370
AT2G39360
AT5G61210
AT4G30560
ENSRNA049757750
AT5G02570
AT1G75860
AT5G28830
AT1G77680
AT2G21500
AT1G68690
AT3G56410
AT5G56320
AT2G35640
AT2G06530
AT5G56160
AT5G04870
AT2G39980
AT1G76700
AT2G22300
AT4G08500
AT5G36002
AT5G51480
AT2G26600
AT3G02070
AT2G20370
AT4G23280
AT3G08710
AT5G48655
AT5G60790
AT3G24530
AT4G24015
AT1G29340
AT5G44910
AT3G49350
AT4G35310
AT4G33070
AT5G61010
AT1G76360
AT3G01430
AT3G62420
AT3G57640
AT2G22010
AT3G58980
AT4G22690
AT5G20480
AT4G17350
AT3G21220
AT3G13050
AT3G17700
AT3G07780
AT4G19960
AT3G07040
AT3G05820
AT2G31990
AT2G16870
AT2G32930
AT3G03170
AT5G11970
AT2G47000
AT1G61380
AT2G24330
AT1G13740
AT1G33720
AT1G16110
AT2G20960
AT2G37540
AT1G12950
AT2G17220
AT5G51260
AT4G19140
AT5G19070
AT5G57015
AT3G12740
AT4G21560
AT1G51805
AT3G07470
AT1G04463
AT4G12040
AT4G36945
AT2G07719
AT1G07220
AT4G02550
AT4G36150
AT1G71950
AT1G67060
AT1G34260
AT4G04570
AT3G15060
AT3G22260
AT2G41420
AT1G17230
AT1G57610
AT1G12580
AT5G07920
AT3G19130
AT1G61460
AT1G20780
AT3G01640
AT4G00850
AT1G77890
AT5G42570
AT4G12120
AT2G37110
AT4G21700
AT3G25870

## Sheet: Down
54 elements included exclusively in "30min":	56 elements included exclusively in "1h":	12 elements included exclusively in "3h":	53 elements included exclusively in "24h":	10 common elements in "30min" and "1h":	1 common element in "30min" and "3h":	5 common elements in "30min" and "24h":	1 common element in "30min", "1h" and "3h":	7 common elements in "30min", "1h" and "24h":	2 common elements in "30min", "3h" and "24h":	7 common elements in "30min", "1h", "3h" and "24h":	6 common elements in "1h" and "3h":	6 common elements in "1h" and "24h":	5 common elements in "3h" and "24h":	3 common elements in "1h", "3h" and "24h":
AT3G22820	AT2G41550	AT1G65985	AT2G07042	AT4G19660	AT1G66230	AT5G38140	AT1G30282	AT3G19230	AT5G03860	AT1G76878	AT5G37950	AT3G63470	AT1G29465	AT1G31200
AT4G01915	AT5G10530	AT2G19572	AT4G25707	AT1G34110		AT5G23155		AT4G13575	AT1G64561	AT2G36792	AT3G28650	AT1G27045	AT2G26515	AT3G13061
AT2G22800	AT5G10030	AT1G49940	AT3G21460	AT4G04955		AT5G10970		AT4G20140		AT4G01335	AT2G28970	AT3G26235	AT3G48790	AT5G20640
AT3G58820	AT4G07995	AT4G16920	AT4G28755	AT4G26542		AT4G31354		AT1G07490		AT5G65800	AT1G64720	AT5G39865	AT1G11000
AT3G46590	AT4G17900	AT1G15960	AT3G01500	AT2G05160		AT5G02865		AT5G07571		AT4G10910	AT2G20835	AT5G59340	AT3G58850
AT5G07670	AT3G13065	AT4G18260	AT5G51795	AT1G63800				AT3G61090		AT3G46300	AT1G04360	AT5G14070
AT4G24790	AT2G04690	AT2G33750	AT2G18120	AT5G66330				AT1G18990		AT5G38970
AT1G64690	AT5G02560	AT5G48780	AT1G74490	AT2G43870
AT4G31910	AT3G26890	AT5G01881	AT1G05557	AT1G12030
AT1G27420	AT4G21445	AT5G65970	AT2G36790	AT4G26288
AT5G23770	AT4G24800	AT1G43605	AT1G28765
AT2G32710	AT2G33810	AT1G38065	AT5G47600
AT3G28100	AT1G23060		AT4G05110
AT4G19645	AT3G05160		AT3G20865
AT3G59580	AT1G49032		AT1G31485
AT3G04443	AT1G78480		AT5G02200
AT3G13277	AT3G07130		AT5G51310
AT3G61810	AT2G30432		AT5G10965
AT3G05790	AT2G39510		AT2G35075
AT5G50160	AT3G06640		AT3G09415
AT5G49190	AT5G08480		AT5G27893
AT2G28710	AT1G65590		AT1G68862
AT1G67050	AT2G17036		ENSRNA049494862
AT4G14830	AT4G16008		ENSRNA049494857
AT4G19860	AT5G14090		AT4G36770
AT1G53450	AT3G01770		AT2G13570
AT5G14410	AT1G80570		ATCG01000
AT5G16110	AT1G80650		AT3G55646
AT5G24890	AT5G35732		AT5G22794
AT5G03285	AT5G16480		AT2G30900
AT1G72720	AT1G32540		AT3G44900
AT2G17430	AT4G01670		AT1G68935
AT5G24800	AT2G28671		AT5G03395
AT2G38820	AT2G03590		AT1G72850
AT1G72820	AT3G22231		AT3G13680
AT1G72890	AT1G04313		AT3G24780
AT5G37670	AT1G15175		ATCG01310
AT2G27060	AT5G18300		ATCG00660
AT2G30424	AT1G14205		AT2G18180
AT1G05562	AT1G77990		AT1G33615
AT2G14800	AT3G14950		AT1G68870
AT2G03310	AT5G51950		AT1G73860
AT1G75360	AT2G09090		AT5G49152
AT4G13577	AT2G41560		AT2G33775
AT5G53730	AT1G19510		AT5G50790
AT2G27770	AT1G23050		AT1G18830
AT2G04240	AT4G31248		AT3G18530
AT5G25130	AT1G07985		AT4G34060
AT1G72645	AT1G11070		AT5G05085
AT2G45350	AT3G22100		AT1G05400
AT4G14620	AT5G37450		AT4G17098
AT5G21940	AT3G29670		AT3G24463
AT3G54340	AT1G33055		AT4G27360
AT2G21990	ENSRNA049493717
	AT2G44460
	AT3G43850
