# Supplementary material for: Comparative transcriptomics reveals hidden issues in the plant response to arthropod herbivores
Source: J Integr Plant Biol. 2021 Feb 12;63(2):312–26. doi: 10.1111/jipb.13026 (PMC7898633; doi:10.1111/jipb.13026)
Supplement: Supplementary file 9 — Data S9. Lists of specific and shared regulated genes corresponding to Figure 6A [file JIPB-63-312-s009.xlsx]

## Sheet: Venn
33 elements included exclusively in "Basal":	79 elements included exclusively in "Correlated":	21 elements included exclusively in "Clusters":	546 elements included exclusively in "Specific":	4 common elements in "Basal" and "Correlated":	1 common element in "Basal" and "Clusters":	3 common elements in "Basal" and "Specific":	2 common elements in "Basal", "Correlated" and "Clusters":	24 common elements in "Correlated" and "Clusters":
AT1G30135	AT2G32150	AT3G01830	AT5G10970	AT1G74950	AT5G13220	AT1G65350	AT1G17380	AT4G02360
AT3G17860	AT2G20340	AT3G48520	AT1G34110	AT1G70700		AT3G01770	AT1G19180	AT1G76790
AT4G37610	AT5G56760	AT4G30280	AT3G19230	AT1G72450		AT4G09570		AT2G22880
AT5G60890	AT4G30530	AT2G38240	AT1G66230	AT3G22275				AT1G28370
AT5G61420	AT1G74100	AT2G27690	AT5G24800					AT1G72520
AT5G07690	AT4G08170	AT2G24850	AT1G72890					AT3G25780
AT5G07700	AT2G46650	AT5G12340	AT2G27060					AT1G80840
AT1G32640	AT3G22740	AT1G61120	AT2G30424					AT5G42380
AT1G35670	AT2G47780	AT1G28480	AT5G66330					AT3G02840
AT2G43790	AT1G60270	AT1G43160	AT4G20140					AT5G63450
AT5G20900	AT2G46510	AT4G27654	AT3G54340					AT3G25180
AT5G40350	AT2G15760	AT1G76650	AT4G20835					AT2G34600
AT3G27810	AT5G05590	AT2G02990	AT4G23180					AT3G44860
AT5G37640	AT5G43620	AT1G52890	AT3G59740					AT5G05600
AT5G67480	AT1G66500	AT3G23250	AT1G56540					AT2G14290
AT1G05690	AT5G05300	AT5G38120	AT3G50950					AT5G38130
AT2G47190	AT2G24600	AT5G19110	AT5G36907					AT2G22760
AT1G03430	AT5G18470	AT3G53600	AT2G41110					AT3G43250
AT1G74080	AT2G18690	AT1G66370	AT5G46510					AT1G76470
AT1G71020	AT1G80120	AT2G44840	AT2G39360					AT1G66280
AT3G48360	AT5G59580	AT4G34410	AT2G17120					AT5G52400
AT5G40330	AT5G19100		AT5G04870					AT2G30830
AT3G22380	AT1G79310		AT4G23280					AT1G51780
AT2G27050	AT2G45940		AT5G44910					AT1G76640
AT5G17490	AT1G30370		AT4G35310
AT1G48500	AT1G14540		AT3G62420
AT5G40440	AT4G27280		AT5G20480
AT4G02890	AT3G55980		AT3G07040
AT1G26830	AT5G51190		AT2G16870
AT3G43440	AT4G24570		AT1G61380
AT5G21274	AT2G32510		AT1G16110
AT5G63160	AT1G19570		AT2G28550
AT4G05320	AT5G65280		AT1G51805
	AT2G38760		AT4G36150
	AT2G38750		AT4G04570
	AT5G44050		AT1G17230
	AT1G65890		AT1G12580
	AT4G08870		AT1G61460
	AT3G48450		AT5G01732
	AT2G29440		AT3G06325
	AT2G39420		AT3G06345
	AT1G51760		AT4G03585
	AT4G27860		AT5G44562
	AT5G06870		AT1G04313
	AT1G44350		AT1G15175
	AT2G06050		AT4G31248
	AT5G53750		AT1G05557
	AT1G61890		AT1G31485
	AT1G20510		AT1G33615
	AT1G19380		AT5G49152
	AT5G22630		AT4G17098
	AT2G22860		AT2G19572
	AT1G74430		AT3G04443
	AT5G42650		AT3G13277
	AT3G25770		AT4G26542
	AT1G52410		AT5G03285
	AT1G52400		AT1G05562
	AT3G16470		AT5G40348
	AT1G24070		AT4G29600
	AT5G24420		ENSRNA049757982
	AT1G52030		AT4G04125
	AT3G28220		AT3G07045
	AT4G17470		AT2G47140
	AT5G24780		AT4G29570
	AT5G24770		AT3G27809
	AT1G27730		AT2G25297
	AT4G13395		AT2G45685
	AT5G21960		AT1G53080
	AT1G16370		AT3G45700
	AT5G62520		AT3G60415
	AT2G34930		AT1G19565
	AT3G51450		AT1G02405
	AT3G25760		AT3G21781
	AT4G36950		AT4G18253
	AT5G03204		AT2G24560
	AT1G32910		AT5G09430
	AT5G28237		AT1G28380
	AT2G26010		AT5G37440
	AT5G44430		AT3G52520
			AT4G30090
			AT1G15900
			AT1G63930
			AT2G46430
			AT1G61260
			AT2G38500
			AT4G24160
			AT5G07070
			AT5G04480
			AT4G26120
			AT3G14590
			AT1G62420
			AT2G40230
			AT3G05650
			AT5G04370
			AT5G01040
			AT3G03020
			AT4G30600
			AT1G15190
			AT2G44490
			AT4G25350
			AT5G01760
			AT5G09800
			AT4G36648
			AT3G47780
			AT3G05580
			AT3G22961
			AT4G12005
			AT3G29360
			AT1G76580
			AT2G02860
			AT1G10480
			AT1G71890
			AT1G27910
			AT5G03355
			AT5G01730
			AT3G16565
			AT2G32250
			AT1G03370
			AT5G61210
			AT4G30560
			ENSRNA049757750
			AT2G40180
			AT5G58160
			AT5G02570
			AT1G75860
			AT5G19520
			AT5G28830
			AT1G77680
			AT2G21500
			AT1G68690
			AT3G56410
			AT5G56320
			AT2G35640
			AT2G06530
			AT5G56160
			AT2G39980
			AT1G76700
			AT2G22300
			AT4G08500
			AT5G36002
			AT5G51480
			AT2G26600
			AT3G02070
			AT2G20370
			AT3G08710
			AT4G30060
			AT2G27550
			AT5G48655
			AT5G60790
			AT5G44820
			AT3G24530
			AT4G24015
			AT1G29340
			AT3G49350
			AT4G33070
			AT5G61010
			AT1G76360
			AT3G01430
			AT1G31130
			AT3G57640
			AT2G22010
			AT3G58980
			AT4G22690
			AT1G05000
			AT4G35590
			AT4G17350
			AT3G21220
			AT3G13050
			AT3G17700
			AT3G07780
			AT4G19960
			AT4G14746
			AT3G05820
			AT2G31990
			AT2G20610
			AT2G32930
			AT3G03170
			AT5G11970
			AT2G47000
			AT2G24330
			AT1G13740
			AT1G33720
			AT2G20960
			AT2G37540
			AT1G12950
			AT2G17220
			AT5G51260
			AT4G19140
			AT5G19070
			AT5G57015
			AT4G15450
			AT3G12740
			AT4G21560
			AT5G25640
			AT3G07470
			AT1G04463
			AT4G12040
			AT1G20490
			AT4G36945
			AT1G06002
			AT2G07719
			AT1G07220
			AT4G02550
			AT1G71950
			AT1G67060
			AT1G34260
			AT3G15060
			AT3G22260
			AT2G41420
			AT1G57610
			AT5G07920
			AT3G19130
			AT1G20780
			AT3G01640
			AT4G00850
			AT1G77890
			AT5G42570
			AT4G12120
			AT2G37110
			AT4G21700
			AT3G25870
			AT3G46613
			AT5G19720
			AT2G24195
			AT2G28650
			AT2G08650
			AT1G09155
			AT2G23620
			AT1G68600
			ENSRNA049451242
			AT3G41768
			AT4G37409
			ENSRNA049494572
			AT1G03990
			ATCG00950
			AT3G11570
			ENSRNA049493670
			AT1G22380
			AT2G01021
			AT4G19030
			ATCG00490
			AT1G19190
			AT3G50450
			AT5G58400
			AT1G05550
			AT5G47990
			AT1G16400
			AT4G18140
			AT5G65340
			ENSRNA049495094
			AT1G07743
			AT5G25450
			AT1G66465
			AT3G15830
			AT2G18950
			AT2G07689
			AT1G06253
			AT2G33175
			AT2G35345
			AT4G28940
			AT2G24200
			AT2G41475
			AT4G31330
			AT5G37990
			AT5G60335
			AT1G24625
			AT5G64572
			AT3G59050
			AT1G70920
			AT5G12890
			AT2G20870
			AT5G48010
			AT3G49550
			AT4G34920
			AT1G07890
			ATMG00020
			AT3G11470
			AT5G04590
			AT5G16010
			AT1G08507
			AT4G33700
			AT4G30240
			AT2G30100
			AT1G31230
			AT2G47670
			AT1G72140
			AT1G50420
			AT5G03160
			AT1G80165
			AT3G12220
			ATCG00920
			AT5G20940
			AT5G40180
			ATCG01210
			AT1G71380
			AT2G25510
			ENSRNA049495034
			ENSRNA049757945
			AT2G07727
			ATMG00060
			AT2G07687
			AT5G16080
			AT4G13920
			AT5G58660
			AT2G27220
			AT2G47870
			AT1G23730
			ATMG00513
			AT1G36370
			AT4G22755
			AT3G08040
			AT1G17250
			AT1G31580
			AT2G28420
			ATMG00510
			AT4G04810
			AT5G51585
			ATMG00730
			AT3G12520
			ATMG01130
			AT5G26270
			AT1G67865
			AT1G23010
			ENSRNA049757594
			AT1G68360
			AT5G44005
			AT5G40370
			AT1G71120
			AT3G09350
			AT4G01500
			AT1G02705
			AT5G54930
			AT4G00360
			AT1G66080
			AT1G05420
			AT5G41620
			AT4G06410
			AT1G71960
			AT4G03940
			AT1G07720
			AT3G20510
			AT4G24220
			AT2G35550
			AT3G12920
			AT2G41550
			AT5G10530
			AT5G10030
			AT4G07995
			AT4G17900
			AT3G13065
			AT2G04690
			AT5G02560
			AT3G26890
			AT4G21445
			AT4G24800
			AT2G33810
			AT1G23060
			AT3G05160
			AT1G49032
			AT1G78480
			AT3G07130
			AT2G30432
			AT2G39510
			AT3G06640
			AT5G08480
			AT1G65590
			AT2G17036
			AT4G16008
			AT5G14090
			AT1G80570
			AT1G80650
			AT5G35732
			AT5G16480
			AT1G32540
			AT4G01670
			AT2G28671
			AT2G03590
			AT3G22231
			AT5G18300
			AT1G14205
			AT1G77990
			AT3G14950
			AT5G51950
			AT2G09090
			AT2G41560
			AT1G19510
			AT1G23050
			AT1G07985
			AT1G11070
			AT3G22100
			AT5G37450
			AT3G29670
			AT1G33055
			ENSRNA049493717
			AT2G44460
			AT3G43850
			AT5G39865
			AT2G07042
			AT4G25707
			AT3G21460
			AT4G28755
			AT3G01500
			AT3G63470
			AT5G51795
			AT2G18120
			AT1G74490
			AT2G36790
			AT1G28765
			AT5G47600
			AT4G05110
			AT3G20865
			AT5G02200
			AT5G51310
			AT5G10965
			AT2G35075
			AT3G09415
			AT5G27893
			AT1G68862
			ENSRNA049494862
			ENSRNA049494857
			AT4G36770
			AT2G13570
			ATCG01000
			AT3G55646
			AT5G22794
			AT2G30900
			AT3G44900
			AT1G68935
			AT5G03395
			AT1G72850
			AT1G27045
			AT3G26235
			AT3G13680
			AT3G24780
			ATCG01310
			ATCG00660
			AT2G18180
			AT1G68870
			AT1G73860
			AT2G33775
			AT5G50790
			AT1G18830
			AT3G18530
			AT4G34060
			AT5G05085
			AT5G59340
			AT1G05400
			AT5G14070
			AT3G24463
			AT4G27360
			AT1G29465
			AT1G65985
			AT1G49940
			AT4G16920
			AT2G26515
			AT1G15960
			AT1G04360
			AT4G18260
			AT1G64720
			AT2G33750
			AT5G48780
			AT5G37950
			AT3G13061
			AT3G48790
			AT1G11000
			AT5G01881
			AT2G28970
			AT2G20835
			AT5G20640
			AT1G31200
			AT5G65970
			AT3G28650
			AT3G58850
			AT1G43605
			AT1G38065
			AT3G22820
			AT4G19660
			AT4G01915
			AT5G38140
			AT5G23155
			AT2G22800
			AT3G58820
			AT3G46590
			AT5G07670
			AT4G24790
			AT1G64690
			AT4G31910
			AT1G27420
			AT5G23770
			AT2G32710
			AT3G28100
			AT4G04955
			AT4G19645
			AT3G59580
			AT3G61810
			AT3G05790
			AT5G50160
			AT5G49190
			AT2G28710
			AT1G67050
			AT4G14830
			AT4G19860
			AT1G53450
			AT5G14410
			AT5G16110
			AT5G24890
			AT1G76878
			AT2G05160
			AT1G72720
			AT2G17430
			AT1G63800
			AT1G30282
			AT2G38820
			AT1G72820
			AT5G37670
			AT5G03860
			AT4G13575
			AT2G14800
			AT1G64561
			AT2G03310
			AT1G75360
			AT4G13577
			AT5G53730
			AT2G27770
			AT2G04240
			AT5G25130
			AT1G72645
			AT1G07490
			AT2G45350
			AT4G14620
			AT4G31354
			AT5G21940
			AT2G36792
			AT4G01335
			AT5G07571
			AT2G43870
			AT3G61090
			AT1G12030
			AT1G18990
			AT5G02865
			AT2G21990
			AT5G65800
			AT4G26288
			AT4G10910
			AT3G46300
			AT5G38970
